# Supplementary material for: A stable implementation measure of multi-transmitting formula in the numerical simulation of wave motion
Source: PLoS One. 2020 Dec 15;15(12):e0243979. doi: 10.1371/journal.pone.0243979 (PMC7737977; doi:10.1371/journal.pone.0243979)
Supplement: S1 File — (XLSX) [file pone.0243979.s001.xlsx]

## Sheet: data in Fig 3
	value of reflection					value of reflection
0	0	0.000384467	0.00826		0	0	0.000384467	0.00826
1	9.15771e-09	0.000384476	0.00826		1	2.28943e-09	0.000384469	0.00826
2	1.46501e-07	0.00038461	0.00826		2	3.66253e-08	0.000384503	0.00826
3	7.41474e-07	0.000385194	0.00827		3	1.85368e-07	0.000384649	0.00826
4	2.34259e-06	0.000386763	0.00827		4	5.85648e-07	0.000385041	0.00826
5	5.7166e-06	0.000390071	0.00827		5	1.42915e-06	0.000385868	0.00827
6	1.18473e-05	0.000396082	0.00828		6	2.96183e-06	0.000387371	0.00827
7	2.19341e-05	0.000405971	0.00828		7	5.48353e-06	0.000389843	0.00827
8	3.73901e-05	0.000421124	0.0083		8	9.34754e-06	0.000393631	0.00827
9	5.98399e-05	0.000443133	0.00832		9	1.496e-05	0.000399134	0.00828
10	9.11172e-05	0.000473797	0.00835		10	2.27794e-05	0.0004068	0.00829
11	0.000133262	0.000515116	0.00839		11	3.33158e-05	0.000417129	0.00829
12	0.000188517	0.000569288	0.00844		12	4.71299e-05	0.000430673	0.00831
13	0.000259325	0.000638708	0.0085		13	6.48324e-05	0.000448028	0.00832
14	0.000348325	0.000725962	0.00858		14	8.70832e-05	0.000469843	0.00834
15	0.000458346	0.000833826	0.00868		15	0.00011459	0.00049681	0.00837
16	0.000592406	0.000965257	0.0088		16	0.000148107	0.00052967	0.0084
17	0.000753704	0.00112	0.00895		17	0.000188435	0.000569207	0.00844
18	0.000945617	0.00131	0.00912		18	0.000236418	0.000616249	0.00848
19	0.00117	0.00153	0.00933		19	0.000292945	0.000671668	0.00853
20	0.00144	0.00179	0.00957		20	0.000358945	0.000736373	0.00859
21	0.00174	0.00209	0.00985		21	0.000435388	0.000811317	0.00866
22	0.00209	0.00244	0.01017		22	0.000523282	0.000897489	0.00874
23	0.00249	0.00283	0.01053		23	0.000623675	0.000995913	0.00883
24	0.00295	0.00328	0.01095		24	0.000737647	0.00111	0.00894
25	0.00346	0.00378	0.01141		25	0.000866314	0.00123	0.00905
26	0.00404	0.00435	0.01194		26	0.00101	0.00138	0.00918
27	0.00469	0.00498	0.01253		27	0.00117	0.00153	0.00933
28	0.00541	0.00569	0.01318		28	0.00135	0.00171	0.00949
29	0.0062	0.00647	0.0139		29	0.00155	0.00191	0.00967
30	0.00708	0.00733	0.0147		30	0.00177	0.00212	0.00987
31	0.00805	0.00828	0.01558		31	0.00201	0.00236	0.01009
32	0.00911	0.00931	0.01654		32	0.00228	0.00262	0.01034
33	0.01027	0.01045	0.0176		33	0.00257	0.0029	0.0106
34	0.01153	0.01169	0.01874		34	0.00288	0.00321	0.01089
35	0.0129	0.01303	0.01999		35	0.00323	0.00355	0.0112
36	0.01438	0.01448	0.02134		36	0.0036	0.00391	0.01154
37	0.01599	0.01606	0.0228		37	0.004	0.00431	0.0119
38	0.01772	0.01775	0.02437		38	0.00443	0.00473	0.0123
39	0.01957	0.01958	0.02606		39	0.0049	0.00519	0.01272
40	0.02157	0.02153	0.02787		40	0.0054	0.00568	0.01317
41	0.02371	0.02363	0.02982		41	0.00594	0.0062	0.01366
42	0.02599	0.02586	0.03189		42	0.00651	0.00676	0.01418
43	0.02842	0.02825	0.0341		43	0.00712	0.00736	0.01474
44	0.03102	0.03079	0.03646		44	0.00777	0.008	0.01533
45	0.03377	0.03349	0.03897		45	0.00846	0.00868	0.01596
46	0.03669	0.03636	0.04162		46	0.00919	0.0094	0.01662
47	0.03979	0.03939	0.04444		47	0.00997	0.01016	0.01733
48	0.04306	0.0426	0.04741		48	0.01079	0.01097	0.01808
49	0.04652	0.04599	0.05056		49	0.01166	0.01182	0.01887
50	0.05016	0.04956	0.05387		50	0.01258	0.01272	0.0197
51	0.054	0.05333	0.05736		51	0.01355	0.01366	0.02058
52	0.05803	0.05728	0.06102		52	0.01456	0.01466	0.0215
53	0.06227	0.06143	0.06487		53	0.01563	0.01571	0.02247
54	0.06671	0.06578	0.06891		54	0.01675	0.0168	0.02349
55	0.07136	0.07034	0.07314		55	0.01792	0.01795	0.02456
56	0.07622	0.07511	0.07756		56	0.01915	0.01916	0.02567
57	0.0813	0.08009	0.08218		57	0.02043	0.02041	0.02684
58	0.08661	0.08529	0.087		58	0.02177	0.02173	0.02806
59	0.09213	0.09071	0.09202		59	0.02317	0.0231	0.02933
60	0.09789	0.09635	0.09725		60	0.02462	0.02452	0.03065
61	0.10387	0.10222	0.10269		61	0.02614	0.02601	0.03203
62	0.11009	0.10832	0.10835		62	0.02771	0.02756	0.03346
63	0.11655	0.11465	0.11422		63	0.02935	0.02916	0.03495
64	0.12324	0.12121	0.1203		64	0.03105	0.03083	0.03649
65	0.13017	0.128	0.1266		65	0.03281	0.03255	0.03809
66	0.13735	0.13504	0.13313		66	0.03464	0.03434	0.03975
67	0.14477	0.14231	0.13987		67	0.03653	0.03619	0.04147
68	0.15243	0.14983	0.14684		68	0.03848	0.03811	0.04324
69	0.16034	0.15758	0.15403		69	0.04049	0.04009	0.04508
70	0.1685	0.16558	0.16144		70	0.04258	0.04213	0.04697
71	0.1769	0.17382	0.16908		71	0.04473	0.04423	0.04892
72	0.18555	0.1823	0.17695		72	0.04694	0.0464	0.05094
73	0.19445	0.19102	0.18504		73	0.04922	0.04864	0.05301
74	0.20359	0.19999	0.19335		74	0.05156	0.05094	0.05514
75	0.21298	0.20919	0.20189		75	0.05397	0.0533	0.05733
76	0.22262	0.21864	0.21064		76	0.05645	0.05573	0.05958
77	0.2325	0.22832	0.21963		77	0.05899	0.05822	0.0619
78	0.24262	0.23825	0.22883		78	0.0616	0.06078	0.06427
79	0.25298	0.2484	0.23825		79	0.06428	0.0634	0.0667
80	0.26358	0.2588	0.24788		80	0.06702	0.06609	0.06919
81	0.27441	0.26942	0.25773		81	0.06982	0.06884	0.07174
82	0.28548	0.28027	0.26779		82	0.07269	0.07165	0.07435
83	0.29678	0.29134	0.27806		83	0.07562	0.07453	0.07701
84	0.3083	0.30264	0.28854		84	0.07862	0.07746	0.07974
85	0.32005	0.31416	0.29922		85	0.08168	0.08046	0.08252
86	0.33201	0.32589	0.31009		86	0.0848	0.08352	0.08536
87	0.34419	0.33783	0.32116		87	0.08798	0.08664	0.08825
88	0.35658	0.34997	0.33243		88	0.09123	0.08982	0.0912
89	0.36917	0.36232	0.34388		89	0.09453	0.09306	0.0942
90	0.38197	0.37486	0.35551		90	0.09789	0.09635	0.09725

## Sheet: data in Fig 4
	value of reflection					value of reflection
0	0	0.000283686	0.01071		0	0	0.00103	0.03768
1	6.62746e-09	0.00028373	0.01071		1	5.99469e-09	0.00103	0.03768
2	1.06065e-07	0.000283942	0.01071		2	9.59427e-08	0.00103	0.0377
3	5.37172e-07	0.00028456	0.01072		3	4.85944e-07	0.00103	0.03773
4	1.69869e-06	0.000285983	0.01073		4	1.53686e-06	0.00103	0.03777
5	4.15022e-06	0.000288771	0.01075		5	3.75537e-06	0.00103	0.03782
6	8.61358e-06	0.000293647	0.01077		6	7.79542e-06	0.00104	0.03788
7	1.59746e-05	0.000301495	0.01079		7	1.44601e-05	0.00105	0.03796
8	2.72851e-05	0.000313368	0.01082		8	2.47042e-05	0.00106	0.03805
9	4.37659e-05	0.000330488	0.01086		9	3.96364e-05	0.00108	0.03815
10	6.68094e-05	0.000354246	0.01091		10	6.05234e-05	0.0011	0.03828
11	9.79832e-05	0.000386211	0.01097		11	8.87929e-05	0.00113	0.03842
12	0.000139034	0.00042813	0.01105		12	0.000126038	0.00117	0.03858
13	0.000191892	0.000481933	0.01114		13	0.000174022	0.00123	0.03876
14	0.000258675	0.00054974	0.01124		14	0.000234684	0.00129	0.03897
15	0.000341696	0.000633861	0.01136		15	0.000310143	0.00137	0.0392
16	0.000443465	0.000736811	0.01151		16	0.000402706	0.00147	0.03946
17	0.000566701	0.000861305	0.01168		17	0.000514875	0.00158	0.03976
18	0.000714334	0.00101	0.01188		18	0.000649353	0.00172	0.04008
19	0.000889515	0.00119	0.01211		19	0.000809054	0.00189	0.04044
20	0.0011	0.00139	0.01237		20	0.00099711	0.00208	0.04085
21	0.00134	0.00164	0.01267		21	0.00122	0.00231	0.04129
22	0.00162	0.00192	0.01301		22	0.00147	0.00257	0.04178
23	0.00194	0.00224	0.0134		23	0.00177	0.00287	0.04233
24	0.00231	0.00261	0.01383		24	0.0021	0.00322	0.04293
25	0.00273	0.00303	0.01432		25	0.00249	0.00361	0.04358
26	0.0032	0.00351	0.01487		26	0.00293	0.00406	0.04431
27	0.00374	0.00405	0.01549		27	0.00342	0.00456	0.0451
28	0.00435	0.00466	0.01618		28	0.00398	0.00513	0.04596
29	0.00503	0.00534	0.01694		29	0.0046	0.00576	0.04691
30	0.00578	0.0061	0.01778		30	0.0053	0.00647	0.04794
31	0.00663	0.00695	0.01872		31	0.00608	0.00726	0.04907
32	0.00757	0.00789	0.01975		32	0.00695	0.00814	0.05029
33	0.00861	0.00893	0.02089		33	0.00791	0.00911	0.05163
34	0.00976	0.01008	0.02213		34	0.00898	0.01019	0.05307
35	0.01102	0.01135	0.0235		35	0.01015	0.01137	0.05464
36	0.01241	0.01275	0.025		36	0.01145	0.01268	0.05634
37	0.01394	0.01428	0.02663		37	0.01287	0.01411	0.05818
38	0.01561	0.01595	0.02841		38	0.01443	0.01568	0.06016
39	0.01744	0.01778	0.03036		39	0.01613	0.0174	0.06231
40	0.01943	0.01978	0.03247		40	0.018	0.01928	0.06463
41	0.0216	0.02195	0.03476		41	0.02003	0.02133	0.06713
42	0.02397	0.02432	0.03725		42	0.02225	0.02356	0.06982
43	0.02653	0.02689	0.03994		43	0.02466	0.02599	0.07271
44	0.02932	0.02968	0.04285		44	0.02729	0.02862	0.07583
45	0.03234	0.0327	0.046		45	0.03013	0.03148	0.07918
46	0.0356	0.03597	0.0494		46	0.03322	0.03458	0.08277
47	0.03914	0.03951	0.05306		47	0.03656	0.03794	0.08663
48	0.04295	0.04332	0.05701		48	0.04017	0.04157	0.09077
49	0.04706	0.04744	0.06127		49	0.04408	0.04549	0.09521
50	0.0515	0.05188	0.06584		50	0.04829	0.04972	0.09997
51	0.05627	0.05666	0.07075		51	0.05284	0.05429	0.10506
52	0.06141	0.0618	0.07603		52	0.05775	0.05921	0.11051
53	0.06693	0.06733	0.0817		53	0.06303	0.06451	0.11634
54	0.07287	0.07327	0.08778		54	0.06872	0.07022	0.12257
55	0.07925	0.07965	0.09429		55	0.07484	0.07635	0.12923
56	0.08609	0.08649	0.10127		56	0.08141	0.08294	0.13634
57	0.09342	0.09383	0.10874		57	0.08848	0.09003	0.14393
58	0.10129	0.1017	0.11674		58	0.09607	0.09763	0.15204
59	0.10971	0.11013	0.12529		59	0.10422	0.1058	0.16069
60	0.11873	0.11915	0.13443		60	0.11296	0.11455	0.16991
61	0.12839	0.12881	0.14421		61	0.12233	0.12394	0.17974
62	0.13872	0.13915	0.15465		62	0.13238	0.134	0.19022
63	0.14977	0.1502	0.16581		63	0.14315	0.14478	0.20139
64	0.16159	0.16202	0.17771		64	0.15468	0.15633	0.21329
65	0.17422	0.17465	0.19042		65	0.16703	0.16869	0.22596
66	0.18771	0.18815	0.20398		66	0.18026	0.18193	0.23945
67	0.20213	0.20257	0.21845		67	0.19441	0.19609	0.25381
68	0.21753	0.21797	0.23388		68	0.20956	0.21125	0.2691
69	0.23398	0.23441	0.25034		69	0.22577	0.22746	0.28536
70	0.25154	0.25197	0.26788		70	0.24311	0.2448	0.30266
71	0.27028	0.27072	0.28658		71	0.26166	0.26335	0.32106
72	0.29029	0.29073	0.30652		72	0.28149	0.28318	0.34063
73	0.31165	0.31208	0.32776		73	0.30271	0.30438	0.36144
74	0.33444	0.33487	0.3504		74	0.32539	0.32705	0.38357
75	0.35877	0.3592	0.37453		75	0.34964	0.35129	0.40709
76	0.38474	0.38515	0.40024		76	0.37558	0.3772	0.43209
77	0.41245	0.41285	0.42763		77	0.40331	0.40491	0.45866
78	0.44202	0.44242	0.45682		78	0.43296	0.43452	0.4869
79	0.47358	0.47397	0.48792		79	0.46467	0.46619	0.51691
80	0.50728	0.50765	0.52106		80	0.49859	0.50004	0.54879
81	0.54325	0.5436	0.55638		81	0.53485	0.53625	0.58266
82	0.58165	0.58198	0.59402		82	0.57365	0.57496	0.61865
83	0.62265	0.62296	0.63413		83	0.61515	0.61637	0.65689
84	0.66644	0.66673	0.67689		84	0.65955	0.66066	0.6975
85	0.71322	0.71347	0.72247		85	0.70706	0.70805	0.74064
86	0.7632	0.76341	0.77107		86	0.75792	0.75876	0.78646
87	0.8166	0.81677	0.82289		87	0.81236	0.81304	0.83513
88	0.87369	0.87381	0.87815		88	0.87066	0.87114	0.88681
89	0.93472	0.93479	0.9371		89	0.9331	0.93336	0.94171
90	1	1	1		90	1	1	1
