# Supplementary material for: A stable implementation measure of multi-transmitting formula in the numerical simulation of wave motion
Source: PLoS One. 2020 Dec 15;15(12):e0243979. doi: 10.1371/journal.pone.0243979 (PMC7737977; doi:10.1371/journal.pone.0243979)
Supplement: S2 File — (XLSX) [file pone.0243979.s002.xlsx]

## Sheet: data in Fig 7
t	EXACT							t	EXACT							t	EXACT
0	0	0	0	0	0	0		0	0	0	0	0	0	0		0	0	0	0	0	0	0
0.01	0	0	0	0	0	0		0.01	0	0	0	0	0	0		0.01	0	0	0	0	0	0
0.02	0	0	0	0	0	0		0.02	0	0	0	0	0	0		0.02	0	0	0	0	0	0
0.03	0	0	0	0	0	0		0.03	0	0	0	0	0	0		0.03	0	0	0	0	0	0
0.04	0	0	0	0	0	0		0.04	0	0	0	0	0	0		0.04	0	0	0	0	0	0
0.05	0	0	0	0	0	0		0.05	0	0	0	0	0	0		0.05	0	0	0	0	0	0
0.06	0	0	0	0	0	0		0.06	0	0	0	0	0	0		0.06	0	0	0	0	0	0
0.07	0	0	0	0	0	0		0.07	0	0	0	0	0	0		0.07	0	0	0	0	0	0
0.08	0	0	0	0	0	0		0.08	0	0	0	0	0	0		0.08	0	0	0	0	0	0
0.09	0	0	0	0	0	0		0.09	0	0	0	0	0	0		0.09	0	0	0	0	0	0
0.1	0	0	0	0	0	0		0.1	0	0	0	0	0	0		0.1	0	0	0	0	0	0
0.11	0	9.73752e-16	9.73752e-16	9.73752e-16	9.73752e-16	9.73752e-16		0.11	0	9.73752e-16	9.73752e-16	9.73752e-16	9.73752e-16	9.73752e-16		0.11	0	9.73752e-16	9.73752e-16	9.73752e-16	9.73752e-16	9.73752e-16
0.12	0	3.11964e-13	3.11964e-13	3.11964e-13	3.11964e-13	3.11964e-13		0.12	0	3.11964e-13	3.11964e-13	3.11964e-13	3.11964e-13	3.11964e-13		0.12	0	3.01935e-13	3.01935e-13	3.01935e-13	3.01935e-13	3.01935e-13
0.13	0	1.31433e-11	1.31433e-11	1.31433e-11	1.31433e-11	1.31433e-11		0.13	0	1.31433e-11	1.31433e-11	1.31433e-11	1.31433e-11	1.31433e-11		0.13	0	1.24572e-11	1.24572e-11	1.24572e-11	1.24572e-11	1.24572e-11
0.14	0	2.27046e-10	2.27046e-10	2.27046e-10	2.27046e-10	2.27046e-10		0.14	0	2.27046e-10	2.27046e-10	2.27046e-10	2.27046e-10	2.27046e-10		0.14	0	2.11748e-10	2.11748e-10	2.11748e-10	2.11748e-10	2.11748e-10
0.15	0	2.30744e-09	2.30744e-09	2.30744e-09	2.30744e-09	2.30744e-09		0.15	0	2.30744e-09	2.30744e-09	2.30744e-09	2.30744e-09	2.30744e-09		0.15	0	2.12527e-09	2.12527e-09	2.12527e-09	2.12527e-09	2.12527e-09
0.16	0	1.61253e-08	1.61253e-08	1.61253e-08	1.61253e-08	1.61253e-08		0.16	0	1.61253e-08	1.61253e-08	1.61253e-08	1.61253e-08	1.61253e-08		0.16	0	1.46664e-08	1.46664e-08	1.46664e-08	1.46664e-08	1.46664e-08
0.17	0	8.45638e-08	8.45638e-08	8.45638e-08	8.45638e-08	8.45638e-08		0.17	0	8.45638e-08	8.45638e-08	8.45638e-08	8.45638e-08	8.45638e-08		0.17	0	7.5957e-08	7.5957e-08	7.5957e-08	7.5957e-08	7.5957e-08
0.18	0	3.51755e-07	3.51755e-07	3.51755e-07	3.51755e-07	3.51755e-07		0.18	0	3.51755e-07	3.51755e-07	3.51755e-07	3.51755e-07	3.51755e-07		0.18	0	3.11966e-07	3.11966e-07	3.11966e-07	3.11966e-07	3.11966e-07
0.19	0	1.20564e-06	1.20564e-06	1.20564e-06	1.20564e-06	1.20564e-06		0.19	0	1.20564e-06	1.20564e-06	1.20564e-06	1.20564e-06	1.20564e-06		0.19	0	1.05444e-06	1.05444e-06	1.05444e-06	1.05444e-06	1.05444e-06
0.2	4.23964e-07	3.50365e-06	3.50365e-06	3.50365e-06	3.50365e-06	3.50365e-06		0.2	4.23964e-07	3.50365e-06	3.50365e-06	3.50365e-06	3.50365e-06	3.50365e-06		0.2	4.08392e-07	3.01758e-06	3.01758e-06	3.01758e-06	3.01758e-06	3.01758e-06
0.21	3.51746e-06	8.83148e-06	8.83148e-06	8.83148e-06	8.83148e-06	8.83148e-06		0.21	3.51746e-06	8.83148e-06	8.83148e-06	8.83148e-06	8.83148e-06	8.83148e-06		0.21	3.26713e-06	7.47877e-06	7.47877e-06	7.47877e-06	7.47877e-06	7.47877e-06
0.22	1.23051e-05	1.96795e-05	1.96795e-05	1.96795e-05	1.96795e-05	1.96795e-05		0.22	1.23051e-05	1.96795e-05	1.96795e-05	1.96795e-05	1.96795e-05	1.96795e-05		0.22	1.10266e-05	1.63524e-05	1.63524e-05	1.63524e-05	1.63524e-05	1.63524e-05
0.23	3.02159e-05	3.94226e-05	3.94226e-05	3.94226e-05	3.94226e-05	3.94226e-05		0.23	3.02159e-05	3.94226e-05	3.94226e-05	3.94226e-05	3.94226e-05	3.94226e-05		0.23	2.61371e-05	3.2069e-05	3.2069e-05	3.2069e-05	3.2069e-05	3.2069e-05
0.24	6.11013e-05	7.21055e-05	7.21055e-05	7.21055e-05	7.21055e-05	7.21055e-05		0.24	6.11013e-05	7.21055e-05	7.21055e-05	7.21055e-05	7.21055e-05	7.21055e-05		0.24	5.1049e-05	5.72953e-05	5.72953e-05	5.72953e-05	5.72953e-05	5.72953e-05
0.25	0.000109254	0.000122184	0.000122184	0.000122184	0.000122184	0.000122184		0.25	0.000109254	0.000122184	0.000122184	0.000122184	0.000122184	0.000122184		0.25	8.82126e-05	9.46447e-05	9.46447e-05	9.46447e-05	9.46447e-05	9.46447e-05
0.26	0.000179426	0.000194398	0.000194398	0.000194398	0.000194398	0.000194398		0.26	0.000179426	0.000194398	0.000194398	0.000194398	0.000194398	0.000194398		0.26	0.000140078	0.000146553	0.000146553	0.000146553	0.000146553	0.000146553
0.27	0.000276848	0.000293842	0.000293842	0.000293842	0.000293842	0.000293842		0.27	0.000276848	0.000293842	0.000293842	0.000293842	0.000293842	0.000293842		0.27	0.000209097	0.00021538	0.00021538	0.00021538	0.00021538	0.00021538
0.28	0.000407245	0.000426104	0.000426104	0.000426104	0.000426104	0.000426104		0.28	0.000407245	0.000426104	0.000426104	0.000426104	0.000426104	0.000426104		0.28	0.000297718	0.000303587	0.000303587	0.000303587	0.000303587	0.000303587
0.29	0.000576859	0.000597325	0.000597325	0.000597325	0.000597325	0.000597325		0.29	0.000576859	0.000597325	0.000597325	0.000597325	0.000597325	0.000597325		0.29	0.000408392	0.000413835	0.000413835	0.000413835	0.000413835	0.000413835
0.3	0.000792462	0.000814107	0.000814107	0.000814107	0.000814107	0.000814107		0.3	0.000792462	0.000814107	0.000814107	0.000814107	0.000814107	0.000814107		0.3	0.000543569	0.000549043	0.000549043	0.000549043	0.000549043	0.000549043
0.31	0.00106	0.00108	0.00108	0.00108	0.00108	0.00108		0.31	0.00106	0.00108	0.00108	0.00108	0.00108	0.00108		0.31	0.000705701	0.000712487	0.000712487	0.000712487	0.000712487	0.000712487
0.32	0.00139	0.00141	0.00141	0.00141	0.00141	0.00141		0.32	0.00139	0.00141	0.00141	0.00141	0.00141	0.00141		0.32	0.000897237	0.00090797	0.00090797	0.00090797	0.00090797	0.00090797
0.33	0.00179	0.00181	0.00181	0.00181	0.00181	0.00181		0.33	0.00179	0.00181	0.00181	0.00181	0.00181	0.00181		0.33	0.00112	0.00114	0.00114	0.00114	0.00114	0.00114
0.34	0.00227	0.00228	0.00228	0.00228	0.00228	0.00228		0.34	0.00227	0.00228	0.00228	0.00228	0.00228	0.00228		0.34	0.00138	0.00141	0.00141	0.00141	0.00141	0.00141
0.35	0.00283	0.00283	0.00283	0.00283	0.00283	0.00283		0.35	0.00283	0.00283	0.00283	0.00283	0.00283	0.00283		0.35	0.00168	0.00174	0.00174	0.00174	0.00174	0.00174
0.36	0.00349	0.00346	0.00346	0.00346	0.00346	0.00346		0.36	0.00349	0.00346	0.00346	0.00346	0.00346	0.00346		0.36	0.00204	0.00213	0.00213	0.00213	0.00213	0.00213
0.37	0.00423	0.00419	0.00419	0.00419	0.00419	0.00419		0.37	0.00423	0.00419	0.00419	0.00419	0.00419	0.00419		0.37	0.00247	0.00258	0.00258	0.00258	0.00258	0.00258
0.38	0.00506	0.00501	0.00501	0.00501	0.00501	0.00501		0.38	0.00506	0.00501	0.00501	0.00501	0.00501	0.00501		0.38	0.003	0.00313	0.00313	0.00313	0.00313	0.00313
0.39	0.006	0.00593	0.00593	0.00593	0.00593	0.00593		0.39	0.006	0.00593	0.00593	0.00593	0.00593	0.00593		0.39	0.00364	0.00377	0.00377	0.00377	0.00377	0.00377
0.4	0.00703	0.00695	0.00695	0.00695	0.00695	0.00695		0.4	0.00703	0.00695	0.00695	0.00695	0.00695	0.00695		0.4	0.00441	0.00454	0.00454	0.00454	0.00454	0.00454
0.41	0.00816	0.00808	0.00808	0.00808	0.00808	0.00808		0.41	0.00816	0.00808	0.00808	0.00808	0.00808	0.00808		0.41	0.00533	0.00545	0.00545	0.00545	0.00545	0.00545
0.42	0.00939	0.0093	0.0093	0.0093	0.0093	0.0093		0.42	0.00939	0.0093	0.0093	0.0093	0.0093	0.0093		0.42	0.0064	0.00651	0.00651	0.00651	0.00651	0.00651
0.43	0.01073	0.01064	0.01064	0.01064	0.01064	0.01064		0.43	0.01073	0.01064	0.01064	0.01064	0.01064	0.01064		0.43	0.00765	0.00775	0.00775	0.00775	0.00775	0.00775
0.44	0.01217	0.01207	0.01207	0.01207	0.01207	0.01207		0.44	0.01217	0.01207	0.01207	0.01207	0.01207	0.01207		0.44	0.0091	0.00919	0.00919	0.00919	0.00919	0.00918
0.45	0.01373	0.01361	0.01361	0.01361	0.01361	0.01361		0.45	0.01373	0.01361	0.01361	0.01361	0.01361	0.01361		0.45	0.01077	0.01083	0.01083	0.01083	0.01083	0.01082
0.46	0.01538	0.01525	0.01525	0.01525	0.01525	0.01525		0.46	0.01538	0.01525	0.01525	0.01525	0.01525	0.01525		0.46	0.01265	0.0127	0.01269	0.01269	0.01269	0.01268
0.47	0.01713	0.01698	0.01698	0.01698	0.01698	0.01698		0.47	0.01713	0.01698	0.01698	0.01698	0.01698	0.01698		0.47	0.01476	0.01478	0.01478	0.01478	0.01477	0.01476
0.48	0.01896	0.01879	0.01879	0.01879	0.01879	0.01879		0.48	0.01896	0.01879	0.01879	0.01879	0.01879	0.01879		0.48	0.01711	0.0171	0.0171	0.0171	0.01709	0.01707
0.49	0.02086	0.02067	0.02067	0.02067	0.02067	0.02068		0.49	0.02086	0.02067	0.02067	0.02067	0.02067	0.02068		0.49	0.0197	0.01966	0.01965	0.01965	0.01964	0.01961
0.5	0.02281	0.02261	0.02261	0.02261	0.02261	0.02261		0.5	0.02281	0.02261	0.02261	0.02261	0.02261	0.02261		0.5	0.02254	0.02246	0.02245	0.02244	0.02243	0.02239
0.51	0.0248	0.02458	0.02458	0.02458	0.02458	0.02459		0.51	0.0248	0.02458	0.02458	0.02458	0.02458	0.02458		0.51	0.02564	0.02551	0.0255	0.02549	0.02547	0.02542
0.52	0.02681	0.02656	0.02656	0.02656	0.02657	0.02657		0.52	0.02681	0.02656	0.02656	0.02656	0.02657	0.02657		0.52	0.029	0.02881	0.0288	0.02879	0.02877	0.0287
0.53	0.02882	0.02855	0.02855	0.02855	0.02855	0.02856		0.53	0.02882	0.02855	0.02855	0.02855	0.02855	0.02855		0.53	0.03264	0.03239	0.03237	0.03236	0.03233	0.03224
0.54	0.0308	0.0305	0.03051	0.03051	0.03051	0.03052		0.54	0.0308	0.0305	0.03051	0.03051	0.03051	0.03051		0.54	0.03655	0.03623	0.03621	0.03619	0.03615	0.03604
0.55	0.03273	0.03241	0.03242	0.03242	0.03242	0.03243		0.55	0.03273	0.03241	0.03242	0.03242	0.03242	0.03242		0.55	0.04076	0.04036	0.04033	0.04031	0.04026	0.04011
0.56	0.03458	0.03425	0.03425	0.03425	0.03426	0.03427		0.56	0.03458	0.03425	0.03425	0.03425	0.03426	0.03426		0.56	0.04525	0.04476	0.04473	0.0447	0.04463	0.04445
0.57	0.03633	0.03598	0.03599	0.03599	0.03599	0.036		0.57	0.03633	0.03598	0.03599	0.03599	0.03599	0.036		0.57	0.05005	0.04945	0.04941	0.04937	0.04929	0.04905
0.58	0.03795	0.03759	0.03759	0.0376	0.0376	0.03761		0.58	0.03795	0.03759	0.03759	0.0376	0.0376	0.0376		0.58	0.05516	0.05441	0.05436	0.05431	0.05421	0.05393
0.59	0.03939	0.03905	0.03905	0.03905	0.03906	0.03906		0.59	0.03939	0.03905	0.03905	0.03905	0.03906	0.03906		0.59	0.06058	0.05965	0.05959	0.05953	0.05941	0.05905
0.6	0.04064	0.04033	0.04033	0.04033	0.04033	0.04034		0.6	0.04064	0.04033	0.04033	0.04033	0.04033	0.04034		0.6	0.06631	0.06515	0.06507	0.065	0.06485	0.06442
0.61	0.04168	0.04142	0.04142	0.04142	0.04142	0.04142		0.61	0.04168	0.04142	0.04142	0.04142	0.04142	0.04142		0.61	0.07228	0.07089	0.07079	0.0707	0.07052	0.07
0.62	0.04252	0.04229	0.04228	0.04228	0.04228	0.04228		0.62	0.04252	0.04229	0.04228	0.04228	0.04228	0.04228		0.62	0.07846	0.07683	0.07672	0.07661	0.07639	0.07577
0.63	0.04313	0.04293	0.04292	0.04292	0.04292	0.04291		0.63	0.04313	0.04293	0.04292	0.04292	0.04292	0.04291		0.63	0.08478	0.08294	0.08281	0.08268	0.08242	0.08168
0.64	0.04352	0.04333	0.04332	0.04332	0.04331	0.04329		0.64	0.04352	0.04333	0.04332	0.04332	0.04331	0.04331		0.64	0.0912	0.08917	0.08902	0.08886	0.08856	0.08768
0.65	0.04368	0.04349	0.04348	0.04347	0.04346	0.04343		0.65	0.04368	0.04349	0.04348	0.04347	0.04346	0.04345		0.65	0.09767	0.09547	0.09529	0.09511	0.09475	0.09371
0.66	0.0436	0.0434	0.04339	0.04338	0.04336	0.04332		0.66	0.0436	0.0434	0.04339	0.04338	0.04336	0.04335		0.66	0.10413	0.10178	0.10156	0.10135	0.10093	0.09972
0.67	0.04327	0.04306	0.04305	0.04303	0.04301	0.04295		0.67	0.04327	0.04306	0.04305	0.04303	0.04301	0.04299		0.67	0.11053	0.10803	0.10778	0.10753	0.10704	0.10563
0.68	0.04269	0.04247	0.04245	0.04243	0.0424	0.04233		0.68	0.04269	0.04247	0.04245	0.04243	0.0424	0.04238		0.68	0.11682	0.11417	0.11388	0.11359	0.11302	0.11139
0.69	0.04184	0.04162	0.0416	0.04158	0.04154	0.04144		0.69	0.04184	0.04162	0.0416	0.04158	0.04154	0.0415		0.69	0.12295	0.12014	0.11981	0.11948	0.11883	0.11695
0.7	0.04073	0.04052	0.04049	0.04046	0.04042	0.04029		0.7	0.04073	0.04052	0.04049	0.04046	0.04042	0.04037		0.7	0.12888	0.12592	0.12554	0.12516	0.12441	0.12225
0.71	0.03935	0.03916	0.03913	0.0391	0.03904	0.03888		0.71	0.03935	0.03916	0.03913	0.0391	0.03904	0.03898		0.71	0.13455	0.13145	0.13101	0.13058	0.12972	0.12727
0.72	0.03773	0.03756	0.03752	0.03748	0.03741	0.03721		0.72	0.03773	0.03756	0.03752	0.03748	0.03741	0.03734		0.72	0.13994	0.1367	0.1362	0.13571	0.13474	0.13195
0.73	0.03587	0.03571	0.03567	0.03562	0.03553	0.03529		0.73	0.03587	0.03571	0.03567	0.03562	0.03553	0.03545		0.73	0.14501	0.14164	0.14108	0.14053	0.13943	0.13627
0.74	0.03378	0.03365	0.03359	0.03354	0.03343	0.03315		0.74	0.03378	0.03365	0.03359	0.03354	0.03343	0.03333		0.74	0.14972	0.14624	0.14562	0.14499	0.14376	0.1402
0.75	0.0315	0.03138	0.03132	0.03125	0.03112	0.03079		0.75	0.0315	0.03138	0.03132	0.03125	0.03112	0.03101		0.75	0.15403	0.15048	0.14978	0.14908	0.1477	0.1437
0.76	0.02903	0.02894	0.02886	0.02879	0.02864	0.02825		0.76	0.02903	0.02894	0.02886	0.02879	0.02864	0.0285		0.76	0.15791	0.15431	0.15353	0.15275	0.15121	0.14675
0.77	0.02641	0.02635	0.02626	0.02617	0.026	0.02554		0.77	0.02641	0.02635	0.02626	0.02617	0.026	0.02584		0.77	0.16132	0.1577	0.15684	0.15597	0.15425	0.14929
0.78	0.02365	0.02364	0.02353	0.02342	0.02323	0.02271		0.78	0.02365	0.02364	0.02353	0.02342	0.02323	0.02305		0.78	0.16423	0.16061	0.15966	0.1587	0.15679	0.15128
0.79	0.0208	0.02083	0.0207	0.02059	0.02036	0.01976		0.79	0.0208	0.02083	0.0207	0.02059	0.02036	0.02015		0.79	0.16659	0.16301	0.16196	0.1609	0.15879	0.15271
0.8	0.01788	0.01796	0.01782	0.01768	0.01743	0.01675		0.8	0.01788	0.01796	0.01782	0.01768	0.01743	0.01719		0.8	0.16837	0.16486	0.1637	0.16254	0.16022	0.15352
0.81	0.01493	0.01506	0.0149	0.01475	0.01446	0.01371		0.81	0.01493	0.01506	0.0149	0.01475	0.01446	0.0142		0.81	0.16954	0.16614	0.16487	0.1636	0.16106	0.1537
0.82	0.01198	0.01218	0.012	0.01183	0.01151	0.01066		0.82	0.01198	0.01218	0.012	0.01183	0.01151	0.01121		0.82	0.17005	0.16682	0.16544	0.16405	0.16127	0.15322
0.83	0.00909	0.00934	0.00914	0.00895	0.00859	0.00765		0.83	0.00909	0.00934	0.00914	0.00895	0.00859	0.00826		0.83	0.16988	0.16688	0.16538	0.16387	0.16085	0.15206
0.84	0.0063	0.00658	0.00636	0.00614	0.00575	0.00471		0.84	0.0063	0.00658	0.00636	0.00614	0.00575	0.00538		0.84	0.16898	0.16631	0.16469	0.16305	0.15977	0.15021
0.85	0.00364	0.00393	0.00369	0.00345	0.00301	0.00188		0.85	0.00364	0.00393	0.00369	0.00345	0.00301	0.00261		0.85	0.16735	0.1651	0.16335	0.16159	0.15804	0.14767
0.86	0.00113	0.00143	0.00115	0.000897373	0.00041804	-0.000817707		0.86	0.00113	0.00143	0.00115	0.000897373	0.00041804	-2.26216e-05		0.86	0.16504	0.16326	0.16138	0.15948	0.15565	0.14444
0.87	-0.00124	-0.000914443	-0.00121	-0.00149	-0.00202	-0.00336		0.87	-0.00124	-0.000914443	-0.00121	-0.00149	-0.00202	-0.0025		0.87	0.1621	0.16081	0.1588	0.15676	0.15264	0.14055
0.88	-0.00345	-0.00307	-0.0034	-0.0037	-0.00427	-0.00571		0.88	-0.00345	-0.00307	-0.0034	-0.0037	-0.00427	-0.00479		0.88	0.15859	0.15778	0.15564	0.15345	0.14903	0.13603
0.89	-0.00549	-0.00504	-0.00539	-0.00572	-0.00634	-0.00788		0.89	-0.00549	-0.00504	-0.00539	-0.00572	-0.00634	-0.00689		0.89	0.15454	0.15423	0.15194	0.14961	0.14488	0.13094
0.9	-0.00736	-0.0068	-0.00718	-0.00754	-0.0082	-0.00986		0.9	-0.00736	-0.0068	-0.00718	-0.00754	-0.0082	-0.0088		0.9	0.15003	0.1502	0.14777	0.14529	0.14025	0.12534
0.91	-0.00906	-0.00836	-0.00878	-0.00917	-0.00987	-0.01163		0.91	-0.00906	-0.00836	-0.00878	-0.00917	-0.00987	-0.01051		0.91	0.14509	0.14577	0.1432	0.14057	0.1352	0.11929
0.92	-0.01057	-0.00973	-0.01017	-0.01059	-0.01134	-0.0132		0.92	-0.01057	-0.00973	-0.01017	-0.01059	-0.01134	-0.01202		0.92	0.13978	0.14099	0.13829	0.1355	0.1298	0.11287
0.93	-0.01188	-0.01089	-0.01137	-0.01181	-0.01261	-0.01457		0.93	-0.01188	-0.01089	-0.01137	-0.01181	-0.01261	-0.01333		0.93	0.13416	0.13594	0.13309	0.13015	0.12412	0.10614
0.94	-0.01299	-0.01185	-0.01236	-0.01283	-0.01368	-0.01573		0.94	-0.01299	-0.01185	-0.01236	-0.01283	-0.01368	-0.01443		0.94	0.12826	0.13066	0.12767	0.12457	0.11821	0.09916
0.95	-0.0139	-0.0126	-0.01314	-0.01365	-0.01455	-0.01668		0.95	-0.0139	-0.0126	-0.01314	-0.01365	-0.01455	-0.01534		0.95	0.12214	0.12519	0.12206	0.11881	0.11211	0.09197
0.96	-0.0146	-0.01315	-0.01373	-0.01426	-0.0152	-0.01742		0.96	-0.0146	-0.01315	-0.01373	-0.01426	-0.0152	-0.01603		0.96	0.11585	0.11957	0.11631	0.11291	0.10586	0.08463
0.97	-0.01511	-0.01349	-0.0141	-0.01466	-0.01565	-0.01794		0.97	-0.01511	-0.01349	-0.0141	-0.01466	-0.01565	-0.01651		0.97	0.10943	0.11385	0.11045	0.1069	0.09951	0.07717
0.98	-0.01541	-0.01362	-0.01426	-0.01485	-0.01589	-0.01825		0.98	-0.01541	-0.01362	-0.01426	-0.01485	-0.01589	-0.01678		0.98	0.10291	0.10804	0.10452	0.10082	0.09309	0.06963
0.99	-0.01554	-0.01355	-0.01423	-0.01485	-0.01593	-0.01834		0.99	-0.01554	-0.01355	-0.01423	-0.01485	-0.01593	-0.01685		0.99	0.09634	0.10219	0.09855	0.0947	0.08663	0.06205
1	-0.01548	-0.0133	-0.01401	-0.01466	-0.01578	-0.01825		1	-0.01548	-0.0133	-0.01401	-0.01466	-0.01578	-0.01673		1	0.08977	0.09633	0.09256	0.08857	0.08017	0.05447
1.01	-0.01526	-0.01289	-0.01363	-0.0143	-0.01546	-0.01797		1.01	-0.01526	-0.01289	-0.01363	-0.0143	-0.01546	-0.01643		1.01	0.08322	0.09048	0.08661	0.08248	0.07375	0.04694
1.02	-0.0149	-0.01232	-0.0131	-0.0138	-0.01499	-0.01753		1.02	-0.0149	-0.01232	-0.0131	-0.0138	-0.01499	-0.01598		1.02	0.07676	0.08471	0.08074	0.07647	0.06741	0.03949
1.03	-0.01439	-0.01162	-0.01243	-0.01315	-0.01438	-0.01694		1.03	-0.01439	-0.01162	-0.01243	-0.01315	-0.01438	-0.01539		1.03	0.07041	0.07905	0.07498	0.07059	0.06121	0.03219
1.04	-0.01377	-0.0108	-0.01164	-0.01239	-0.01366	-0.01622		1.04	-0.01377	-0.0108	-0.01164	-0.01239	-0.01366	-0.01468		1.04	0.06421	0.07355	0.06939	0.06487	0.05518	0.02508
1.05	-0.01305	-0.00988	-0.01076	-0.01153	-0.01282	-0.01539		1.05	-0.01305	-0.00988	-0.01076	-0.01153	-0.01282	-0.01386		1.05	0.05822	0.06823	0.06399	0.05936	0.04936	0.0182
1.06	-0.01226	-0.00889	-0.0098	-0.0106	-0.01191	-0.01447		1.06	-0.01226	-0.00889	-0.0098	-0.0106	-0.01191	-0.01295		1.06	0.05246	0.06313	0.05882	0.05408	0.04378	0.01158
1.07	-0.01141	-0.00785	-0.00879	-0.00961	-0.01095	-0.01348		1.07	-0.01141	-0.00785	-0.00879	-0.00961	-0.01095	-0.01199		1.07	0.04699	0.05828	0.0539	0.04906	0.03848	0.00526
1.08	-0.01054	-0.00678	-0.00775	-0.00859	-0.00995	-0.01245		1.08	-0.01054	-0.00678	-0.00775	-0.00859	-0.00995	-0.01099		1.08	0.04185	0.0537	0.04927	0.04433	0.03348	-0.000727131
1.09	-0.00967	-0.0057	-0.0067	-0.00755	-0.00893	-0.01139		1.09	-0.00967	-0.0057	-0.0067	-0.00755	-0.00893	-0.00997		1.09	0.03707	0.04943	0.04496	0.03993	0.02881	-0.00635
1.1	-0.00883	-0.00463	-0.00565	-0.00653	-0.00792	-0.01033		1.1	-0.00883	-0.00463	-0.00565	-0.00653	-0.00792	-0.00896		1.1	0.03267	0.04548	0.04097	0.03586	0.02449	-0.01158
1.11	-0.00801	-0.00358	-0.00463	-0.00552	-0.00693	-0.00928		1.11	-0.00801	-0.00358	-0.00463	-0.00552	-0.00693	-0.00796		1.11	0.02865	0.04186	0.03733	0.03214	0.02053	-0.01641
1.12	-0.00722	-0.00257	-0.00365	-0.00456	-0.00598	-0.00827		1.12	-0.00722	-0.00257	-0.00365	-0.00456	-0.00598	-0.00699		1.12	0.02497	0.03857	0.03403	0.02878	0.01695	-0.02082
1.13	-0.00646	-0.00162	-0.00273	-0.00365	-0.00507	-0.00729		1.13	-0.00646	-0.00162	-0.00273	-0.00365	-0.00507	-0.00607		1.13	0.02164	0.03562	0.03107	0.02577	0.01372	-0.02483
1.14	-0.00574	-0.000726397	-0.00186	-0.00279	-0.00422	-0.00636		1.14	-0.00574	-0.000726397	-0.00186	-0.00279	-0.00422	-0.0052		1.14	0.01862	0.03298	0.02844	0.02309	0.01084	-0.02844
1.15	-0.00505	0.00010749	-0.00105	-0.002	-0.00342	-0.00548		1.15	-0.00505	0.00010749	-0.00105	-0.002	-0.00342	-0.00439		1.15	0.0159	0.03064	0.02611	0.02071	0.00828	-0.03167
1.16	-0.00441	0.000883317	-0.000293529	-0.00125	-0.00268	-0.00464		1.16	-0.00441	0.000883317	-0.000293529	-0.00125	-0.00268	-0.00362		1.16	0.01346	0.02855	0.02405	0.01862	0.00601	-0.03455
1.17	-0.0038	0.0016	0.000404804	-0.000565236	-0.00198	-0.00386		1.17	-0.0038	0.0016	0.000404804	-0.000565236	-0.00198	-0.00291		1.17	0.0113	0.0267	0.02223	0.01677	0.00401	-0.03711
1.18	-0.00324	0.00227	0.00105	7.09032e-05	-0.00134	-0.00313		1.18	-0.00324	0.00227	0.00105	7.09032e-05	-0.00134	-0.00224		1.18	0.00938	0.02506	0.02063	0.01515	0.00225	-0.03937
1.19	-0.00273	0.00288	0.00164	0.000655259	-0.000749524	-0.00244		1.19	-0.00273	0.00288	0.00164	0.000655259	-0.000749524	-0.00162		1.19	0.00769	0.02361	0.01924	0.01374	0.000710504	-0.04134
1.2	-0.00226	0.00344	0.00218	0.00119	-0.000208291	-0.0018		1.2	-0.00226	0.00344	0.00218	0.00119	-0.000208291	-0.00105		1.2	0.00622	0.02235	0.01803	0.01253	-0.000618586	-0.04304
1.21	-0.00185	0.00394	0.00266	0.00166	0.00027831	-0.00122		1.21	-0.00185	0.00394	0.00266	0.00166	0.00027831	-0.000539605		1.21	0.00495	0.02125	0.017	0.0115	-0.00175	-0.04447
1.22	-0.00148	0.00437	0.00308	0.00208	0.000706061	-0.000704945		1.22	-0.00148	0.00437	0.00308	0.00208	0.000706061	-8.3896e-05		1.22	0.00387	0.02031	0.01613	0.01063	-0.00271	-0.04565
1.23	-0.00116	0.00474	0.00344	0.00243	0.00107	-0.000248824		1.23	-0.00116	0.00474	0.00344	0.00243	0.00107	0.000310911		1.23	0.00295	0.01951	0.01541	0.00992	-0.0035	-0.0466
1.24	-0.000881292	0.00505	0.00373	0.00272	0.00138	0.000144643		1.24	-0.000881292	0.00505	0.00373	0.00272	0.00138	0.000646223		1.24	0.0022	0.01886	0.01483	0.00936	-0.00412	-0.04731
1.25	-0.000649816	0.0053	0.00397	0.00296	0.00163	0.000479747		1.25	-0.000649816	0.0053	0.00397	0.00296	0.00163	0.000926839		1.25	0.00158	0.01833	0.01439	0.00894	-0.0046	-0.0478
1.26	-0.000460023	0.00551	0.00416	0.00314	0.00184	0.000761626		1.26	-0.000460023	0.00551	0.00416	0.00314	0.00184	0.00116		1.26	0.00109	0.01792	0.01408	0.00864	-0.00493	-0.04808
1.27	-0.000309134	0.00566	0.0043	0.00329	0.002	0.000993898		1.27	-0.000309134	0.00566	0.0043	0.00329	0.002	0.00135		1.27	0.000717682	0.01761	0.01386	0.00845	-0.00516	-0.04818
1.28	-0.000193875	0.00577	0.0044	0.00339	0.00211	0.00118		1.28	-0.000193875	0.00577	0.0044	0.00339	0.00211	0.00149		1.28	0.000439846	0.01738	0.01372	0.00835	-0.00528	-0.04811
1.29	-0.000110454	0.00584	0.00446	0.00344	0.00219	0.00132		1.29	-0.000110454	0.00584	0.00446	0.00344	0.00219	0.00159		1.29	0.000244944	0.01721	0.01365	0.00831	-0.00533	-0.04789
1.3	-5.45491e-05	0.00587	0.00447	0.00346	0.00223	0.00141		1.3	-5.45491e-05	0.00587	0.00447	0.00346	0.00223	0.00165		1.3	0.000118276	0.01711	0.01364	0.00833	-0.00531	-0.04753
1.31	-2.12853e-05	0.00586	0.00446	0.00345	0.00224	0.00147		1.31	-2.12853e-05	0.00586	0.00446	0.00345	0.00224	0.00169		1.31	4.51379e-05	0.01706	0.01369	0.00842	-0.00523	-0.04705
1.32	-5.21889e-06	0.00584	0.00443	0.00342	0.00223	0.0015		1.32	-5.21889e-06	0.00584	0.00443	0.00342	0.00223	0.0017		1.32	1.08285e-05	0.01705	0.01378	0.00854	-0.00509	-0.04645
1.33	-3.17536e-07	0.00579	0.00438	0.00337	0.0022	0.00151		1.33	-3.17536e-07	0.00579	0.00438	0.00337	0.0022	0.00169		1.33	6.45409e-07	0.01706	0.01389	0.00868	-0.00493	-0.04575
1.34	-2.52463e-16	0.00573	0.00431	0.00331	0.00215	0.0015		1.34	-2.52463e-16	0.00573	0.00431	0.00331	0.00215	0.00166		1.34	1.13884e-16	0.01709	0.01401	0.00884	-0.00475	-0.04498
1.35	-1.6277e-16	0.00566	0.00423	0.00323	0.0021	0.00147		1.35	-1.6277e-16	0.00566	0.00423	0.00323	0.0021	0.00163		1.35	3.30419e-16	0.01713	0.01414	0.009	-0.00456	-0.04414
1.36	2.32894e-17	0.00557	0.00414	0.00315	0.00203	0.00143		1.36	2.32894e-17	0.00557	0.00414	0.00315	0.00203	0.00158		1.36	3.52065e-17	0.01718	0.01428	0.00917	-0.00435	-0.04323
1.37	2.28753e-17	0.00548	0.00405	0.00306	0.00196	0.00138		1.37	2.28753e-17	0.00548	0.00405	0.00306	0.00196	0.00153		1.37	-4.90265e-16	0.01724	0.01442	0.00934	-0.00414	-0.04227
1.38	7.36878e-17	0.0054	0.00396	0.00298	0.0019	0.00133		1.38	7.36878e-17	0.0054	0.00396	0.00298	0.0019	0.00148		1.38	9.48672e-17	0.01728	0.01454	0.0095	-0.00395	-0.04127
1.39	4.62307e-17	0.00531	0.00387	0.00289	0.00183	0.00127		1.39	4.62307e-17	0.00531	0.00387	0.00289	0.00183	0.00143		1.39	1.56939e-16	0.01731	0.01465	0.00963	-0.00378	-0.04024
1.4	2.43923e-17	0.00523	0.00378	0.00281	0.00177	0.00122		1.4	2.43923e-17	0.00523	0.00378	0.00281	0.00177	0.00137		1.4	7.88461e-17	0.01735	0.01475	0.00975	-0.00361	-0.03918
1.41	3.14953e-16	0.00514	0.00369	0.00273	0.0017	0.00116		1.41	3.14953e-16	0.00514	0.00369	0.00273	0.0017	0.00132		1.41	-6.79003e-16	0.0174	0.01486	0.00988	-0.00343	-0.03807
1.42	-1.65242e-16	0.00505	0.0036	0.00264	0.00164	0.0011		1.42	-1.65242e-16	0.00505	0.0036	0.00264	0.00164	0.00127		1.42	2.12461e-16	0.01747	0.01499	0.01002	-0.00324	-0.03692
1.43	-1.26154e-16	0.00497	0.00352	0.00256	0.00157	0.00103		1.43	-1.26154e-16	0.00497	0.00352	0.00256	0.00157	0.00121		1.43	4.12244e-16	0.01754	0.01511	0.01016	-0.00306	-0.03575
1.44	-6.9531e-17	0.00488	0.00343	0.00248	0.00151	0.000969532		1.44	-6.9531e-17	0.00488	0.00343	0.00248	0.00151	0.00116		1.44	2.08298e-16	0.01761	0.01522	0.01028	-0.0029	-0.03456
1.45	2.07177e-16	0.00479	0.00334	0.0024	0.00144	0.000901356		1.45	2.07177e-16	0.00479	0.00334	0.0024	0.00144	0.0011		1.45	-2.46503e-16	0.01768	0.01533	0.01039	-0.00274	-0.03335
1.46	-6.93318e-17	0.0047	0.00324	0.00231	0.00137	0.000830865		1.46	-6.93318e-17	0.0047	0.00324	0.00231	0.00137	0.00104		1.46	-4.3141e-17	0.01778	0.01546	0.01051	-0.00257	-0.03212
1.47	2.22302e-16	0.00461	0.00315	0.00222	0.0013	0.000762957		1.47	2.22302e-16	0.00461	0.00315	0.00222	0.0013	0.000976491		1.47	8.95625e-17	0.0179	0.01559	0.01064	-0.0024	-0.03087
1.48	2.17291e-16	0.00452	0.00307	0.00214	0.00123	0.00070191		1.48	2.17291e-16	0.00452	0.00307	0.00214	0.00123	0.000921312		1.48	-2.81689e-16	0.01804	0.01574	0.01077	-0.00224	-0.02961
1.49	1.8065e-17	0.00444	0.00299	0.00207	0.00117	0.000647676		1.49	1.8065e-17	0.00444	0.00299	0.00207	0.00117	0.000871384		1.49	6.72692e-16	0.01817	0.01587	0.01089	-0.00208	-0.02835
1.5	6.68561e-17	0.00437	0.00291	0.002	0.00112	0.000596479		1.5	6.68561e-17	0.00437	0.00291	0.002	0.00112	0.000821962		1.5	4.84594e-17	0.0183	0.016	0.01099	-0.00195	-0.02711
1.51	-2.06432e-16	0.00429	0.00283	0.00192	0.00106	0.000544986		1.51	-2.06432e-16	0.00429	0.00283	0.00192	0.00106	0.000769268		1.51	9.60734e-16	0.01845	0.01613	0.01108	-0.00183	-0.02587
1.52	-3.77796e-16	0.0042	0.00275	0.00184	0.000992253	0.000494006		1.52	-3.77796e-16	0.0042	0.00275	0.00184	0.000992253	0.000714395		1.52	7.32785e-16	0.01862	0.01627	0.01119	-0.0017	-0.02463
1.53	-1.33681e-16	0.00413	0.00267	0.00177	0.000932388	0.000448319		1.53	-1.33681e-16	0.00413	0.00267	0.00177	0.000932388	0.000662603		1.53	3.90831e-16	0.01881	0.01642	0.0113	-0.00157	-0.02339
1.54	-3.38972e-16	0.00406	0.0026	0.00171	0.000880545	0.000412516		1.54	-3.38972e-16	0.00406	0.0026	0.00171	0.000880545	0.000618525		1.54	6.77887e-16	0.01901	0.01658	0.01141	-0.00144	-0.02216
1.55	-1.24438e-16	0.004	0.00254	0.00165	0.000835592	0.000386329		1.55	-1.24438e-16	0.004	0.00254	0.00165	0.000835592	0.000581359		1.55	2.92353e-16	0.01922	0.01673	0.01151	-0.00133	-0.02095
1.56	2.63922e-16	0.00394	0.00247	0.00159	0.000791039	0.000364288		1.56	2.63922e-16	0.00394	0.00247	0.00159	0.000791039	0.000544984		1.56	7.49508e-17	0.01943	0.01687	0.01159	-0.00124	-0.01977
1.57	-3.9616e-18	0.00387	0.00241	0.00153	0.000741588	0.000341249		1.57	-3.9616e-18	0.00387	0.00241	0.00153	0.000741588	0.000504162		1.57	-5.44805e-16	0.01965	0.01702	0.01167	-0.00116	-0.01861
1.58	3.85335e-17	0.00381	0.00234	0.00147	0.000689829	0.000318705		1.58	3.85335e-17	0.00381	0.00234	0.00147	0.000689829	0.000461113		1.58	-8.45777e-18	0.0199	0.01719	0.01176	-0.00107	-0.01746
1.59	5.99972e-16	0.00375	0.00228	0.00141	0.000644643	0.000304054		1.59	5.99972e-16	0.00375	0.00228	0.00141	0.000644643	0.00042425		1.59	-4.78668e-16	0.02018	0.01737	0.01186	-0.000973345	-0.01632
1.6	1.861e-16	0.00371	0.00223	0.00137	0.000611122	0.000302101		1.6	1.861e-16	0.00371	0.00223	0.00137	0.000611122	0.000398638		1.6	-2.5775e-16	0.02047	0.01755	0.01196	-0.000889158	-0.01521
1.61	-1.50004e-16	0.00367	0.00219	0.00133	0.000583367	0.000308363		1.61	-1.50004e-16	0.00367	0.00219	0.00133	0.000583367	0.000378954		1.61	-2.06927e-16	0.02075	0.01772	0.01204	-0.000826283	-0.01413
1.62	2.56644e-16	0.00363	0.00215	0.00129	0.000550608	0.000313533		1.62	2.56644e-16	0.00363	0.00215	0.00129	0.000550608	0.000355007		1.62	6.07028e-16	0.02104	0.01788	0.0121	-0.000778738	-0.01309
1.63	-1.36433e-16	0.00357	0.00209	0.00124	0.00051086	0.000314873		1.63	-1.36433e-16	0.00357	0.00209	0.00124	0.00051086	0.000324599		1.63	-1.27627e-16	0.02136	0.01806	0.01218	-0.000727584	-0.01207
1.64	-9.26003e-17	0.00353	0.00205	0.00119	0.000474562	0.00032002		1.64	-9.26003e-17	0.00353	0.00205	0.00119	0.000474562	0.000297238		1.64	-7.85449e-17	0.02171	0.01827	0.01228	-0.000662975	-0.01105
1.65	3.07743e-16	0.0035	0.00201	0.00116	0.000451632	0.000337071		1.65	3.07743e-16	0.0035	0.00201	0.00116	0.000451632	0.000282285		1.65	-1.97363e-16	0.02208	0.01849	0.01238	-0.000596997	-0.01006
1.66	-5.4123e-16	0.00348	0.00199	0.00114	0.000437709	0.000363098		1.66	-5.4123e-16	0.00348	0.00199	0.00114	0.000437709	0.000276006		1.66	1.03218e-15	0.02245	0.01869	0.01246	-0.000549577	-0.0091
1.67	3.97483e-16	0.00345	0.00196	0.00111	0.000418598	0.000386734		1.67	3.97483e-16	0.00345	0.00196	0.00111	0.000418598	0.000265321		1.67	-7.9444e-16	0.02282	0.01888	0.01253	-0.000523093	-0.00819
1.68	-6.64214e-17	0.00341	0.00192	0.00108	0.000388624	0.0004024		1.68	-6.64214e-17	0.00341	0.00192	0.00108	0.000388624	0.000244653		1.68	-5.12868e-16	0.02321	0.01909	0.0126	-0.000497563	-0.0073
1.69	2.98682e-16	0.00338	0.00188	0.00104	0.000358793	0.000417552		1.69	2.98682e-16	0.00338	0.00188	0.00104	0.000358793	0.000223784		1.69	-8.09356e-16	0.02364	0.01932	0.01269	-0.000454044	-0.00642
1.7	-6.49262e-16	0.00335	0.00185	0.00101	0.000342884	0.000442783		1.7	-6.49262e-16	0.00335	0.00185	0.00101	0.000342884	0.00021543		1.7	6.11572e-16	0.0241	0.01958	0.01281	-0.000398039	-0.00555
1.71	7.09854e-17	0.00335	0.00184	0.00101	0.00033913	0.000477424		1.71	7.09854e-17	0.00335	0.00184	0.00101	0.00033913	0.000218349		1.71	1.14265e-17	0.02457	0.01983	0.01291	-0.000353276	-0.00472
1.72	-3.48511e-16	0.00333	0.00183	0.000991631	0.000331907	0.000509624		1.72	-3.48511e-16	0.00333	0.00183	0.000991631	0.000331907	0.0002184		1.72	-3.22219e-16	0.02503	0.02006	0.01299	-0.000332615	-0.00393
1.73	-3.08818e-16	0.0033	0.00179	0.00096344	0.00031153	0.000530833		1.73	-3.08818e-16	0.0033	0.00179	0.00096344	0.00031153	0.000206363		1.73	1.44473e-16	0.02549	0.02029	0.01306	-0.000321727	-0.00317
1.74	-5.91048e-17	0.00327	0.00176	0.000930438	0.00028627	0.000545844		1.74	-5.91048e-17	0.00327	0.00176	0.000930438	0.00028627	0.000189266		1.74	-5.55251e-16	0.026	0.02054	0.01315	-0.000295757	-0.00243
1.75	-5.01637e-17	0.00325	0.00173	0.000909374	0.000271397	0.000565969		1.75	-5.01637e-17	0.00325	0.00173	0.000909374	0.000271397	0.000180994		1.75	-1.34273e-17	0.02654	0.02083	0.01327	-0.00024867	-0.0017
1.76	6.80758e-16	0.00324	0.00173	0.000903142	0.000270195	0.000594861		1.76	6.80758e-16	0.00324	0.00173	0.000903142	0.000270195	0.000185084		1.76	-2.36463e-15	0.0271	0.02113	0.01339	-0.000199824	-0.000984484
1.77	1.09129e-15	0.00324	0.00172	0.000898273	0.000270959	0.000624629		1.77	1.09129e-15	0.00324	0.00172	0.000898273	0.000270959	0.000191338		1.77	-1.86382e-15	0.02766	0.02141	0.01349	-0.000170682	-0.000311714
1.78	6.67759e-16	0.00322	0.0017	0.000882064	0.00026185	0.00064548		1.78	6.67759e-16	0.00322	0.0017	0.000882064	0.00026185	0.000188692		1.78	-1.93447e-15	0.02821	0.02167	0.01358	-0.000160223	0.000320789
1.79	1.13474e-15	0.00319	0.00167	0.000856527	0.000243839	0.000656047		1.79	1.13474e-15	0.00319	0.00167	0.000856527	0.000243839	0.00017723		1.79	-1.88168e-15	0.02878	0.02195	0.01367	-0.000147409	0.000927475
1.8	1.8519e-16	0.00316	0.00164	0.000833781	0.000227573	0.000663336		1.8	1.8519e-16	0.00316	0.00164	0.000833781	0.000227573	0.000166275		1.8	-1.1059e-15	0.02939	0.02226	0.01378	-0.000115689	0.00152
1.81	-4.37847e-16	0.00314	0.00163	0.000821735	0.000220913	0.000674569		1.81	-4.37847e-16	0.00314	0.00163	0.000821735	0.000220913	0.000163545		1.81	8.36421e-16	0.03003	0.02258	0.01391	-7.01727e-05	0.0021
1.82	-6.55052e-16	0.00314	0.00162	0.000817204	0.00022192	0.000690318		1.82	-6.55052e-16	0.00314	0.00162	0.000817204	0.00022192	0.000168123		1.82	1.98056e-15	0.03067	0.0229	0.01403	-2.97329e-05	0.00266
1.83	-4.76153e-17	0.00312	0.00161	0.000810796	0.000222115	0.000704357		1.83	-4.76153e-17	0.00312	0.00161	0.000810796	0.000222115	0.000172364		1.83	5.42405e-19	0.03131	0.02321	0.01414	-5.88054e-06	0.00317
1.84	-6.77255e-17	0.0031	0.00159	0.0007957	0.000214375	0.000709259		1.84	-6.77255e-17	0.0031	0.00159	0.0007957	0.000214375	0.000168952		1.84	-3.87985e-16	0.03196	0.02352	0.01424	7.80406e-06	0.00365
1.85	-6.93159e-16	0.00307	0.00156	0.000773124	0.000199023	0.000703445		1.85	-6.93159e-16	0.00307	0.00156	0.000773124	0.000199023	0.000157463		1.85	7.44522e-16	0.03263	0.02384	0.01435	2.69609e-05	0.00411
1.86	1.96227e-16	0.00304	0.00154	0.000751748	0.0001843	0.00069374		1.86	1.96227e-16	0.00304	0.00154	0.000751748	0.0001843	0.00014567		1.86	2.4209e-16	0.03333	0.02417	0.01447	6.0196e-05	0.00455
1.87	-3.04908e-16	0.00302	0.00152	0.000740448	0.00017929	0.000689261		1.87	-3.04908e-16	0.00302	0.00152	0.000740448	0.00017929	0.000142751		1.87	-1.58005e-15	0.03404	0.02452	0.0146	0.00010157	0.00497
1.88	2.21164e-16	0.00301	0.00151	0.00073831	0.000183605	0.000690931		1.88	2.21164e-16	0.00301	0.00151	0.00073831	0.000183605	0.00014879		1.88	2.77224e-16	0.03477	0.02487	0.01473	0.000137333	0.00537
1.89	4.72171e-16	0.00299	0.0015	0.000733015	0.000185447	0.000688781		1.89	4.72171e-16	0.00299	0.0015	0.000733015	0.000185447	0.000152564		1.89	-8.3072e-16	0.03549	0.02521	0.01484	0.000159681	0.00573
1.9	-4.30403e-16	0.00296	0.00147	0.000713724	0.000174141	0.000672973		1.9	-4.30403e-16	0.00296	0.00147	0.000713724	0.000174141	0.000143622		1.9	-1.90129e-16	0.03621	0.02554	0.01495	0.000174856	0.00605
1.91	-1.17866e-17	0.00292	0.00144	0.000685781	0.000154467	0.000646825		1.91	-1.17866e-17	0.00292	0.00144	0.000685781	0.000154467	0.000126206		1.91	1.47291e-16	0.03696	0.02589	0.01506	0.000197203	0.00635
1.92	2.1098e-16	0.00289	0.00141	0.000666684	0.000142969	0.000624258		1.92	2.1098e-16	0.00289	0.00141	0.000666684	0.000142969	0.000115934		1.92	4.33259e-17	0.03774	0.02625	0.01519	0.000233487	0.00664
1.93	3.25716e-16	0.00287	0.0014	0.000664283	0.000147328	0.000612574		1.93	3.25716e-16	0.00287	0.0014	0.000664283	0.000147328	0.000120334		1.93	4.97141e-16	0.03853	0.02662	0.01533	0.000273714	0.00691
1.94	-1.94714e-16	0.00286	0.0014	0.000664695	0.00015484	0.000602371		1.94	-1.94714e-16	0.00286	0.0014	0.000664695	0.00015484	0.000127837		1.94	7.66152e-16	0.03931	0.02698	0.01545	0.000301075	0.00714
1.95	2.49752e-16	0.00282	0.00137	0.000648855	0.000147685	0.000579295		1.95	2.49752e-16	0.00282	0.00137	0.000648855	0.000147685	0.000121816		1.95	3.67828e-16	0.04009	0.02732	0.01555	0.000312312	0.00733
1.96	5.9126e-16	0.00277	0.00133	0.000618204	0.000126829	0.000543289		1.96	5.9126e-16	0.00277	0.00133	0.000618204	0.000126829	0.000102815		1.96	-7.23081e-16	0.04088	0.02766	0.01565	0.000323903	0.0075
1.97	5.48033e-17	0.00273	0.0013	0.000594272	0.000111914	0.000509399		1.97	5.48033e-17	0.00273	0.0013	0.000594272	0.000111914	8.87668e-05		1.97	1.35245e-15	0.0417	0.02803	0.01578	0.000353242	0.00766
1.98	9.14865e-16	0.00271	0.00129	0.000590442	0.000115488	0.000488215		1.98	9.14865e-16	0.00271	0.00129	0.000590442	0.000115488	9.14726e-05		1.98	-5.85011e-16	0.04254	0.02842	0.01591	0.000395887	0.00781
1.99	-6.28351e-16	0.00269	0.00128	0.000593432	0.000125828	0.00047201		1.99	-6.28351e-16	0.00269	0.00128	0.000593432	0.000125828	0.000100639		1.99	8.97314e-16	0.04338	0.02879	0.01604	0.000428825	0.00792
2	-1.49291e-16	0.00266	0.00126	0.000580557	0.000122277	0.000445316		2	-1.49291e-16	0.00266	0.00126	0.000580557	0.000122277	9.74681e-05		2	1.03156e-15	0.0442	0.02914	0.01614	0.000438562	0.008
2.01	-1.57231e-15	0.00261	0.00122	0.000549995	0.0001027	0.000405548		2.01	-1.57231e-15	0.00261	0.00122	0.000549995	0.0001027	7.95842e-05		2.01	4.48987e-15	0.04503	0.02948	0.01623	0.000439134	0.00804
2.02	6.53069e-16	0.00256	0.00118	0.000522948	8.59176e-05	0.000366053		2.02	6.53069e-16	0.00256	0.00118	0.000522948	8.59176e-05	6.37157e-05		2.02	-5.15041e-16	0.04588	0.02984	0.01633	0.00045556	0.00808
2.03	-1.33674e-15	0.00253	0.00117	0.000515227	8.6484e-05	0.000338462		2.03	-1.33674e-15	0.00253	0.00117	0.000515227	8.6484e-05	6.33024e-05		2.03	3.34055e-15	0.04676	0.03022	0.01646	0.000492675	0.00811
2.04	-2.01335e-15	0.00251	0.00116	0.000517266	9.64377e-05	0.000318626		2.04	-2.01335e-15	0.00251	0.00116	0.000517266	9.64377e-05	7.17961e-05		2.04	2.72652e-15	0.04764	0.03061	0.01659	0.000529272	0.00812
2.05	-9.2151e-16	0.00247	0.00114	0.000508355	9.73514e-05	0.000293676		2.05	-9.2151e-16	0.00247	0.00114	0.000508355	9.73514e-05	7.28052e-05		2.05	3.64077e-15	0.04851	0.03097	0.01669	0.000544888	0.00809
2.06	1.99438e-15	0.00242	0.0011	0.00048364	8.42282e-05	0.000258704		2.06	1.99438e-15	0.00242	0.0011	0.00048364	8.42282e-05	6.12752e-05		2.06	-2.74882e-15	0.04937	0.03131	0.01677	0.00054434	0.00804
2.07	1.88197e-15	0.00237	0.00107	0.00045773	6.94021e-05	0.000221102		2.07	1.88197e-15	0.00237	0.00107	0.00045773	6.94021e-05	4.75983e-05		2.07	-2.89471e-15	0.05024	0.03166	0.01686	0.000549556	0.00797
2.08	1.62054e-16	0.00233	0.00104	0.000443731	6.47067e-05	0.000189776		2.08	1.62054e-16	0.00233	0.00104	0.000443731	6.47067e-05	4.24876e-05		2.08	2.62524e-16	0.05114	0.03203	0.01697	0.000571803	0.0079
2.09	-2.02072e-15	0.0023	0.00103	0.000438304	6.80971e-05	0.000165459		2.09	-2.02072e-15	0.0023	0.00103	0.000438304	6.80971e-05	4.49762e-05		2.09	2.8058e-15	0.05206	0.0324	0.01708	0.000600534	0.00781
2.1	1.23978e-15	0.00226	0.00101	0.000429937	6.99163e-05	0.000142779		2.1	1.23978e-15	0.00226	0.00101	0.000429937	6.99163e-05	4.70176e-05		2.1	-3.6334e-15	0.05296	0.03276	0.01718	0.000619645	0.00771
2.11	2.03932e-16	0.00222	0.000980148	0.000414295	6.57555e-05	0.000117611		2.11	2.03932e-16	0.00222	0.000980148	0.000414295	6.57555e-05	4.42174e-05		2.11	2.65756e-16	0.05386	0.03311	0.01726	0.000626551	0.00758
2.12	-9.71452e-16	0.00217	0.000949789	0.000395872	5.85268e-05	8.9767e-05		2.12	-9.71452e-16	0.00217	0.000949789	0.000395872	5.85268e-05	3.82031e-05		2.12	2.67558e-15	0.05476	0.03345	0.01734	0.000631106	0.00744
2.13	2.90233e-16	0.00212	0.000921588	0.000379088	5.18739e-05	6.1173e-05		2.13	2.90233e-16	0.00212	0.000921588	0.000379088	5.18739e-05	3.19461e-05		2.13	-1.2783e-15	0.05567	0.03381	0.01743	0.000641211	0.00728
2.14	-7.55847e-16	0.00208	0.000895586	0.000364476	4.71346e-05	3.45998e-05		2.14	-7.55847e-16	0.00208	0.000895586	0.000364476	4.71346e-05	2.73943e-05		2.14	4.30574e-15	0.0566	0.03416	0.01752	0.000655825	0.00712
2.15	3.65875e-16	0.00204	0.000871308	0.000352078	4.52355e-05	1.27601e-05		2.15	3.65875e-16	0.00204	0.000871308	0.000352078	4.52355e-05	2.61891e-05		2.15	3.08418e-16	0.05752	0.03451	0.0176	0.000670155	0.00695
2.16	1.41249e-15	0.002	0.000849078	0.00034206	4.61142e-05	-4.54525e-06		2.16	1.41249e-15	0.002	0.000849078	0.00034206	4.61142e-05	2.81416e-05		2.16	-1.8937e-15	0.05845	0.03486	0.01769	0.000681426	0.00677
2.17	-8.56336e-16	0.00196	0.000826211	0.000331336	4.60607e-05	-2.18429e-05		2.17	-8.56336e-16	0.00196	0.000826211	0.000331336	4.60607e-05	2.9115e-05		2.17	4.34125e-15	0.05938	0.0352	0.01776	0.000688875	0.00658
2.18	-8.23183e-16	0.00191	0.000798232	0.00031545	4.06595e-05	-4.33405e-05		2.18	-8.23183e-16	0.00191	0.000798232	0.00031545	4.06595e-05	2.47457e-05		2.18	6.41698e-16	0.06031	0.03554	0.01783	0.00069315	0.00638
2.19	6.65804e-18	0.00186	0.000766491	0.000296003	3.18762e-05	-6.67036e-05		2.19	6.65804e-18	0.00186	0.000766491	0.000296003	3.18762e-05	1.72163e-05		2.19	2.12534e-18	0.06124	0.03587	0.0179	0.000697728	0.00616
2.2	1.00841e-15	0.00181	0.000739083	0.00028101	2.75183e-05	-8.49338e-05		2.2	1.00841e-15	0.00181	0.000739083	0.00028101	2.75183e-05	1.40854e-05		2.2	-2.26123e-15	0.06218	0.03621	0.01797	0.00070682	0.00595
2.21	9.24726e-16	0.00177	0.000719851	0.000274023	3.06705e-05	-9.57407e-05		2.21	9.24726e-16	0.00177	0.000719851	0.000274023	3.06705e-05	1.80867e-05		2.21	-3.93892e-15	0.06313	0.03655	0.01804	0.000719015	0.00574
2.22	2.25995e-15	0.00173	0.000700934	0.000267277	3.38252e-05	-0.000105521		2.22	2.25995e-15	0.00173	0.000700934	0.000267277	3.38252e-05	2.20424e-05		2.22	-2.90906e-15	0.06407	0.03688	0.01811	0.000726627	0.00551
2.23	7.35431e-16	0.00168	0.000672552	0.000251422	2.84137e-05	-0.000120993		2.23	7.35431e-16	0.00168	0.000672552	0.000251422	2.84137e-05	1.80716e-05		2.23	-2.67496e-15	0.06501	0.0372	0.01816	0.000725443	0.00528
2.24	1.57101e-15	0.00162	0.000637837	0.000229621	1.75793e-05	-0.000139464		2.24	1.57101e-15	0.00162	0.000637837	0.000229621	1.75793e-05	9.21571e-06		2.24	-2.19238e-15	0.06595	0.03751	0.01821	0.000722413	0.00504
2.25	7.61586e-16	0.00157	0.00060999	0.000214516	1.29059e-05	-0.000152041		2.25	7.61586e-16	0.00157	0.00060999	0.000214516	1.29059e-05	6.08632e-06		2.25	-1.00436e-15	0.0669	0.03783	0.01827	0.000727943	0.00481
2.26	3.9181e-15	0.00154	0.000593728	0.000210474	1.81858e-05	-0.000156051		2.26	3.9181e-15	0.00154	0.000593728	0.000210474	1.81858e-05	1.20207e-05		2.26	-4.90143e-15	0.06786	0.03816	0.01833	0.000741113	0.00458
2.27	4.17261e-16	0.0015	0.000577565	0.000206492	2.33424e-05	-0.000159134		2.27	4.17261e-16	0.0015	0.000577565	0.000206492	2.33424e-05	1.78174e-05		2.27	6.40436e-16	0.06882	0.03848	0.01839	0.000749199	0.00435
2.28	8.02838e-16	0.00145	0.000549398	0.000191133	1.81296e-05	-0.000168846		2.28	8.02838e-16	0.00145	0.000549398	0.000191133	1.81296e-05	1.42585e-05		2.28	-2.72907e-15	0.06976	0.03878	0.01843	0.000744395	0.0041
2.29	3.93119e-15	0.00139	0.000513747	0.000168743	6.52784e-06	-0.000182336		2.29	3.93119e-15	0.00139	0.000513747	0.000168743	6.52784e-06	4.9474e-06		2.29	-5.38486e-15	0.07071	0.03908	0.01846	0.000735139	0.00386
2.3	2.0276e-15	0.00133	0.000485631	0.000153506	1.20449e-06	-0.000190538		2.3	2.0276e-15	0.00133	0.000485631	0.000153506	1.20449e-06	1.21097e-06		2.3	-6.53113e-15	0.07166	0.03938	0.0185	0.000735333	0.00362
2.31	-3.54604e-15	0.00129	0.000469637	0.000149721	5.97151e-06	-0.000190632		2.31	-3.54604e-15	0.00129	0.000469637	0.000149721	5.97151e-06	6.47237e-06		2.31	5.19429e-15	0.07263	0.03969	0.01855	0.00074573	0.00339
2.32	-1.07725e-15	0.00126	0.000454084	0.000146409	1.11458e-05	-0.000189261		2.32	-1.07725e-15	0.00126	0.000454084	0.000146409	1.11458e-05	1.21975e-05		2.32	2.42634e-15	0.07359	0.03999	0.0186	0.000753278	0.00316
2.33	-2.54252e-17	0.0012	0.000427952	0.000133237	7.61089e-06	-0.000192879		2.33	-2.54252e-17	0.0012	0.000427952	0.000133237	7.61089e-06	1.0306e-05		2.33	1.50545e-17	0.07454	0.04028	0.01862	0.000748979	0.00293
2.34	1.1463e-15	0.00115	0.000395669	0.000114303	-1.15445e-06	-0.000199543		2.34	1.1463e-15	0.00115	0.000395669	0.000114303	-1.15445e-06	3.71741e-06		2.34	-4.50639e-15	0.07549	0.04056	0.01864	0.00073911	0.0027
2.35	-2.64703e-15	0.0011	0.000369361	0.000100875	-5.40377e-06	-0.000202966		2.35	-2.64703e-15	0.0011	0.000369361	0.000100875	-5.40377e-06	8.65854e-07		2.35	3.1529e-15	0.07645	0.04084	0.01867	0.000735249	0.00247
2.36	-1.30691e-15	0.00105	0.000351475	9.5263e-05	-3.05697e-06	-0.000201558		2.36	-1.30691e-15	0.00105	0.000351475	9.5263e-05	-3.05697e-06	3.64988e-06		2.36	2.09328e-15	0.07741	0.04113	0.0187	0.000738691	0.00225
2.37	9.2944e-16	0.00101	0.000332988	8.91775e-05	-1.09276e-06	-0.000199448		2.37	9.2944e-16	0.00101	0.000332988	8.91775e-05	-1.09276e-06	6.20869e-06		2.37	-2.23475e-15	0.07837	0.04141	0.01873	0.000740844	0.00204
2.38	-1.69356e-15	0.000956457	0.000307746	7.69631e-05	-4.29285e-06	-0.000199587		2.38	-1.69356e-15	0.000956457	0.000307746	7.69631e-05	-4.29285e-06	4.49091e-06		2.38	9.59414e-16	0.07933	0.04168	0.01875	0.00073655	0.00183
2.39	4.49804e-15	0.000902217	0.000280542	6.29855e-05	-9.04996e-06	-0.00020006		2.39	4.49804e-15	0.000902217	0.000280542	6.29855e-05	-9.04996e-06	1.45784e-06		2.39	-5.06827e-15	0.08028	0.04195	0.01876	0.000729963	0.00162
2.4	-5.46209e-16	0.00085315	0.000258325	5.3534e-05	-1.02171e-05	-0.000198172		2.4	-5.46209e-16	0.00085315	0.000258325	5.3534e-05	-1.02171e-05	1.30365e-06		2.4	2.75515e-15	0.08123	0.04221	0.01877	0.000726334	0.00142
2.41	-1.9279e-16	0.000807725	0.000239646	4.72441e-05	-9.00522e-06	-0.000194832		2.41	-1.9279e-16	0.000807725	0.000239646	4.72441e-05	-9.00522e-06	2.95047e-06		2.41	3.98059e-17	0.08219	0.04248	0.01879	0.000724197	0.00123
2.42	3.35585e-15	0.000758872	0.000218119	3.83468e-05	-1.01078e-05	-0.000192558		2.42	3.35585e-15	0.000758872	0.000218119	3.83468e-05	-1.01078e-05	2.58958e-06		2.42	-2.89073e-15	0.08314	0.04274	0.0188	0.000719356	0.00104
2.43	-2.59577e-16	0.000705518	0.000192881	2.61665e-05	-1.38853e-05	-0.000191155		2.43	-2.59577e-16	0.000705518	0.000192881	2.61665e-05	-1.38853e-05	1.06767e-07		2.43	-2.99204e-15	0.08409	0.04299	0.0188	0.000712469	0.000854353
2.44	-7.05616e-17	0.000653617	0.00016936	1.5653e-05	-1.62105e-05	-0.000188219		2.44	-7.05616e-17	0.000653617	0.00016936	1.5653e-05	-1.62105e-05	-1.04772e-06		2.44	-5.84469e-18	0.08504	0.04324	0.01881	0.000707572	0.00067843
2.45	-1.72231e-16	0.000606183	0.000150164	9.05797e-06	-1.5429e-05	-0.00018327		2.45	-1.72231e-16	0.000606183	0.000150164	9.05797e-06	-1.5429e-05	3.08662e-07		2.45	3.29809e-15	0.08599	0.04348	0.01881	0.000704736	0.000509808
2.46	-1.20678e-15	0.000558743	0.000131142	2.52271e-06	-1.48791e-05	-0.000178572		2.46	-1.20678e-15	0.000558743	0.000131142	2.52271e-06	-1.48791e-05	1.27251e-06		2.46	4.90847e-15	0.08694	0.04373	0.01881	0.00069956	0.000345982
2.47	-1.40584e-15	0.000506891	0.000108377	-7.42989e-06	-1.7295e-05	-0.000175472		2.47	-1.40584e-15	0.000506891	0.000108377	-7.42989e-06	-1.7295e-05	-3.01486e-07		2.47	4.76572e-15	0.08789	0.04396	0.01881	0.000690469	0.000186914
2.48	-3.60639e-16	0.000453284	8.44138e-05	-1.83658e-05	-2.04474e-05	-0.000172295		2.48	-3.60639e-16	0.000453284	8.44138e-05	-1.83658e-05	-2.04474e-05	-2.3744e-06		2.48	2.94368e-15	0.08883	0.04419	0.0188	0.000681723	3.56681e-05
2.49	-2.39769e-15	0.000403115	6.39306e-05	-2.60654e-05	-2.08937e-05	-0.000167163		2.49	-2.39769e-15	0.000403115	6.39306e-05	-2.60654e-05	-2.08937e-05	-2.12877e-06		2.49	9.39135e-16	0.08977	0.04442	0.01879	0.000676878	-0.000106127
2.5	-5.35201e-16	0.000355746	4.61907e-05	-3.13428e-05	-1.95501e-05	-0.000161091		2.5	-5.35201e-16	0.000355746	4.61907e-05	-3.13428e-05	-1.95501e-05	-5.35326e-07		2.5	2.11135e-15	0.09072	0.04465	0.01878	0.000672958	-0.000240916
2.51	-3.34708e-15	0.000305857	2.63236e-05	-3.8661e-05	-2.01718e-05	-0.0001564		2.51	-3.34708e-15	0.000305857	2.63236e-05	-3.8661e-05	-2.01718e-05	-7.67031e-07		2.51	4.01973e-15	0.09165	0.04487	0.01877	0.000664826	-0.000371532
2.52	-3.32621e-16	0.000251984	3.13786e-06	-4.89739e-05	-2.33257e-05	-0.000153032		2.52	-3.32621e-16	0.000251984	3.13786e-06	-4.89739e-05	-2.33257e-05	-3.10347e-06		2.52	-1.20259e-16	0.09258	0.04508	0.01875	0.000653226	-0.000496702
2.53	-3.33381e-16	0.000198816	-1.90014e-05	-5.82137e-05	-2.54658e-05	-0.000148609		2.53	-3.33381e-16	0.000198816	-1.90014e-05	-5.82137e-05	-2.54658e-05	-4.44215e-06		2.53	7.71853e-16	0.09351	0.04529	0.01873	0.000643977	-0.000612747
2.54	-2.97844e-15	0.000149823	-3.70315e-05	-6.36745e-05	-2.4476e-05	-0.000142144		2.54	-2.97844e-15	0.000149823	-3.70315e-05	-6.36745e-05	-2.4476e-05	-3.1284e-06		2.54	8.02431e-15	0.09445	0.0455	0.01872	0.000639301	-0.000719091
2.55	-4.00965e-15	0.000101901	-5.39226e-05	-6.81959e-05	-2.29435e-05	-0.000135603		2.55	-4.00965e-15	0.000101901	-5.39226e-05	-6.81959e-05	-2.29435e-05	-1.51608e-06		2.55	7.27761e-15	0.09538	0.04571	0.0187	0.000634354	-0.00081932
2.56	2.67992e-15	5.024e-05	-7.40464e-05	-7.57554e-05	-2.41709e-05	-0.000130965		2.56	2.67992e-15	5.024e-05	-7.40464e-05	-7.57554e-05	-2.41709e-05	-2.36331e-06		2.56	-5.26518e-15	0.0963	0.04591	0.01867	0.000624202	-0.000916173
2.57	1.77031e-15	-4.37545e-06	-9.65601e-05	-8.54664e-05	-2.72191e-05	-0.000127337		2.57	1.77031e-15	-4.37545e-06	-9.65601e-05	-8.54664e-05	-2.72191e-05	-4.71717e-06		2.57	7.48208e-16	0.09721	0.04609	0.01864	0.000610883	-0.00101
2.58	2.88545e-15	-5.69882e-05	-0.000116903	-9.31269e-05	-2.85013e-05	-0.000122433		2.58	2.88545e-15	-5.69882e-05	-0.000116903	-9.31269e-05	-2.85013e-05	-5.49937e-06		2.58	-1.02123e-15	0.09813	0.04628	0.01861	0.000600401	-0.00109
2.59	2.04142e-15	-0.000106047	-0.000133758	-9.76169e-05	-2.72119e-05	-0.00011599		2.59	2.04142e-15	-0.000106047	-0.000133758	-9.76169e-05	-2.72119e-05	-4.13576e-06		2.59	1.59843e-16	0.09905	0.04647	0.01858	0.000594434	-0.00116
2.6	-3.60905e-16	-0.000155433	-0.000150739	-0.000102305	-2.62766e-05	-0.000109961		2.6	-3.60905e-16	-0.000155433	-0.000150739	-0.000102305	-2.62766e-05	-3.17299e-06		2.6	4.81239e-15	0.09996	0.04666	0.01856	0.000588609	-0.00123
2.61	4.41282e-15	-0.000208274	-0.000170651	-0.000109708	-2.77265e-05	-0.000105468		2.61	4.41282e-15	-0.000208274	-0.000170651	-0.000109708	-2.77265e-05	-4.26015e-06		2.61	-8.79988e-15	0.10087	0.04683	0.01852	0.000578874	-0.00129
2.62	-1.5492e-15	-0.000262367	-0.000191406	-0.000117847	-2.97877e-05	-0.000101261		2.62	-1.5492e-15	-0.000262367	-0.000191406	-0.000117847	-2.97877e-05	-5.81109e-06		2.62	3.19058e-15	0.10177	0.047	0.01848	0.000566349	-0.00135
2.63	-8.3908e-16	-0.000313932	-0.00020958	-0.000123616	-2.98878e-05	-9.58496e-05		2.63	-8.3908e-16	-0.000313932	-0.00020958	-0.000123616	-2.98878e-05	-5.68512e-06		2.63	1.60268e-15	0.10266	0.04717	0.01844	0.000554741	-0.00141
2.64	-5.53407e-15	-0.000363447	-0.000225699	-0.000127573	-2.86184e-05	-8.98031e-05		2.64	-5.53407e-15	-0.000363447	-0.000225699	-0.000127573	-2.86184e-05	-4.47865e-06		2.64	6.43766e-15	0.10356	0.04733	0.0184	0.000545466	-0.00145
2.65	1.44863e-15	-0.000414623	-0.000243168	-0.000132845	-2.8621e-05	-8.47581e-05		2.65	1.44863e-15	-0.000414623	-0.000243168	-0.000132845	-2.8621e-05	-4.43165e-06		2.65	-8.06133e-15	0.10445	0.0475	0.01836	0.000537171	-0.00149
2.66	-2.90338e-15	-0.000468514	-0.00026288	-0.000140182	-3.04145e-05	-8.08439e-05		2.66	-2.90338e-15	-0.000468514	-0.00026288	-0.000140182	-3.04145e-05	-5.89067e-06		2.66	5.32717e-15	0.10534	0.04765	0.01832	0.000528434	-0.00152
2.67	-6.54654e-16	-0.000521993	-0.000281932	-0.00014689	-3.16639e-05	-7.6516e-05		2.67	-6.54654e-16	-0.000521993	-0.000281932	-0.00014689	-3.16639e-05	-6.82516e-06		2.67	-2.08035e-15	0.10622	0.0478	0.01827	0.000518712	-0.00155
2.68	2.25716e-15	-0.000572666	-0.000298189	-0.000151056	-3.08261e-05	-7.0942e-05		2.68	2.25716e-15	-0.000572666	-0.000298189	-0.000151056	-3.08261e-05	-5.98251e-06		2.68	-3.78576e-16	0.10709	0.04795	0.01822	0.000507554	-0.00158
2.69	1.27287e-15	-0.000622508	-0.000313522	-0.000154451	-2.94845e-05	-6.52597e-05		2.69	1.27287e-15	-0.000622508	-0.000313522	-0.000154451	-2.94845e-05	-4.77709e-06		2.69	-2.55997e-15	0.10796	0.04809	0.01817	0.00049524	-0.0016
2.7	2.02173e-16	-0.000674791	-0.000330919	-0.000159807	-2.99295e-05	-6.08784e-05		2.7	2.02173e-16	-0.000674791	-0.000330919	-0.000159807	-2.99295e-05	-5.14224e-06		2.7	-4.32082e-15	0.10883	0.04822	0.01812	0.000483925	-0.00161
2.71	-1.22415e-17	-0.000729178	-0.00035002	-0.000166748	-3.17665e-05	-5.7433e-05		2.71	-1.22415e-17	-0.000729178	-0.00035002	-0.000166748	-3.17665e-05	-6.68232e-06		2.71	1.71798e-15	0.10969	0.04836	0.01807	0.000475624	-0.00162
2.72	-2.8007e-15	-0.0007823	-0.000367729	-0.000172423	-3.25646e-05	-5.33681e-05		2.72	-2.8007e-15	-0.0007823	-0.000367729	-0.000172423	-3.25646e-05	-7.31218e-06		2.72	-1.29938e-15	0.11055	0.04849	0.01801	0.000468563	-0.00162
2.73	-1.40435e-15	-0.00083272	-0.000382771	-0.000175695	-3.14081e-05	-4.81804e-05		2.73	-1.40435e-15	-0.00083272	-0.000382771	-0.000175695	-3.14081e-05	-6.28692e-06		2.73	-2.42236e-15	0.1114	0.04861	0.01796	0.000458222	-0.00162
2.74	2.58075e-15	-0.000882896	-0.000397426	-0.000178676	-3.01171e-05	-4.30627e-05		2.74	2.58075e-15	-0.000882896	-0.000397426	-0.000178676	-3.01171e-05	-5.1799e-06		2.74	1.92352e-15	0.11225	0.04873	0.01789	0.000443579	-0.00162
2.75	-2.80609e-15	-0.000935533	-0.000414158	-0.000183618	-3.0575e-05	-3.91712e-05		2.75	-2.80609e-15	-0.000935533	-0.000414158	-0.000183618	-3.0575e-05	-5.57934e-06		2.75	3.73458e-15	0.11308	0.04884	0.01783	0.000429899	-0.00162
2.76	-2.02798e-15	-0.000989838	-0.000432222	-0.00018982	-3.21606e-05	-3.60762e-05		2.76	-2.02798e-15	-0.000989838	-0.000432222	-0.00018982	-3.21606e-05	-6.93483e-06		2.76	3.072e-15	0.11392	0.04895	0.01777	0.000422343	-0.00161
2.77	-1.67035e-15	-0.00104	-0.000448912	-0.0001948	-3.27758e-05	-3.24633e-05		2.77	-1.67035e-15	-0.00104	-0.000448912	-0.0001948	-3.27758e-05	-7.4606e-06		2.77	2.64773e-15	0.11476	0.04907	0.01771	0.000418093	-0.00159
2.78	-7.62145e-16	-0.00109	-0.000463302	-0.000197723	-3.17292e-05	-2.79218e-05		2.78	-7.62145e-16	-0.00109	-0.000463302	-0.000197723	-3.17292e-05	-6.5786e-06		2.78	2.66287e-15	0.11558	0.04917	0.01765	0.000408872	-0.00157
2.79	3.47298e-16	-0.00114	-0.000477257	-0.000200303	-3.04723e-05	-2.33733e-05		2.79	3.47298e-16	-0.00114	-0.000477257	-0.000200303	-3.04723e-05	-5.52767e-06		2.79	-8.30406e-15	0.11639	0.04926	0.01758	0.000392105	-0.00156
2.8	4.32256e-15	-0.0012	-0.000492742	-0.00020434	-3.05276e-05	-1.97764e-05		2.8	4.32256e-15	-0.0012	-0.000492742	-0.00020434	-3.05276e-05	-5.6035e-06		2.8	-5.10188e-15	0.1172	0.04935	0.0175	0.000375595	-0.00154
2.81	2.2335e-15	-0.00125	-0.000509411	-0.000209524	-3.16358e-05	-1.69748e-05		2.81	2.2335e-15	-0.00125	-0.000509411	-0.000209524	-3.16358e-05	-6.58854e-06		2.81	-3.01001e-15	0.11801	0.04944	0.01743	0.000367917	-0.00151
2.82	-3.06223e-15	-0.0013	-0.000525396	-0.000214143	-3.23495e-05	-1.40544e-05		2.82	-3.06223e-15	-0.0013	-0.000525396	-0.000214143	-3.23495e-05	-7.24865e-06		2.82	-2.79128e-15	0.11882	0.04954	0.01737	0.000366531	-0.00148
2.83	-6.81341e-15	-0.00135	-0.000539717	-0.00021729	-3.18852e-05	-1.04995e-05		2.83	-6.81341e-15	-0.00135	-0.000539717	-0.00021729	-3.18852e-05	-6.90443e-06		2.83	4.24909e-15	0.11962	0.04962	0.01731	0.000360153	-0.00145
2.84	-3.80268e-15	-0.00141	-0.000553161	-0.000219679	-3.08345e-05	-6.66728e-06		2.84	-3.80268e-15	-0.00141	-0.000553161	-0.000219679	-3.08345e-05	-6.05066e-06		2.84	3.28826e-15	0.12039	0.04969	0.01722	0.00034332	-0.00142
2.85	5.66532e-15	-0.00146	-0.000567064	-0.000222543	-3.02499e-05	-3.2375e-06		2.85	5.66532e-15	-0.00146	-0.000567064	-0.000222543	-3.02499e-05	-5.59182e-06		2.85	-1.53203e-14	0.12116	0.04975	0.01714	0.000324069	-0.00139
2.86	-7.80089e-15	-0.00151	-0.000581881	-0.000226315	-3.05198e-05	-4.86546e-07		2.86	-7.80089e-15	-0.00151	-0.000581881	-0.000226315	-3.05198e-05	-5.87481e-06		2.86	1.59562e-14	0.12193	0.04982	0.01706	0.00031401	-0.00135
2.87	5.5236e-15	-0.00156	-0.000596994	-0.000230435	-3.11747e-05	1.86868e-06		2.87	5.5236e-15	-0.00156	-0.000596994	-0.000230435	-3.11747e-05	-6.50425e-06		2.87	-9.93986e-15	0.12271	0.04989	0.017	0.00031336	-0.00131
2.88	2.54641e-15	-0.00161	-0.000611456	-0.000234024	-3.14576e-05	4.31553e-06		2.88	2.54641e-15	-0.00161	-0.000611456	-0.000234024	-3.14576e-05	-6.82701e-06		2.88	-3.64248e-15	0.12348	0.04996	0.01692	0.000310454	-0.00127
2.89	4.11971e-15	-0.00167	-0.000624787	-0.000236633	-3.09759e-05	7.11941e-06		2.89	4.11971e-15	-0.00167	-0.000624787	-0.000236633	-3.09759e-05	-6.49951e-06		2.89	-5.06221e-15	0.12423	0.05001	0.01684	0.000296477	-0.00123
2.9	-2.74484e-17	-0.00172	-0.000637373	-0.000238618	-3.00253e-05	1.01142e-05		2.9	-2.74484e-17	-0.00172	-0.000637373	-0.000238618	-3.00253e-05	-5.76747e-06		2.9	9.0768e-15	0.12496	0.05004	0.01675	0.000276532	-0.00119
2.91	4.48082e-15	-0.00177	-0.000650225	-0.000240909	-2.93924e-05	1.28181e-05		2.91	4.48082e-15	-0.00177	-0.000650225	-0.000240909	-2.93924e-05	-5.29681e-06		2.91	-4.42761e-15	0.12569	0.05008	0.01666	0.000263143	-0.00115
2.92	-2.73107e-15	-0.00182	-0.000664055	-0.000244164	-2.96383e-05	1.4859e-05		2.92	-2.73107e-15	-0.00182	-0.000664055	-0.000244164	-2.96383e-05	-5.57176e-06		2.92	3.86529e-15	0.12644	0.05014	0.01658	0.000260715	-0.00111
2.93	-3.31986e-15	-0.00187	-0.000678377	-0.000247945	-3.04125e-05	1.64048e-05		2.93	-3.31986e-15	-0.00187	-0.000678377	-0.000247945	-3.04125e-05	-6.31432e-06		2.93	3.43012e-15	0.12717	0.05019	0.01651	0.000260335	-0.00106
2.94	-5.13383e-15	-0.00193	-0.000691797	-0.000250982	-3.06544e-05	1.8096e-05		2.94	-5.13383e-15	-0.00193	-0.000691797	-0.000250982	-3.06544e-05	-6.634e-06		2.94	1.02431e-14	0.12789	0.05022	0.01642	0.000250851	-0.00101
2.95	-4.28126e-15	-0.00198	-0.000703554	-0.00025257	-2.97444e-05	2.03745e-05		2.95	-4.28126e-15	-0.00198	-0.000703554	-0.00025257	-2.97444e-05	-5.98236e-06		2.95	1.06148e-14	0.12858	0.05023	0.01632	0.000232275	-0.000972684
2.96	-2.41521e-16	-0.00203	-0.000714627	-0.000253581	-2.83795e-05	2.28843e-05		2.96	-2.41521e-16	-0.00203	-0.000714627	-0.000253581	-2.83795e-05	-4.91571e-06		2.96	-7.27026e-15	0.12927	0.05025	0.01623	0.000215565	-0.000932244
2.97	4.31928e-15	-0.00208	-0.00072681	-0.000255658	-2.79422e-05	2.4756e-05		2.97	4.31928e-15	-0.00208	-0.00072681	-0.000255658	-2.79422e-05	-4.60884e-06		2.97	-2.357e-15	0.12997	0.05028	0.01614	0.000209563	-0.000885983
2.98	2.66441e-15	-0.00213	-0.000740541	-0.000259236	-2.88531e-05	2.5623e-05		2.98	2.66441e-15	-0.00213	-0.000740541	-0.000259236	-2.88531e-05	-5.46678e-06		2.98	3.00682e-15	0.13067	0.05031	0.01606	0.00021064	-0.000834604
2.99	-2.81156e-15	-0.00218	-0.000754134	-0.000262796	-2.98758e-05	2.61881e-05		2.99	-2.81156e-15	-0.00218	-0.000754134	-0.000262796	-2.98758e-05	-6.47457e-06		2.99	-3.33413e-15	0.13136	0.05033	0.01598	0.000206883	-0.000784788
3	7.66291e-15	-0.00223	-0.000765642	-0.000264537	-2.9453e-05	2.74979e-05		3	7.66291e-15	-0.00223	-0.000765642	-0.000264537	-2.9453e-05	-6.27714e-06		3	-1.48862e-14	0.13202	0.05032	0.01588	0.000191863	-0.000741792
3.01	9.43946e-15	-0.00228	-0.000775319	-0.000264641	-2.76564e-05	2.96446e-05		3.01	9.43946e-15	-0.00228	-0.000775319	-0.000264641	-2.76564e-05	-4.86894e-06		3.01	-1.25693e-14	0.13266	0.05032	0.01577	0.000172306	-0.000703224
3.02	6.50669e-15	-0.00233	-0.000785553	-0.000265284	-2.63021e-05	3.15134e-05		3.02	6.50669e-15	-0.00233	-0.000785553	-0.000265284	-2.63021e-05	-3.781e-06		3.02	-1.06012e-14	0.13331	0.05031	0.01568	0.000160738	-0.000661415
3.03	5.48123e-15	-0.00238	-0.000798053	-0.000268081	-2.68355e-05	3.20649e-05		3.03	5.48123e-15	-0.00238	-0.000798053	-0.000268081	-2.68355e-05	-4.30825e-06		3.03	-9.61043e-15	0.13397	0.05032	0.01559	0.000161006	-0.000612364
3.04	4.22249e-15	-0.00244	-0.000811609	-0.000271977	-2.8448e-05	3.16809e-05		3.04	4.22249e-15	-0.00244	-0.000811609	-0.000271977	-2.8448e-05	-5.82743e-06		3.04	-1.65635e-15	0.13462	0.05033	0.01551	0.000163177	-0.000561075
3.05	7.49271e-16	-0.00249	-0.000823365	-0.000274341	-2.88891e-05	3.18214e-05		3.05	7.49271e-16	-0.00249	-0.000823365	-0.000274341	-2.88891e-05	-6.40192e-06		3.05	-4.37519e-15	0.13525	0.05031	0.01541	0.000154507	-0.000516339
3.06	-3.3356e-15	-0.00254	-0.000832317	-0.000274179	-2.72087e-05	3.32543e-05		3.06	-3.3356e-15	-0.00254	-0.000832317	-0.000274179	-2.72087e-05	-5.13767e-06		3.06	-3.10282e-15	0.13585	0.05028	0.0153	0.000134632	-0.000480293
3.07	3.90928e-15	-0.00259	-0.000840731	-0.000273536	-2.50736e-05	3.50268e-05		3.07	3.90928e-15	-0.00259	-0.000840731	-0.000273536	-2.50736e-05	-3.40795e-06		3.07	3.45793e-15	0.13645	0.05025	0.01519	0.000116947	-0.000445303
3.08	7.45657e-15	-0.00264	-0.000851493	-0.000275101	-2.48274e-05	3.55745e-05		3.08	7.45657e-15	-0.00264	-0.000851493	-0.000275101	-2.48274e-05	-3.25832e-06		3.08	-3.31659e-15	0.13706	0.05024	0.0151	0.000113209	-0.000402818
3.09	2.10424e-15	-0.00269	-0.000864467	-0.000278823	-2.65392e-05	3.46855e-05		3.09	2.10424e-15	-0.00269	-0.000864467	-0.000278823	-2.65392e-05	-4.83432e-06		3.09	-1.57576e-15	0.13767	0.05023	0.01501	0.000118908	-0.000354081
3.1	-7.44804e-15	-0.00274	-0.000876489	-0.000281811	-2.77867e-05	3.38302e-05		3.1	-7.44804e-15	-0.00274	-0.000876489	-0.000281811	-2.77867e-05	-6.09528e-06		3.1	1.2988e-14	0.13826	0.0502	0.01492	0.000117724	-0.000309252
3.11	8.64471e-15	-0.00279	-0.000885251	-0.000281889	-2.66331e-05	3.43502e-05		3.11	8.64471e-15	-0.00279	-0.000885251	-0.000281889	-2.66331e-05	-5.32529e-06		3.11	-2.08489e-14	0.13882	0.05015	0.01481	0.000101087	-0.000275231
3.12	-1.13052e-14	-0.00284	-0.000892308	-0.000280419	-2.41306e-05	3.57535e-05		3.12	-1.13052e-14	-0.00284	-0.000892308	-0.000280419	-2.41306e-05	-3.34069e-06		3.12	1.68763e-14	0.13937	0.0501	0.01469	7.9361e-05	-0.000246928
3.13	-7.91932e-16	-0.00289	-0.000901254	-0.00028071	-2.30856e-05	3.63108e-05		3.13	-7.91932e-16	-0.00289	-0.000901254	-0.00028071	-2.30856e-05	-2.52711e-06		3.13	1.58674e-15	0.13993	0.05005	0.01459	6.99014e-05	-0.00021325
3.14	2.76897e-15	-0.00294	-0.000913195	-0.000283845	-2.45204e-05	3.52379e-05		3.14	2.76897e-15	-0.00294	-0.000913195	-0.000283845	-2.45204e-05	-3.83196e-06		3.14	-3.42073e-15	0.1405	0.05003	0.0145	7.56322e-05	-0.000170863
3.15	-2.49484e-15	-0.00299	-0.000925241	-0.000287224	-2.63169e-05	3.36988e-05		3.15	-2.49484e-15	-0.00299	-0.000925241	-0.000287224	-2.63169e-05	-5.52593e-06		3.15	-5.53775e-15	0.14105	0.04999	0.01441	8.07532e-05	-0.000128591
3.16	-3.86531e-15	-0.00304	-0.000934091	-0.000287789	-2.58539e-05	3.3345e-05		3.16	-3.86531e-15	-0.00304	-0.000934091	-0.000287789	-2.58539e-05	-5.36338e-06		3.16	-1.25094e-15	0.14157	0.04993	0.0143	6.98647e-05	-9.66602e-05
3.17	1.09532e-15	-0.00309	-0.000940246	-0.000285923	-2.33371e-05	3.42442e-05		3.17	1.09532e-15	-0.00309	-0.000940246	-0.000285923	-2.33371e-05	-3.42585e-06		3.17	7.05489e-15	0.14207	0.04985	0.01418	4.72754e-05	-7.40242e-05
3.18	-1.77691e-15	-0.00313	-0.000947445	-0.000285023	-2.15686e-05	3.48134e-05		3.18	-1.77691e-15	-0.00313	-0.000947445	-0.000285023	-2.15686e-05	-2.0293e-06		3.18	4.54929e-15	0.14257	0.04978	0.01406	3.21056e-05	-4.96422e-05
3.19	9.65803e-15	-0.00319	-0.000957962	-0.000287224	-2.24214e-05	3.38097e-05		3.19	9.65803e-15	-0.00319	-0.000957962	-0.000287224	-2.24214e-05	-2.81185e-06		3.19	-1.84607e-14	0.14309	0.04973	0.01397	3.47143e-05	-1.61536e-05
3.2	6.01938e-15	-0.00324	-0.000969716	-0.000290699	-2.44881e-05	3.18603e-05		3.2	6.01938e-15	-0.00324	-0.000969716	-0.000290699	-2.44881e-05	-4.69349e-06		3.2	-1.23326e-14	0.1436	0.04968	0.01388	4.37095e-05	2.10718e-05
3.21	1.54495e-15	-0.00329	-0.000978889	-0.000291962	-2.48625e-05	3.06579e-05		3.21	1.54495e-15	-0.00329	-0.000978889	-0.000291962	-2.48625e-05	-5.25071e-06		3.21	4.59499e-15	0.14408	0.04961	0.01378	3.99256e-05	5.06385e-05
3.22	-2.9801e-16	-0.00333	-0.000984712	-0.000290231	-2.27627e-05	3.08862e-05		3.22	-2.9801e-16	-0.00333	-0.000984712	-0.000290231	-2.27627e-05	-3.72457e-06		3.22	2.42289e-15	0.14453	0.04952	0.01366	2.00709e-05	6.90808e-05
3.23	-3.50019e-17	-0.00338	-0.000990393	-0.000288364	-2.04533e-05	3.14361e-05		3.23	-3.50019e-17	-0.00338	-0.000990393	-0.000288364	-2.04533e-05	-1.90719e-06		3.23	-9.99725e-15	0.14498	0.04942	0.01353	6.73779e-07	8.48601e-05
3.24	2.31587e-15	-0.00343	-0.000999084	-0.000289268	-2.0403e-05	3.07922e-05		3.24	2.31587e-15	-0.00343	-0.000999084	-0.000289268	-2.0403e-05	-1.89651e-06		3.24	2.59858e-15	0.14544	0.04935	0.01343	-2.37061e-06	0.00010785
3.25	-8.66657e-15	-0.00348	-0.00101	-0.000292341	-2.22847e-05	2.88393e-05		3.25	-8.66657e-15	-0.00348	-0.00101	-0.000292341	-2.22847e-05	-3.56501e-06		3.25	1.35749e-14	0.1459	0.04928	0.01334	6.86516e-06	0.000137491
3.26	-9.35397e-15	-0.00353	-0.00102	-0.000294309	-2.34614e-05	2.69505e-05		3.26	-9.35397e-15	-0.00353	-0.00102	-0.000294309	-2.34614e-05	-4.79123e-06		3.26	1.21215e-14	0.14634	0.0492	0.01324	9.74651e-06	0.000163856
3.27	-1.24521e-14	-0.00358	-0.00103	-0.00029326	-2.22178e-05	2.63426e-05		3.27	-1.24521e-14	-0.00358	-0.00103	-0.00029326	-2.22178e-05	-4.04375e-06		3.27	1.79729e-14	0.14675	0.0491	0.01312	-4.03291e-06	0.000179776
3.28	-8.718e-15	-0.00362	-0.00103	-0.000290886	-1.97619e-05	2.66781e-05		3.28	-8.718e-15	-0.00362	-0.00103	-0.000290886	-1.97619e-05	-2.16005e-06		3.28	9.73866e-15	0.14714	0.04898	0.013	-2.43591e-05	0.000189147
3.29	-1.14235e-14	-0.00367	-0.00104	-0.000290351	-1.87007e-05	2.64957e-05		3.29	-1.14235e-14	-0.00367	-0.00104	-0.000290351	-1.87007e-05	-1.28999e-06		3.29	2.38963e-14	0.14754	0.04888	0.01288	-3.35635e-05	0.00020185
3.3	-1.06285e-14	-0.00372	-0.00105	-0.000292507	-1.9943e-05	2.49149e-05		3.3	-1.06285e-14	-0.00372	-0.00105	-0.000292507	-1.9943e-05	-2.35881e-06		3.3	2.36125e-14	0.14795	0.04879	0.01279	-2.7779e-05	0.000221946
3.31	7.22277e-15	-0.00377	-0.00106	-0.000294963	-2.16833e-05	2.26555e-05		3.31	7.22277e-15	-0.00377	-0.00106	-0.000294963	-2.16833e-05	-4.01791e-06		3.31	-2.6627e-15	0.14834	0.0487	0.01269	-2.09163e-05	0.000243277
3.32	-4.39811e-15	-0.00382	-0.00106	-0.000294957	-2.15482e-05	2.12236e-05		3.32	-4.39811e-15	-0.00382	-0.00106	-0.000294957	-2.15482e-05	-4.22963e-06		3.32	-3.81499e-15	0.14871	0.04859	0.01258	-2.73728e-05	0.00025715
3.33	-8.06654e-15	-0.00387	-0.00107	-0.000292575	-1.93565e-05	2.11743e-05		3.33	-8.06654e-15	-0.00387	-0.00107	-0.000292575	-1.93565e-05	-2.63133e-06		3.33	5.98708e-15	0.14905	0.04845	0.01245	-4.5018e-05	0.000262568
3.34	-1.59172e-15	-0.00391	-0.00107	-0.00029064	-1.73408e-05	2.14251e-05		3.34	-1.59172e-15	-0.00391	-0.00107	-0.00029064	-1.73408e-05	-9.84945e-07		3.34	-1.14875e-15	0.14938	0.04833	0.01233	-5.8518e-05	0.000267034
3.35	2.6282e-15	-0.00396	-0.00108	-0.000291443	-1.75851e-05	2.04646e-05		3.35	2.6282e-15	-0.00396	-0.00108	-0.000291443	-1.75851e-05	-1.17378e-06		3.35	5.26234e-15	0.14973	0.04822	0.01223	-5.80227e-05	0.000277475
3.36	-6.62822e-15	-0.00401	-0.00109	-0.00029406	-1.95738e-05	1.81476e-05		3.36	-6.62822e-15	-0.00401	-0.00109	-0.00029406	-1.95738e-05	-2.98052e-06		3.36	2.61959e-14	0.15008	0.04811	0.01214	-5.04657e-05	0.000292243
3.37	1.26931e-14	-0.00406	-0.0011	-0.00029533	-2.06843e-05	1.59721e-05		3.37	1.26931e-14	-0.00406	-0.0011	-0.00029533	-2.06843e-05	-4.22964e-06		3.37	-1.23624e-14	0.1504	0.04799	0.01203	-5.06068e-05	0.000303429
3.38	4.18024e-15	-0.0041	-0.0011	-0.000293499	-1.92008e-05	1.53724e-05		3.38	4.18024e-15	-0.0041	-0.0011	-0.000293499	-1.92008e-05	-3.28129e-06		3.38	-5.43662e-15	0.15068	0.04785	0.01191	-6.33338e-05	0.000306379
3.39	-1.51994e-14	-0.00415	-0.0011	-0.000290399	-1.64457e-05	1.59427e-05		3.39	-1.51994e-14	-0.00415	-0.0011	-0.000290399	-1.64457e-05	-1.06825e-06		3.39	2.12768e-14	0.15096	0.0477	0.01178	-7.83907e-05	0.000305063
3.4	3.72418e-15	-0.00419	-0.00111	-0.00028948	-1.53961e-05	1.57944e-05		3.4	3.72418e-15	-0.00419	-0.00111	-0.00028948	-1.53961e-05	-1.53932e-07		3.4	3.93684e-15	0.15125	0.04757	0.01167	-8.31231e-05	0.00030714
3.41	-1.25767e-15	-0.00424	-0.00112	-0.000291723	-1.71506e-05	1.38051e-05		3.41	-1.25767e-15	-0.00424	-0.00112	-0.000291723	-1.71506e-05	-1.68786e-06		3.41	9.46343e-15	0.15154	0.04744	0.01158	-7.74637e-05	0.000314838
3.42	7.94608e-15	-0.00429	-0.00113	-0.000294226	-1.94072e-05	1.10955e-05		3.42	7.94608e-15	-0.00429	-0.00113	-0.000294226	-1.94072e-05	-3.85063e-06		3.42	-2.7469e-14	0.15181	0.04731	0.01147	-7.34432e-05	0.000322556
3.43	7.77997e-15	-0.00434	-0.00113	-0.000293494	-1.90594e-05	9.78625e-06		3.43	7.77997e-15	-0.00434	-0.00113	-0.000293494	-1.90594e-05	-3.8968e-06		3.43	-1.91798e-14	0.15205	0.04716	0.01136	-8.04686e-05	0.000323817
3.44	-1.23879e-14	-0.00438	-0.00113	-0.000289775	-1.60468e-05	1.03835e-05		3.44	-1.23879e-14	-0.00438	-0.00113	-0.000289775	-1.60468e-05	-1.55314e-06		3.44	2.26561e-14	0.15227	0.047	0.01123	-9.43515e-05	0.000319028
3.45	2.15968e-15	-0.00442	-0.00114	-0.000287069	-1.36802e-05	1.10313e-05		3.45	2.15968e-15	-0.00442	-0.00114	-0.000287069	-1.36802e-05	4.43911e-07		3.45	-9.9643e-16	0.15249	0.04685	0.01112	-0.000102904	0.00031475
3.46	-1.63689e-15	-0.00447	-0.00114	-0.000288347	-1.46853e-05	9.73068e-06		3.46	-1.63689e-15	-0.00447	-0.00114	-0.000288347	-1.46853e-05	-3.81987e-07		3.46	-8.12234e-16	0.15271	0.0467	0.01101	-0.000100746	0.000315653
3.47	-2.07902e-15	-0.00452	-0.00115	-0.000291672	-1.76731e-05	6.87845e-06		3.47	-2.07902e-15	-0.00452	-0.00115	-0.000291672	-1.76731e-05	-3.06484e-06		3.47	-1.12289e-14	0.15293	0.04656	0.01091	-9.53214e-05	0.000319112
3.48	-6.23404e-15	-0.00457	-0.00116	-0.000292318	-1.86391e-05	4.88189e-06		3.48	-6.23404e-15	-0.00457	-0.00116	-0.000292318	-1.86391e-05	-4.21867e-06		3.48	2.12144e-14	0.15312	0.0464	0.0108	-9.73593e-05	0.000318786
3.49	4.07544e-15	-0.00461	-0.00116	-0.000288657	-1.59407e-05	5.18468e-06		3.49	4.07544e-15	-0.00461	-0.00116	-0.000288657	-1.59407e-05	-2.23831e-06		3.49	-6.50885e-15	0.15329	0.04623	0.01068	-0.000107957	0.000312439
3.5	7.85989e-15	-0.00465	-0.00116	-0.000284456	-1.25424e-05	6.39839e-06		3.5	7.85989e-15	-0.00465	-0.00116	-0.000284456	-1.25424e-05	5.55411e-07		3.5	-2.56103e-16	0.15345	0.04605	0.01056	-0.00011789	0.000304349
3.51	-2.10814e-16	-0.0047	-0.00117	-0.000284331	-1.244e-05	5.97752e-06		3.51	-2.10814e-16	-0.0047	-0.00117	-0.000284331	-1.244e-05	7.14318e-07		3.51	3.01338e-15	0.15361	0.04589	0.01046	-0.000119277	0.00029976
3.52	1.80149e-14	-0.00475	-0.00118	-0.000287841	-1.55771e-05	3.41216e-06		3.52	1.80149e-14	-0.00475	-0.00118	-0.000287841	-1.55771e-05	-1.97357e-06		3.52	-1.89187e-14	0.15376	0.04573	0.01035	-0.000114861	0.000298621
3.53	2.22156e-15	-0.0048	-0.00118	-0.000289843	-1.77722e-05	9.07203e-07		3.53	2.22156e-15	-0.0048	-0.00118	-0.000289843	-1.77722e-05	-4.11884e-06		3.53	5.10365e-15	0.1539	0.04556	0.01025	-0.00011392	0.000296177
3.54	1.71197e-14	-0.00484	-0.00118	-0.00028693	-1.59445e-05	6.43226e-07		3.54	1.71197e-14	-0.00484	-0.00118	-0.00028693	-1.59445e-05	-2.95826e-06		3.54	-4.67759e-14	0.15401	0.04538	0.01013	-0.000120685	0.00028912
3.55	2.33642e-14	-0.00488	-0.00118	-0.000281847	-1.20585e-05	2.05351e-06		3.55	2.33642e-14	-0.00488	-0.00118	-0.000281847	-1.20585e-05	1.40548e-07		3.55	-4.94039e-14	0.15411	0.04519	0.01001	-0.000129724	0.000279407
3.56	-1.48403e-14	-0.00492	-0.00119	-0.000280093	-1.06871e-05	2.54416e-06		3.56	-1.48403e-14	-0.00492	-0.00119	-0.000280093	-1.06871e-05	1.38222e-06		3.56	2.29441e-14	0.15421	0.04501	0.0099	-0.000133304	0.000271391
3.57	3.23494e-15	-0.00497	-0.00119	-0.000282948	-1.32422e-05	7.25052e-07		3.57	3.23494e-15	-0.00497	-0.00119	-0.000282948	-1.32422e-05	-6.89746e-07		3.57	2.95493e-15	0.1543	0.04484	0.0098	-0.000130843	0.000266413
3.58	1.31135e-14	-0.00502	-0.0012	-0.000285864	-1.62276e-05	-1.91384e-06		3.58	1.31135e-14	-0.00502	-0.0012	-0.000285864	-1.62276e-05	-3.41135e-06		3.58	-2.76301e-14	0.15438	0.04466	0.00969	-0.000128919	0.000261613
3.59	1.91931e-15	-0.00506	-0.00121	-0.000284264	-1.56961e-05	-2.9086e-06		3.59	1.91931e-15	-0.00506	-0.00121	-0.000284264	-1.56961e-05	-3.39521e-06		3.59	2.11011e-15	0.15443	0.04447	0.00958	-0.000132684	0.000253889
3.6	9.0786e-15	-0.0051	-0.0012	-0.00027928	-1.2162e-05	-1.83507e-06		3.6	9.0786e-15	-0.0051	-0.0012	-0.00027928	-1.2162e-05	-7.19871e-07		3.6	-2.92344e-14	0.15447	0.04427	0.00946	-0.000139835	0.000243666
3.61	4.45624e-15	-0.00514	-0.00121	-0.000276152	-9.78922e-06	-7.09906e-07		3.61	4.45624e-15	-0.00514	-0.00121	-0.000276152	-9.78922e-06	1.32233e-06		3.61	-3.17384e-14	0.1545	0.04407	0.00935	-0.000144136	0.000233982
3.62	-4.83489e-16	-0.00519	-0.00121	-0.000277557	-1.11093e-05	-1.45114e-06		3.62	-4.83489e-16	-0.00519	-0.00121	-0.000277557	-1.11093e-05	3.89339e-07		3.62	-1.23135e-14	0.15453	0.04388	0.00925	-0.00014332	0.000226566
3.63	-1.86633e-14	-0.00524	-0.00122	-0.000280472	-1.40514e-05	-3.63634e-06		3.63	-1.86633e-14	-0.00524	-0.00122	-0.000280472	-1.40514e-05	-2.16541e-06		3.63	2.18506e-14	0.15455	0.04369	0.00914	-0.000141414	0.000219963
3.64	2.83989e-14	-0.00528	-0.00122	-0.000280243	-1.47729e-05	-5.18e-06		3.64	2.83989e-14	-0.00528	-0.00122	-0.000280243	-1.47729e-05	-3.1876e-06		3.64	-4.79594e-14	0.15454	0.04349	0.00903	-0.000143261	0.000211695
3.65	1.73708e-16	-0.00532	-0.00122	-0.000276338	-1.23849e-05	-4.87015e-06		3.65	1.73708e-16	-0.00532	-0.00122	-0.000276338	-1.23849e-05	-1.58525e-06		3.65	-1.02321e-14	0.15452	0.04328	0.00892	-0.000148581	0.000201407
3.66	1.17211e-14	-0.00536	-0.00122	-0.000272598	-9.7103e-06	-3.65772e-06		3.66	1.17211e-14	-0.00536	-0.00122	-0.000272598	-9.7103e-06	6.08955e-07		3.66	-1.79007e-14	0.15449	0.04307	0.00881	-0.000152791	0.000191097
3.67	-1.82061e-14	-0.00541	-0.00123	-0.000272242	-9.60501e-06	-3.38111e-06		3.67	-1.82061e-14	-0.00541	-0.00123	-0.000272242	-9.60501e-06	9.00059e-07		3.67	4.51741e-14	0.15445	0.04287	0.0087	-0.000152968	0.000182485
3.68	-6.80892e-15	-0.00545	-0.00123	-0.000274205	-1.16921e-05	-4.6529e-06		3.68	-6.80892e-15	-0.00545	-0.00123	-0.000274205	-1.16921e-05	-8.08712e-07		3.68	1.96484e-14	0.1544	0.04266	0.0086	-0.000151294	0.000174957
3.69	9.43547e-15	-0.0055	-0.00124	-0.000274917	-1.32029e-05	-6.31523e-06		3.69	9.43547e-15	-0.0055	-0.00124	-0.000274917	-1.32029e-05	-2.40312e-06		3.69	-1.75277e-14	0.15434	0.04245	0.00849	-0.000151985	0.000166544
3.7	-1.02344e-14	-0.00554	-0.00124	-0.000272654	-1.23439e-05	-6.84393e-06		3.7	-1.02344e-14	-0.00554	-0.00124	-0.000272654	-1.23439e-05	-2.12471e-06		3.7	7.75147e-15	0.15425	0.04223	0.00838	-0.000155918	0.000156503
3.71	2.17069e-15	-0.00558	-0.00124	-0.000269134	-1.00795e-05	-5.99903e-06		3.71	2.17069e-15	-0.00558	-0.00124	-0.000269134	-1.00795e-05	-3.9236e-07		3.71	-1.06267e-17	0.15416	0.04201	0.00827	-0.000159734	0.000146217
3.72	-3.00739e-15	-0.00562	-0.00124	-0.000267139	-8.73902e-06	-5.00596e-06		3.72	-3.00739e-15	-0.00562	-0.00124	-0.000267139	-8.73902e-06	8.79896e-07		3.72	3.51567e-14	0.15406	0.04179	0.00817	-0.000160297	0.00013736
3.73	9.61709e-15	-0.00566	-0.00124	-0.000267502	-9.47148e-06	-5.20611e-06		3.73	9.61709e-15	-0.00566	-0.00124	-0.000267502	-9.47148e-06	3.84039e-07		3.73	-1.61745e-14	0.15394	0.04158	0.00807	-0.000158692	0.000129747
3.74	-1.61069e-14	-0.00571	-0.00125	-0.000268582	-1.12281e-05	-6.61205e-06		3.74	-1.61069e-14	-0.00571	-0.00125	-0.000268582	-1.12281e-05	-1.28827e-06		3.74	2.52434e-14	0.15381	0.04135	0.00796	-0.000158705	0.000121625
3.75	-9.37584e-15	-0.00575	-0.00125	-0.000268147	-1.1949e-05	-7.85479e-06		3.75	-9.37584e-15	-0.00575	-0.00125	-0.000268147	-1.1949e-05	-2.2969e-06		3.75	-7.98278e-15	0.15366	0.04113	0.00785	-0.000161833	0.000112036
3.76	1.28681e-14	-0.00579	-0.00125	-0.000265533	-1.06384e-05	-7.64741e-06		3.76	1.28681e-14	-0.00579	-0.00125	-0.000265533	-1.06384e-05	-1.45788e-06		3.76	-2.76124e-14	0.1535	0.04089	0.00775	-0.000165315	0.000102153
3.77	-1.8708e-14	-0.00583	-0.00125	-0.000262271	-8.43811e-06	-6.28203e-06		3.77	-1.8708e-14	-0.00583	-0.00125	-0.000262271	-8.43811e-06	4.24714e-07		3.77	1.00692e-14	0.15333	0.04067	0.00764	-0.000165803	9.37628e-05
3.78	3.69022e-15	-0.00587	-0.00125	-0.000260695	-7.59287e-06	-5.43426e-06		3.78	3.69022e-15	-0.00587	-0.00125	-0.000260695	-7.59287e-06	1.2656e-06		3.78	-1.37488e-14	0.15315	0.04044	0.00754	-0.000163863	8.68481e-05
3.79	-1.05142e-14	-0.00591	-0.00126	-0.000261513	-9.03852e-06	-6.27283e-06		3.79	-1.05142e-14	-0.00591	-0.00126	-0.000261513	-9.03852e-06	-1.00312e-08		3.79	4.44359e-14	0.15296	0.04021	0.00744	-0.00016331	7.95298e-05
3.8	-2.87064e-14	-0.00596	-0.00126	-0.00026271	-1.10812e-05	-7.96425e-06		3.8	-2.87064e-14	-0.00596	-0.00126	-0.00026271	-1.10812e-05	-2.02306e-06		3.8	6.71296e-14	0.15274	0.03997	0.00733	-0.000166106	7.05895e-05
3.81	1.98029e-14	-0.006	-0.00126	-0.000261469	-1.10641e-05	-8.51837e-06		3.81	1.98029e-14	-0.006	-0.00126	-0.000261469	-1.10641e-05	-2.32113e-06		3.81	-4.80532e-14	0.15251	0.03973	0.00722	-0.000169596	6.12348e-05
3.82	2.26655e-15	-0.00604	-0.00126	-0.000257588	-8.58508e-06	-7.20136e-06		3.82	2.26655e-15	-0.00604	-0.00126	-0.000257588	-8.58508e-06	-3.49771e-07		3.82	1.6939e-15	0.15228	0.03949	0.00712	-0.000169965	5.36016e-05
3.83	-1.77386e-14	-0.00607	-0.00126	-0.000254207	-6.34629e-06	-5.57413e-06		3.83	-1.77386e-14	-0.00607	-0.00126	-0.000254207	-6.34629e-06	1.60651e-06		3.83	5.38696e-14	0.15203	0.03925	0.00702	-0.000167431	4.78646e-05
3.84	-6.10303e-15	-0.00612	-0.00126	-0.000254223	-7.03221e-06	-5.65301e-06		3.84	-6.10303e-15	-0.00612	-0.00126	-0.000254223	-7.03221e-06	1.08503e-06		3.84	1.69283e-14	0.15177	0.03901	0.00692	-0.000166115	4.18866e-05
3.85	-2.14582e-14	-0.00616	-0.00127	-0.000256397	-9.77262e-06	-7.34607e-06		3.85	-2.14582e-14	-0.00616	-0.00127	-0.000256397	-9.77262e-06	-1.3577e-06		3.85	4.79966e-14	0.15148	0.03876	0.00682	-0.00016855	3.40373e-05
3.86	-2.69684e-16	-0.0062	-0.00127	-0.000256505	-1.09471e-05	-8.4835e-06		3.86	-2.69684e-16	-0.0062	-0.00127	-0.000256505	-1.09471e-05	-2.64509e-06		3.86	2.78639e-14	0.15119	0.03851	0.00672	-0.000172184	2.54464e-05
3.87	-1.80078e-14	-0.00624	-0.00127	-0.000252698	-8.76754e-06	-7.55433e-06		3.87	-1.80078e-14	-0.00624	-0.00127	-0.000252698	-8.76754e-06	-1.06629e-06		3.87	4.28036e-14	0.15088	0.03826	0.00661	-0.000172722	1.85728e-05
3.88	3.46108e-14	-0.00627	-0.00127	-0.000248195	-5.76946e-06	-5.66213e-06		3.88	3.46108e-14	-0.00627	-0.00127	-0.000248195	-5.76946e-06	1.41513e-06		3.88	-3.91587e-14	0.15056	0.03802	0.00652	-0.000169905	1.39391e-05
3.89	-3.39785e-14	-0.00632	-0.00127	-0.000247288	-5.64575e-06	-5.1055e-06		3.89	-3.39785e-14	-0.00632	-0.00127	-0.000247288	-5.64575e-06	1.63267e-06		3.89	6.54952e-14	0.15023	0.03777	0.00642	-0.000167871	9.44004e-06
3.9	-1.48255e-14	-0.00636	-0.00127	-0.000249623	-8.37724e-06	-6.40823e-06		3.9	-1.48255e-14	-0.00636	-0.00127	-0.000249623	-8.37724e-06	-6.42844e-07		3.9	2.71165e-14	0.14988	0.03751	0.00632	-0.000169579	3.16661e-06
3.91	-1.5808e-14	-0.0064	-0.00128	-0.000250525	-1.02008e-05	-7.69911e-06		3.91	-1.5808e-14	-0.0064	-0.00128	-0.000250525	-1.02008e-05	-2.40395e-06		3.91	1.15994e-14	0.14952	0.03725	0.00622	-0.000172899	-4.09477e-06
3.92	1.58703e-14	-0.00644	-0.00128	-0.000247195	-8.59436e-06	-7.21007e-06		3.92	1.58703e-14	-0.00644	-0.00128	-0.000247195	-8.59436e-06	-1.39327e-06		3.92	-3.81073e-14	0.14914	0.03699	0.00612	-0.000173631	-1.00198e-05
3.93	6.08626e-15	-0.00647	-0.00127	-0.000242464	-5.5942e-06	-5.52715e-06		3.93	6.08626e-15	-0.00647	-0.00127	-0.000242464	-5.5942e-06	9.69496e-07		3.93	-3.91629e-15	0.14875	0.03674	0.00602	-0.000171157	-1.3858e-05
3.94	5.89885e-15	-0.00651	-0.00127	-0.000240928	-4.97084e-06	-4.67591e-06		3.94	5.89885e-15	-0.00651	-0.00127	-0.000240928	-4.97084e-06	1.60283e-06		3.94	-1.00231e-14	0.14835	0.03648	0.00593	-0.00016901	-1.72529e-05
3.95	9.23593e-15	-0.00656	-0.00128	-0.000242768	-7.18782e-06	-5.43208e-06		3.95	9.23593e-15	-0.00656	-0.00128	-0.000242768	-7.18782e-06	-1.32858e-07		3.95	2.75515e-15	0.14793	0.03622	0.00583	-0.00016988	-2.18678e-05
3.96	5.46765e-15	-0.0066	-0.00128	-0.00024371	-8.99685e-06	-6.47812e-06		3.96	5.46765e-15	-0.0066	-0.00128	-0.00024371	-8.99685e-06	-1.79478e-06		3.96	-1.5775e-14	0.1475	0.03595	0.00573	-0.000172175	-2.72633e-05
3.97	1.42417e-14	-0.00663	-0.00128	-0.000240975	-7.97771e-06	-6.31023e-06		3.97	1.42417e-14	-0.00663	-0.00128	-0.000240975	-7.97771e-06	-1.29668e-06		3.97	-5.56003e-14	0.14705	0.03568	0.00563	-0.000172632	-3.17963e-05
3.98	-9.71298e-15	-0.00667	-0.00128	-0.00023684	-5.61313e-06	-5.12921e-06		3.98	-9.71298e-15	-0.00667	-0.00128	-0.00023684	-5.61313e-06	4.5549e-07		3.98	-1.75624e-15	0.14659	0.03542	0.00554	-0.000170853	-3.49385e-05
3.99	2.47476e-14	-0.00671	-0.00128	-0.000235135	-4.9091e-06	-4.30601e-06		3.99	2.47476e-14	-0.00671	-0.00128	-0.000235135	-4.9091e-06	1.12211e-06		3.99	-4.81184e-14	0.14612	0.03515	0.00545	-0.000169376	-3.77072e-05
4	-2.38489e-15	-0.00675	-0.00128	-0.000236011	-6.29259e-06	-4.49215e-06		4	-2.38489e-15	-0.00675	-0.00128	-0.000236011	-6.29259e-06	1.25074e-07		4	-6.8273e-15	0.14563	0.03488	0.00535	-0.000169745	-4.09651e-05
4.01	1.92393e-14	-0.00679	-0.00128	-0.000236247	-7.47863e-06	-5.01348e-06		4.01	1.92393e-14	-0.00679	-0.00128	-0.000236247	-7.47863e-06	-9.51613e-07		4.01	-3.82129e-14	0.14512	0.03461	0.00526	-0.000170587	-4.43308e-05
4.02	5.75792e-15	-0.00682	-0.00128	-0.000234055	-6.93323e-06	-5.02368e-06		4.02	5.75792e-15	-0.00682	-0.00128	-0.000234055	-6.93323e-06	-8.22326e-07		4.02	1.98776e-14	0.1446	0.03434	0.00516	-0.000170146	-4.71091e-05
4.03	-1.2757e-15	-0.00686	-0.00128	-0.00023119	-5.69135e-06	-4.52054e-06		4.03	-1.2757e-15	-0.00686	-0.00128	-0.00023119	-5.69135e-06	-2.92388e-08		4.03	5.87515e-15	0.14407	0.03406	0.00507	-0.000168978	-4.94523e-05
4.04	3.33527e-14	-0.0069	-0.00128	-0.000229839	-5.34836e-06	-3.99811e-06		4.04	3.33527e-14	-0.0069	-0.00128	-0.000229839	-5.34836e-06	2.9663e-07		4.04	-3.42739e-14	0.14352	0.03379	0.00498	-0.000168692	-5.18852e-05
4.05	2.12132e-15	-0.00694	-0.00128	-0.000229512	-5.768e-06	-3.67218e-06		4.05	2.12132e-15	-0.00694	-0.00128	-0.000229512	-5.768e-06	8.65505e-08		4.05	2.77499e-15	0.14296	0.03351	0.00489	-0.000169096	-5.4189e-05
4.06	-2.01371e-14	-0.00697	-0.00128	-0.000228413	-5.84188e-06	-3.48283e-06		4.06	-2.01371e-14	-0.00697	-0.00128	-0.000228413	-5.84188e-06	-3.43704e-08		4.06	6.37985e-14	0.14238	0.03323	0.00479	-0.000168489	-5.56933e-05
4.07	-8.66421e-15	-0.00701	-0.00128	-0.000226526	-5.51997e-06	-3.48537e-06		4.07	-8.66421e-15	-0.00701	-0.00128	-0.000226526	-5.51997e-06	-3.29498e-08		4.07	-7.72632e-15	0.14179	0.03295	0.00471	-0.000166686	-5.65895e-05
4.08	2.21327e-14	-0.00705	-0.00128	-0.000225298	-5.62767e-06	-3.68818e-06		4.08	2.21327e-14	-0.00705	-0.00128	-0.000225298	-5.62767e-06	-3.29473e-07		4.08	-6.34882e-14	0.14118	0.03267	0.00462	-0.000165728	-5.79634e-05
4.09	7.87882e-15	-0.00709	-0.00128	-0.000224788	-6.03814e-06	-3.6783e-06		4.09	7.87882e-15	-0.00709	-0.00128	-0.000224788	-6.03814e-06	-6.61644e-07		4.09	6.9952e-15	0.14056	0.03239	0.00452	-0.000166753	-6.0152e-05
4.1	8.14098e-15	-0.00712	-0.00128	-0.000223355	-5.63522e-06	-3.02714e-06		4.1	8.14098e-15	-0.00712	-0.00128	-0.000223355	-5.63522e-06	-2.51839e-07		4.1	-1.04014e-14	0.13992	0.0321	0.00443	-0.000167755	-6.19066e-05
4.11	-1.48167e-14	-0.00716	-0.00128	-0.00022062	-4.39242e-06	-2.11583e-06		4.11	-1.48167e-14	-0.00716	-0.00128	-0.00022062	-4.39242e-06	7.08721e-07		4.11	4.64033e-16	0.13927	0.03182	0.00435	-0.000166149	-6.19845e-05
4.12	1.82421e-14	-0.00719	-0.00128	-0.000218684	-3.97018e-06	-1.91938e-06		4.12	1.82421e-14	-0.00719	-0.00128	-0.000218684	-3.97018e-06	8.65363e-07		4.12	-4.0747e-14	0.13861	0.03154	0.00426	-0.000162803	-6.11063e-05
4.13	1.19106e-14	-0.00723	-0.00128	-0.000219	-5.27986e-06	-2.65568e-06		4.13	1.19106e-14	-0.00723	-0.00128	-0.000219	-5.27986e-06	-3.47613e-07		4.13	3.89646e-15	0.13793	0.03125	0.00417	-0.000161379	-6.12711e-05
4.14	-1.51126e-15	-0.00727	-0.00128	-0.000219573	-6.61387e-06	-3.20698e-06		4.14	-1.51126e-15	-0.00727	-0.00128	-0.000219573	-6.61387e-06	-1.45425e-06		4.14	-2.1806e-15	0.13723	0.03096	0.00408	-0.000163313	-6.30504e-05
4.15	3.25375e-14	-0.00731	-0.00128	-0.000217422	-5.74309e-06	-2.48586e-06		4.15	3.25375e-14	-0.00731	-0.00128	-0.000217422	-5.74309e-06	-7.44529e-07		4.15	-4.368e-14	0.13651	0.03067	0.00399	-0.000165383	-6.45918e-05
4.16	8.60883e-15	-0.00734	-0.00128	-0.000213222	-3.36839e-06	-1.05411e-06		4.16	8.60883e-15	-0.00734	-0.00128	-0.000213222	-3.36839e-06	1.10311e-06		4.16	1.05771e-15	0.13579	0.03038	0.00391	-0.000163724	-6.39512e-05
4.17	2.91039e-14	-0.00737	-0.00127	-0.00021095	-2.60838e-06	-5.68126e-07		4.17	2.91039e-14	-0.00737	-0.00127	-0.00021095	-2.60838e-06	1.60011e-06		4.17	-5.58589e-14	0.13505	0.03009	0.00383	-0.000159154	-6.17414e-05
4.18	-2.7928e-14	-0.00741	-0.00128	-0.000212308	-4.66663e-06	-1.54596e-06		4.18	-2.7928e-14	-0.00741	-0.00128	-0.000212308	-4.66663e-06	-1.29968e-07		4.18	3.13764e-14	0.1343	0.0298	0.00375	-0.000156457	-6.04732e-05
4.19	-2.42901e-14	-0.00745	-0.00128	-0.00021385	-6.79309e-06	-2.52334e-06		4.19	-2.42901e-14	-0.00745	-0.00128	-0.00021385	-6.79309e-06	-1.87227e-06		4.19	4.59541e-14	0.13352	0.02951	0.00366	-0.000158248	-6.13581e-05
4.2	-1.66068e-14	-0.00748	-0.00128	-0.000211496	-5.87065e-06	-1.94825e-06		4.2	-1.66068e-14	-0.00748	-0.00128	-0.000211496	-5.87065e-06	-1.19838e-06		4.2	6.67853e-15	0.13273	0.02921	0.00357	-0.000161435	-6.27473e-05
4.21	2.81182e-15	-0.00751	-0.00127	-0.000206403	-2.85406e-06	-3.16686e-07		4.21	2.81182e-15	-0.00751	-0.00127	-0.000206403	-2.85406e-06	1.11308e-06		4.21	-1.98138e-14	0.13193	0.02891	0.00349	-0.000160988	-6.22038e-05
4.22	3.67489e-14	-0.00755	-0.00127	-0.000203662	-1.67112e-06	4.34988e-07		4.22	3.67489e-14	-0.00755	-0.00127	-0.000203662	-1.67112e-06	1.99245e-06		4.22	-4.79285e-14	0.13112	0.02862	0.00341	-0.000156239	-5.9505e-05
4.23	8.74947e-15	-0.00759	-0.00127	-0.000205317	-3.87072e-06	-4.79991e-07		4.23	8.74947e-15	-0.00759	-0.00127	-0.000205317	-3.87072e-06	2.33588e-07		4.23	7.34801e-15	0.13029	0.02833	0.00333	-0.000151777	-5.68507e-05
4.24	-2.81829e-14	-0.00763	-0.00127	-0.000207428	-6.43733e-06	-1.65317e-06		4.24	-2.81829e-14	-0.00763	-0.00127	-0.000207428	-6.43733e-06	-1.83621e-06		4.24	5.92516e-14	0.12944	0.02803	0.00325	-0.000151908	-5.6208e-05
4.25	1.50385e-15	-0.00766	-0.00127	-0.000205412	-5.86555e-06	-1.38182e-06		4.25	1.50385e-15	-0.00766	-0.00127	-0.000205412	-5.86555e-06	-1.49595e-06		4.25	-7.08447e-19	0.12857	0.02772	0.00316	-0.000155508	-5.70897e-05
4.26	-4.42349e-15	-0.00769	-0.00127	-0.00020025	-2.86401e-06	1.04517e-07		4.26	-4.42349e-15	-0.00769	-0.00127	-0.00020025	-2.86401e-06	7.51017e-07		4.26	1.27152e-14	0.12768	0.02742	0.00308	-0.00015731	-5.72154e-05
4.27	1.33016e-14	-0.00772	-0.00126	-0.000197039	-1.28529e-06	1.04529e-06		4.27	1.33016e-14	-0.00772	-0.00126	-0.000197039	-1.28529e-06	1.96227e-06		4.27	-5.74196e-14	0.12679	0.02712	0.003	-0.000153984	-5.50689e-05
4.28	6.16652e-15	-0.00776	-0.00127	-0.000198116	-2.95365e-06	4.84203e-07		4.28	6.16652e-15	-0.00776	-0.00127	-0.000198116	-2.95365e-06	6.87848e-07		4.28	-2.01369e-14	0.12589	0.02683	0.00293	-0.000148031	-5.15223e-05
4.29	-2.87214e-14	-0.0078	-0.00127	-0.000200203	-5.47187e-06	-6.20209e-07		4.29	-2.87214e-14	-0.0078	-0.00127	-0.000200203	-5.47187e-06	-1.30955e-06		4.29	3.54556e-14	0.12496	0.02653	0.00285	-0.000145131	-4.89367e-05
4.3	-1.05273e-14	-0.00783	-0.00127	-0.000199039	-5.61282e-06	-7.73788e-07		4.3	-1.05273e-14	-0.00783	-0.00127	-0.000199039	-5.61282e-06	-1.5574e-06		4.3	-8.15635e-15	0.12402	0.02622	0.00277	-0.000147771	-4.86895e-05
4.31	2.38073e-14	-0.00786	-0.00126	-0.000194781	-3.37691e-06	2.14933e-07		4.31	2.38073e-14	-0.00786	-0.00126	-0.000194781	-3.37691e-06	4.29696e-08		4.31	-7.09694e-14	0.12305	0.02591	0.00269	-0.000152086	-4.95706e-05
4.32	8.33602e-15	-0.00789	-0.00126	-0.000191254	-1.55368e-06	1.21974e-06		4.32	8.33602e-15	-0.00789	-0.00126	-0.000191254	-1.55368e-06	1.44012e-06		4.32	7.50741e-15	0.12207	0.0256	0.00261	-0.000151776	-4.88381e-05
4.33	-2.68478e-14	-0.00793	-0.00126	-0.000190879	-2.04069e-06	1.27317e-06		4.33	-2.68478e-14	-0.00793	-0.00126	-0.000190879	-2.04069e-06	1.13094e-06		4.33	6.30489e-14	0.12109	0.0253	0.00254	-0.000145394	-4.52192e-05
4.34	3.24652e-14	-0.00796	-0.00126	-0.00019218	-3.89916e-06	5.48094e-07		4.34	3.24652e-14	-0.00796	-0.00126	-0.00019218	-3.89916e-06	-3.06215e-07		4.34	-3.73366e-14	0.1201	0.02501	0.00247	-0.000138786	-4.07281e-05
4.35	-2.30499e-14	-0.008	-0.00126	-0.000192189	-4.94988e-06	-5.57571e-08		4.35	-2.30499e-14	-0.008	-0.00126	-0.000192189	-4.94988e-06	-1.25728e-06		4.35	4.80717e-14	0.11907	0.0247	0.0024	-0.000138874	-3.87684e-05
4.36	4.18749e-14	-0.00803	-0.00126	-0.000189809	-4.21002e-06	1.15958e-07		4.36	4.18749e-14	-0.00803	-0.00126	-0.000189809	-4.21002e-06	-8.56482e-07		4.36	-5.50463e-14	0.11802	0.02438	0.00231	-0.00014507	-4.00545e-05
4.37	-6.14441e-15	-0.00806	-0.00125	-0.000186366	-2.49248e-06	9.59067e-07		4.37	-6.14441e-15	-0.00806	-0.00125	-0.000186366	-2.49248e-06	4.21053e-07		4.37	1.32295e-14	0.11696	0.02406	0.00223	-0.000148872	-4.11971e-05
4.38	-8.3163e-15	-0.00809	-0.00125	-0.00018393	-1.38085e-06	1.74525e-06		4.38	-8.3163e-15	-0.00809	-0.00125	-0.00018393	-1.38085e-06	1.35727e-06		4.38	-7.66114e-15	0.1159	0.02376	0.00217	-0.000143656	-3.84276e-05
4.39	5.83297e-16	-0.00813	-0.00125	-0.000183631	-1.94325e-06	1.70615e-06		4.39	5.83297e-16	-0.00813	-0.00125	-0.000183631	-1.94325e-06	9.77671e-07		4.39	5.66757e-18	0.11483	0.02346	0.00211	-0.000133578	-3.25128e-05
4.4	-4.20241e-14	-0.00816	-0.00125	-0.000184755	-3.78653e-06	8.03457e-07		4.4	-4.20241e-14	-0.00816	-0.00125	-0.000184755	-3.78653e-06	-5.33179e-07		4.4	5.43478e-14	0.11373	0.02316	0.00204	-0.000129654	-2.84484e-05
4.41	3.58783e-15	-0.0082	-0.00125	-0.000184932	-5.01531e-06	8.73464e-09		4.41	3.58783e-15	-0.0082	-0.00125	-0.000184932	-5.01531e-06	-1.65992e-06		4.41	7.12697e-16	0.1126	0.02283	0.00195	-0.000136232	-2.94497e-05
4.42	-3.25575e-14	-0.00823	-0.00125	-0.000182162	-3.89093e-06	4.1672e-07		4.42	-3.25575e-14	-0.00823	-0.00125	-0.000182162	-3.89093e-06	-9.06398e-07		4.42	6.23192e-14	0.11145	0.02251	0.00187	-0.000144449	-3.24645e-05
4.43	1.73242e-14	-0.00826	-0.00124	-0.000177547	-1.16791e-06	1.82781e-06		4.43	1.73242e-14	-0.00826	-0.00124	-0.000177547	-1.16791e-06	1.22188e-06		4.43	-2.66659e-15	0.11031	0.0222	0.0018	-0.000142325	-3.14641e-05
4.44	2.94192e-14	-0.00829	-0.00124	-0.000175026	2.04253e-08	2.64183e-06		4.44	2.94192e-14	-0.00829	-0.00124	-0.000175026	2.04253e-08	2.22812e-06		4.44	-6.2757e-14	0.10916	0.02191	0.00175	-0.000130134	-2.50755e-05
4.45	3.237e-14	-0.00832	-0.00124	-0.000176833	-2.21847e-06	1.7069e-06		4.45	3.237e-14	-0.00832	-0.00124	-0.000176833	-2.21847e-06	5.09875e-07		4.45	-4.15136e-14	0.10799	0.0216	0.00169	-0.00012126	-1.88422e-05
4.46	-2.30912e-14	-0.00836	-0.00124	-0.000179773	-5.49538e-06	2.30166e-08		4.46	-2.30912e-14	-0.00836	-0.00124	-0.000179773	-5.49538e-06	-2.14619e-06		4.46	7.91377e-14	0.10678	0.02128	0.00161	-0.000125915	-1.85781e-05
4.47	-4.4218e-14	-0.00839	-0.00124	-0.000178304	-5.44714e-06	-2.12958e-07		4.47	-4.4218e-14	-0.00839	-0.00124	-0.000178304	-5.44714e-06	-2.28699e-06		4.47	2.25739e-14	0.10554	0.02094	0.00153	-0.000137605	-2.28261e-05
4.48	-4.30044e-15	-0.00842	-0.00123	-0.00017189	-1.47845e-06	1.55951e-06		4.48	-4.30044e-15	-0.00842	-0.00123	-0.00017189	-1.47845e-06	6.9581e-07		4.48	-2.42856e-15	0.1043	0.02063	0.00146	-0.000140322	-2.42653e-05
4.49	2.98868e-14	-0.00844	-0.00123	-0.000166813	1.66538e-06	3.23579e-06		4.49	2.98868e-14	-0.00844	-0.00123	-0.000166813	1.66538e-06	3.20009e-06		4.49	-6.67045e-14	0.10308	0.02033	0.00141	-0.000128574	-1.88064e-05
4.5	1.31236e-14	-0.00848	-0.00123	-0.000168551	-3.60629e-07	2.57322e-06		4.5	1.31236e-14	-0.00848	-0.00123	-0.000168551	-3.60629e-07	1.75953e-06		4.5	-1.49851e-14	0.10183	0.02003	0.00136	-0.000115039	-1.09866e-05
4.51	-6.83714e-16	-0.00852	-0.00123	-0.000173962	-5.38834e-06	2.37101e-07		4.51	-6.83714e-16	-0.00852	-0.00123	-0.000173962	-5.38834e-06	-2.14261e-06		4.51	-2.55041e-17	0.10054	0.01971	0.00129	-0.00011527	-8.54127e-06
4.52	-1.67121e-14	-0.00855	-0.00123	-0.000174443	-6.88312e-06	-8.0054e-07		4.52	-1.67121e-14	-0.00855	-0.00123	-0.000174443	-6.88312e-06	-3.51139e-06		4.52	5.39567e-14	0.09922	0.01937	0.0012	-0.000128029	-1.27215e-05
4.53	-2.43062e-14	-0.00857	-0.00122	-0.000167154	-2.42059e-06	9.41845e-07		4.53	-2.43062e-14	-0.00857	-0.00122	-0.000167154	-2.42059e-06	-2.84144e-07		4.53	8.04767e-14	0.09789	0.01904	0.00113	-0.000136235	-1.65624e-05
4.54	3.51557e-15	-0.0086	-0.00122	-0.000159537	2.60555e-06	3.36262e-06		4.54	3.51557e-15	-0.0086	-0.00122	-0.000159537	2.60555e-06	3.61309e-06		4.54	-1.78075e-14	0.09658	0.01874	0.00108	-0.000128006	-1.34469e-05
4.55	1.35298e-14	-0.00863	-0.00122	-0.000160118	1.62285e-06	3.33892e-06		4.55	1.35298e-14	-0.00863	-0.00122	-0.000160118	1.62285e-06	3.08174e-06		4.55	8.02954e-15	0.09526	0.01845	0.00103	-0.000111696	-5.33995e-06
4.56	-1.82263e-14	-0.00867	-0.00122	-0.000167076	-4.38486e-06	7.82393e-07		4.56	-1.82263e-14	-0.00867	-0.00122	-0.000167076	-4.38486e-06	-1.43019e-06		4.56	7.92766e-14	0.0939	0.01813	0.000974262	-0.000105895	-4.22484e-07
4.57	-1.58376e-15	-0.00871	-0.00123	-0.000170008	-7.75039e-06	-1.12469e-06		4.57	-1.58376e-15	-0.00871	-0.00123	-0.000170008	-7.75039e-06	-4.23574e-06		4.57	7.60872e-16	0.09249	0.0178	0.000895538	-0.000116494	-3.04905e-06
4.58	3.02838e-14	-0.00873	-0.00122	-0.000163316	-3.93669e-06	5.12626e-08		4.58	3.02838e-14	-0.00873	-0.00122	-0.000163316	-3.93669e-06	-1.65331e-06		4.58	-6.51261e-14	0.09107	0.01746	0.000816605	-0.000129211	-8.42626e-06
4.59	-4.02668e-14	-0.00875	-0.0012	-0.000153789	2.41385e-06	2.86115e-06		4.59	-4.02668e-14	-0.00875	-0.0012	-0.000153789	2.41385e-06	3.14961e-06		4.59	5.4029e-14	0.08966	0.01714	0.00075924	-0.000126981	-8.48342e-06
4.6	2.10925e-14	-0.00878	-0.0012	-0.000152099	3.27946e-06	3.77504e-06		4.6	2.10925e-14	-0.00878	-0.0012	-0.000152099	3.27946e-06	4.1053e-06		4.6	-5.02289e-14	0.08826	0.01685	0.000719705	-0.000110894	-1.6713e-06
4.61	-7.40733e-14	-0.00882	-0.00121	-0.000159035	-2.46539e-06	1.62481e-06		4.61	-7.40733e-14	-0.00882	-0.00121	-0.000159035	-2.46539e-06	-3.12757e-08		4.61	1.27615e-13	0.08683	0.01655	0.000673056	-9.89956e-05	5.2125e-06
4.62	6.63323e-15	-0.00886	-0.00121	-0.000164374	-7.56794e-06	-9.49535e-07		4.62	6.63323e-15	-0.00886	-0.00121	-0.000164374	-7.56794e-06	-4.09504e-06		4.62	-1.87072e-14	0.08535	0.01621	0.000603452	-0.000104384	5.25344e-06
4.63	-8.64123e-15	-0.00888	-0.00121	-0.000159886	-5.58712e-06	-8.12657e-07		4.63	-8.64123e-15	-0.00888	-0.00121	-0.000159886	-5.58712e-06	-3.03158e-06		4.63	1.79662e-14	0.08383	0.01587	0.000523594	-0.000119232	-2.96154e-07
4.64	4.74219e-15	-0.0089	-0.0012	-0.000149737	1.03089e-06	1.8081e-06		4.64	4.74219e-15	-0.0089	-0.0012	-0.000149737	1.03089e-06	1.80975e-06		4.64	3.18518e-15	0.08233	0.01554	0.000459536	-0.000124158	-3.56112e-06
4.65	4.16026e-14	-0.00893	-0.00119	-0.00014513	4.12036e-06	3.66822e-06		4.65	4.16026e-14	-0.00893	-0.00119	-0.00014513	4.12036e-06	4.44863e-06		4.65	-6.38325e-14	0.08084	0.01524	0.000419129	-0.000111642	5.39247e-07
4.66	-3.43653e-15	-0.00897	-0.00119	-0.000150267	-2.46487e-08	2.49707e-06		4.66	-3.43653e-15	-0.00897	-0.00119	-0.000150267	-2.46487e-08	1.69253e-06		4.66	-2.77924e-14	0.07933	0.01495	0.000382264	-9.52168e-05	8.24842e-06
4.67	2.02607e-14	-0.00901	-0.0012	-0.000157313	-6.21595e-06	-2.97682e-07		4.67	2.02607e-14	-0.00901	-0.0012	-0.000157313	-6.21595e-06	-3.04843e-06		4.67	-5.10974e-14	0.07777	0.01462	0.000324945	-9.32878e-05	1.14397e-05
4.68	-7.82628e-15	-0.00904	-0.0012	-0.000156257	-6.88095e-06	-1.39102e-06		4.68	-7.82628e-15	-0.00904	-0.0012	-0.000156257	-6.88095e-06	-4.03136e-06		4.68	-8.32992e-15	0.07618	0.01428	0.00024837	-0.00010693	7.26958e-06
4.69	-3.81966e-14	-0.00905	-0.00119	-0.000147096	-1.24023e-06	4.73227e-07		4.69	-3.81966e-14	-0.00905	-0.00119	-0.000147096	-1.24023e-06	-1.1335e-07		4.69	8.60253e-14	0.07457	0.01394	0.000177837	-0.000118405	1.58653e-06
4.7	-2.91453e-14	-0.00907	-0.00118	-0.000139587	3.9191e-06	3.02599e-06		4.7	-2.91453e-14	-0.00907	-0.00118	-0.000139587	3.9191e-06	3.98293e-06		4.7	7.1223e-14	0.07299	0.01363	0.000132373	-0.000112391	2.02968e-06
4.71	4.96552e-14	-0.00911	-0.00118	-0.000141357	2.46921e-06	3.1838e-06		4.71	4.96552e-14	-0.00911	-0.00118	-0.000141357	2.46921e-06	3.36512e-06		4.71	-1.60076e-13	0.0714	0.01334	0.000101506	-9.45445e-05	8.94061e-06
4.72	1.35425e-14	-0.00915	-0.00119	-0.000148895	-3.81396e-06	6.90496e-07		4.72	1.35425e-14	-0.00915	-0.00119	-0.000148895	-3.81396e-06	-1.24514e-06		4.72	5.27354e-14	0.06977	0.01303	5.75372e-05	-8.49108e-05	1.48832e-05
4.73	-9.239e-15	-0.00918	-0.00119	-0.000151872	-7.42429e-06	-1.56241e-06		4.73	-9.239e-15	-0.00918	-0.00119	-0.000151872	-7.42429e-06	-4.3867e-06		4.73	1.90813e-14	0.06809	0.01269	-1.09987e-05	-9.38192e-05	1.34495e-05
4.74	-2.60791e-14	-0.0092	-0.00118	-0.000145385	-3.99272e-06	-9.17077e-07		4.74	-2.60791e-14	-0.0092	-0.00118	-0.000145385	-3.99272e-06	-2.28896e-06		4.74	7.38244e-14	0.06639	0.01234	-8.51179e-05	-0.000109246	6.94364e-06
4.75	-3.40642e-14	-0.00922	-0.00117	-0.000135736	2.53552e-06	1.88423e-06		4.75	-3.40642e-14	-0.00922	-0.00117	-0.000135736	2.53552e-06	2.6459e-06		4.75	4.73412e-14	0.06471	0.01202	-0.000138124	-0.000111162	3.70979e-06
4.76	8.76461e-15	-0.00925	-0.00116	-0.000133072	4.45145e-06	3.48833e-06		4.76	8.76461e-15	-0.00925	-0.00116	-0.000133072	4.45145e-06	4.57088e-06		4.76	-1.92372e-14	0.06303	0.01173	-0.000168109	-9.57801e-05	8.16924e-06
4.77	3.84433e-15	-0.00929	-0.00117	-0.00013943	-6.35839e-07	1.86965e-06		4.77	3.84433e-15	-0.00929	-0.00117	-0.00013943	-6.35839e-07	1.07729e-06		4.77	8.38943e-15	0.06133	0.01143	-0.000200563	-8.02878e-05	1.54751e-05
4.78	5.29351e-14	-0.00932	-0.00118	-0.000146104	-6.77772e-06	-1.1715e-06		4.78	5.29351e-14	-0.00932	-0.00118	-0.000146104	-6.77772e-06	-3.79563e-06		4.78	-1.62788e-13	0.05957	0.0111	-0.000257452	-8.20778e-05	1.72965e-05
4.79	1.70857e-14	-0.00935	-0.00117	-0.000143724	-6.53749e-06	-2.03633e-06		4.79	1.70857e-14	-0.00935	-0.00117	-0.000143724	-6.53749e-06	-4.18577e-06		4.79	1.85542e-14	0.05778	0.01075	-0.000330333	-9.75872e-05	1.18462e-05
4.8	-1.53435e-14	-0.00936	-0.00116	-0.000133536	6.25855e-08	3.58404e-07		4.8	-1.53435e-14	-0.00936	-0.00116	-0.000133536	6.25855e-08	5.46185e-07		4.8	1.68795e-14	0.05599	0.01042	-0.000390555	-0.000106601	6.03788e-06
4.81	1.15429e-15	-0.00938	-0.00115	-0.000126356	5.23245e-06	3.14758e-06		4.81	1.15429e-15	-0.00938	-0.00115	-0.000126356	5.23245e-06	4.80197e-06		4.81	-7.09949e-14	0.05422	0.01012	-0.000424283	-9.68708e-05	7.12493e-06
4.82	-1.15029e-14	-0.00942	-0.00115	-0.000129795	2.60795e-06	2.88082e-06		4.82	-1.15029e-14	-0.00942	-0.00115	-0.000129795	2.60795e-06	3.34291e-06		4.82	-1.26883e-14	0.05244	0.00982	-0.000449407	-7.89917e-05	1.39525e-05
4.83	-2.13155e-14	-0.00946	-0.00116	-0.000138724	-4.83344e-06	-2.45603e-07		4.83	-2.13155e-14	-0.00946	-0.00116	-0.000138724	-4.83344e-06	-2.22946e-06		4.83	4.99455e-14	0.05061	0.0095	-0.000493534	-7.33607e-05	1.84328e-05
4.84	4.98214e-14	-0.00949	-0.00116	-0.000141006	-8.03614e-06	-2.50673e-06		4.84	4.98214e-14	-0.00949	-0.00116	-0.000141006	-8.03614e-06	-5.17111e-06		4.84	-8.06538e-14	0.04874	0.00916	-0.000560189	-8.52842e-05	1.53845e-05
4.85	1.14362e-15	-0.00951	-0.00115	-0.000132262	-2.86551e-06	-1.15181e-06		4.85	1.14362e-15	-0.00951	-0.00115	-0.000132262	-2.86551e-06	-1.77362e-06		4.85	2.80885e-14	0.04685	0.00882	-0.000624761	-9.8721e-05	8.72429e-06
4.86	8.18259e-14	-0.00952	-0.00113	-0.000121685	4.53873e-06	2.1648e-06		4.86	8.18259e-14	-0.00952	-0.00113	-0.000121685	4.53873e-06	3.91357e-06		4.86	-1.79206e-13	0.04498	0.00851	-0.000664896	-9.60872e-05	6.57012e-06
4.87	-3.50613e-14	-0.00955	-0.00113	-0.000121098	5.06449e-06	3.34151e-06		4.87	-3.50613e-14	-0.00955	-0.00113	-0.000121098	5.06449e-06	4.89265e-06		4.87	7.45683e-14	0.04311	0.00822	-0.000687698	-7.9604e-05	1.13913e-05
4.88	2.12801e-14	-0.00959	-0.00114	-0.000130216	-2.06507e-06	8.69764e-07		4.88	2.12801e-14	-0.00959	-0.00114	-0.000130216	-2.06507e-06	-1.31207e-07		4.88	-2.91979e-14	0.0412	0.00791	-0.000720515	-6.81769e-05	1.72086e-05
4.89	-1.00994e-14	-0.00963	-0.00115	-0.000136603	-8.09386e-06	-2.27038e-06		4.89	-1.00994e-14	-0.00963	-0.00115	-0.000136603	-8.09386e-06	-5.01365e-06		4.89	-6.06997e-15	0.03925	0.00757	-0.000777262	-7.41222e-05	1.70196e-05
4.9	-3.08435e-14	-0.00965	-0.00114	-0.000130955	-5.48249e-06	-2.26435e-06		4.9	-3.08435e-14	-0.00965	-0.00114	-0.000130955	-5.48249e-06	-3.70857e-06		4.9	5.08736e-14	0.03726	0.00723	-0.00084189	-8.84845e-05	1.11957e-05
4.91	-2.4407e-14	-0.00966	-0.00112	-0.000118862	2.6413e-06	8.31752e-07		4.91	-2.4407e-14	-0.00966	-0.00112	-0.000118862	2.6413e-06	2.20289e-06		4.91	8.40827e-14	0.03529	0.00691	-0.000888676	-9.24899e-05	6.74962e-06
4.92	2.3194e-14	-0.00968	-0.00112	-0.000114058	6.26204e-06	3.16951e-06		4.92	2.3194e-14	-0.00968	-0.00112	-0.000114058	6.26204e-06	5.42791e-06		4.92	-1.81802e-14	0.03333	0.00661	-0.000913626	-8.04654e-05	8.72147e-06
4.93	-5.38148e-15	-0.00972	-0.00112	-0.000121317	9.15522e-07	1.86059e-06		4.93	-5.38148e-15	-0.00972	-0.00112	-0.000121317	9.15522e-07	1.99785e-06		4.93	-4.18975e-15	0.03134	0.00631	-0.000938553	-6.61625e-05	1.43081e-05
4.94	5.74416e-14	-0.00976	-0.00113	-0.000130414	-6.74863e-06	-1.49465e-06		4.94	5.74416e-14	-0.00976	-0.00113	-0.000130414	-6.74863e-06	-3.83167e-06		4.94	-1.27223e-13	0.02931	0.00599	-0.000983842	-6.54925e-05	1.65754e-05
4.95	2.52478e-14	-0.00978	-0.00113	-0.00012885	-7.25e-06	-2.82512e-06		4.95	2.52478e-14	-0.00978	-0.00113	-0.00012885	-7.25e-06	-4.89274e-06		4.95	-1.1094e-13	0.02724	0.00565	-0.00104	-7.73995e-05	1.2843e-05
4.96	-6.54943e-14	-0.00979	-0.00111	-0.000117409	-2.33963e-08	-5.88531e-07		4.96	-6.54943e-14	-0.00979	-0.00111	-0.000117409	-2.33963e-08	4.60534e-08		4.96	2.04315e-13	0.02516	0.00532	-0.0011	-8.59086e-05	7.57551e-06
4.97	4.16241e-14	-0.00981	-0.0011	-0.000109074	5.99664e-06	2.4098e-06		4.97	4.16241e-14	-0.00981	-0.0011	-0.000109074	5.99664e-06	4.86638e-06		4.97	-1.33004e-13	0.0231	0.00501	-0.00113	-7.99053e-05	6.71893e-06
4.98	3.79548e-14	-0.00984	-0.0011	-0.00011283	3.51034e-06	2.51192e-06		4.98	3.79548e-14	-0.00984	-0.0011	-0.00011283	3.51034e-06	3.71872e-06		4.98	-7.64216e-14	0.02103	0.00472	-0.00115	-6.61077e-05	1.06827e-05
4.99	2.38296e-14	-0.00989	-0.00111	-0.000122664	-4.24905e-06	-3.62905e-07		4.99	2.38296e-14	-0.00989	-0.00111	-0.000122664	-4.24905e-06	-1.86756e-06		4.99	-4.77819e-14	0.01891	0.0044	-0.00118	-6.00995e-05	1.42569e-05
5	2.38557e-14	-0.00991	-0.00112	-0.000125272	-7.72017e-06	-2.72404e-06		5	2.38557e-14	-0.00991	-0.00112	-0.000125272	-7.72017e-06	-5.03799e-06		5	-5.63399e-14	0.01675	0.00407	-0.00123	-6.73246e-05	1.30525e-05
5.01	-1.48992e-14	-0.00993	-0.0011	-0.000116511	-2.80816e-06	-1.79799e-06		5.01	-1.48992e-14	-0.00993	-0.0011	-0.000116511	-2.80816e-06	-2.05253e-06		5.01	3.63476e-14	0.01458	0.00374	-0.00129	-7.72516e-05	8.49705e-06
5.02	1.76073e-14	-0.00994	-0.00109	-0.000106177	4.33065e-06	1.18422e-06		5.02	1.76073e-14	-0.00994	-0.00109	-0.000106177	4.33065e-06	3.31365e-06		5.02	-9.67894e-14	0.01242	0.00343	-0.00132	-7.68542e-05	5.72847e-06
5.03	-6.97318e-14	-0.00997	-0.00109	-0.000105665	5.06466e-06	2.58803e-06		5.03	-6.97318e-14	-0.00997	-0.00109	-0.000105665	5.06466e-06	4.56128e-06		5.03	2.07649e-13	0.01025	0.00313	-0.00134	-6.61821e-05	7.40099e-06
5.04	-1.65009e-14	-0.01001	-0.0011	-0.000114124	-1.24251e-06	7.7793e-07		5.04	-1.65009e-14	-0.01001	-0.0011	-0.000114124	-1.24251e-06	3.4421e-07		5.04	-1.81915e-14	0.00805	0.00283	-0.00137	-5.74074e-05	1.08663e-05
5.05	3.63068e-14	-0.01004	-0.0011	-0.000119942	-6.76919e-06	-2.01183e-06		5.05	3.63068e-14	-0.01004	-0.0011	-0.000119942	-6.76919e-06	-4.11528e-06		5.05	-7.77634e-14	0.00581	0.0025	-0.00141	-5.959e-05	1.16613e-05
5.06	4.03465e-14	-0.01006	-0.00109	-0.00011512	-4.92043e-06	-2.46236e-06		5.06	4.03465e-14	-0.01006	-0.00109	-0.00011512	-4.92043e-06	-3.49858e-06		5.06	4.49155e-16	0.00355	0.00217	-0.00146	-6.82098e-05	8.75229e-06
5.07	2.21549e-14	-0.01007	-0.00108	-0.000104726	1.84387e-06	-1.4146e-07		5.07	2.21549e-14	-0.01007	-0.00108	-0.000104726	1.84387e-06	1.27551e-06		5.07	2.26519e-14	0.00129	0.00185	-0.0015	-7.15238e-05	5.39656e-06
5.08	-2.53694e-14	-0.01009	-0.00107	-0.000100313	5.29283e-06	2.08301e-06		5.08	-2.53694e-14	-0.01009	-0.00107	-0.000100313	5.29283e-06	4.37578e-06		5.08	1.78883e-14	-0.000978622	0.00155	-0.00153	-6.49815e-05	5.04735e-06
5.09	-5.83515e-14	-0.01013	-0.00108	-0.00010585	1.44985e-06	1.5553e-06		5.09	-5.83515e-14	-0.01013	-0.00108	-0.00010585	1.44985e-06	2.1693e-06		5.09	1.3608e-13	-0.00326	0.00125	-0.00155	-5.60211e-05	7.42089e-06
5.1	-1.87107e-14	-0.01016	-0.00108	-0.000113282	-4.82902e-06	-1.02145e-06		5.1	-1.87107e-14	-0.01016	-0.00108	-0.000113282	-4.82902e-06	-2.53611e-06		5.1	-2.27e-14	-0.00559	0.000936533	-0.00158	-5.43146e-05	9.17637e-06
5.11	-4.1237e-14	-0.01019	-0.00108	-0.000112586	-5.95043e-06	-2.52646e-06		5.11	-4.1237e-14	-0.01019	-0.00108	-0.000112586	-5.95043e-06	-4.0484e-06		5.11	1.43669e-13	-0.00795	0.000610255	-0.00163	-6.01673e-05	7.99768e-06
5.12	6.82435e-14	-0.0102	-0.00107	-0.000103798	-7.22586e-07	-1.21126e-06		5.12	6.82435e-14	-0.0102	-0.00107	-0.000103798	-7.22586e-07	-6.62195e-07		5.12	-1.32715e-13	-0.01031	0.000291705	-0.00167	-6.4962e-05	5.11705e-06
5.13	1.17795e-14	-0.01021	-0.00106	-9.66276e-05	4.42682e-06	1.2539e-06		5.13	1.17795e-14	-0.01021	-0.00106	-9.66276e-05	4.42682e-06	3.42754e-06		5.13	-2.79596e-14	-0.01267	-1.13819e-05	-0.00169	-6.21205e-05	3.56536e-06
5.14	2.34287e-15	-0.01024	-0.00106	-9.85587e-05	3.35223e-06	1.87301e-06		5.14	2.34287e-15	-0.01024	-0.00106	-9.85587e-05	3.35223e-06	3.30421e-06		5.14	-4.2606e-15	-0.01505	-0.000309936	-0.00172	-5.4693e-05	4.55593e-06
5.15	-1.27139e-14	-0.01028	-0.00106	-0.000105969	-2.46891e-06	-5.17764e-08		5.15	-1.27139e-14	-0.01028	-0.00106	-0.000105969	-2.46891e-06	-7.68084e-07		5.15	2.53071e-14	-0.01746	-0.000618955	-0.00174	-5.08584e-05	6.30219e-06
5.16	6.10484e-14	-0.01031	-0.00106	-0.000108773	-5.90668e-06	-2.14608e-06		5.16	6.10484e-14	-0.01031	-0.00106	-0.000108773	-5.90668e-06	-3.79491e-06		5.16	-1.36791e-13	-0.01991	-0.000939024	-0.00178	-5.37524e-05	6.36917e-06
5.17	-6.41398e-14	-0.01032	-0.00106	-0.000102687	-2.87645e-06	-1.89896e-06		5.17	-6.41398e-14	-0.01032	-0.00106	-0.000102687	-2.87645e-06	-2.16751e-06		5.17	1.21895e-13	-0.02237	-0.00126	-0.00182	-5.82415e-05	4.50547e-06
5.18	7.57188e-16	-0.01034	-0.00104	-9.42306e-05	2.82247e-06	3.14267e-07		5.18	7.57188e-16	-0.01034	-0.00104	-9.42306e-05	2.82247e-06	2.02975e-06		5.18	6.24184e-14	-0.02483	-0.00156	-0.00185	-5.78531e-05	2.66686e-06
5.19	-7.27365e-14	-0.01036	-0.00104	-9.26307e-05	4.26819e-06	1.76689e-06		5.19	-7.27365e-14	-0.01036	-0.00104	-9.26307e-05	4.26819e-06	3.67079e-06		5.19	1.51596e-13	-0.0273	-0.00186	-0.00187	-5.26237e-05	2.52449e-06
5.2	-4.63101e-14	-0.0104	-0.00105	-9.86274e-05	-1.55755e-07	7.35233e-07		5.2	-4.63101e-14	-0.0104	-0.00105	-9.86274e-05	-1.55755e-07	8.50693e-07		5.2	1.53988e-13	-0.0298	-0.00216	-0.0019	-4.83647e-05	3.61771e-06
5.21	3.78479e-14	-0.01043	-0.00105	-0.000103763	-4.92905e-06	-1.45652e-06		5.21	3.78479e-14	-0.01043	-0.00105	-0.000103763	-4.92905e-06	-2.89462e-06		5.21	-1.52979e-13	-0.03234	-0.00248	-0.00193	-4.90618e-05	4.18849e-06
5.22	-5.53126e-14	-0.01044	-0.00104	-0.00010083	-4.25386e-06	-2.13551e-06		5.22	-5.53126e-14	-0.01044	-0.00104	-0.00010083	-4.25386e-06	-3.01465e-06		5.22	1.16038e-13	-0.03489	-0.00279	-0.00196	-5.22747e-05	3.36613e-06
5.23	-5.94648e-14	-0.01046	-0.00103	-9.26002e-05	9.01607e-07	-5.50982e-07		5.23	-5.94648e-14	-0.01046	-0.00103	-9.26002e-05	9.01607e-07	5.12522e-07		5.23	1.43302e-13	-0.03745	-0.0031	-0.00199	-5.28307e-05	1.98559e-06
5.24	-1.01641e-15	-0.01048	-0.00102	-8.82231e-05	4.15696e-06	1.29479e-06		5.24	-1.01641e-15	-0.01048	-0.00102	-8.82231e-05	4.15696e-06	3.29051e-06		5.24	-4.62729e-14	-0.04002	-0.0034	-0.00201	-4.94576e-05	1.32333e-06
5.25	1.19029e-14	-0.01051	-0.00103	-9.19209e-05	1.63705e-06	1.17409e-06		5.25	1.19029e-14	-0.01051	-0.00103	-9.19209e-05	1.63705e-06	1.98576e-06		5.25	3.75052e-14	-0.04262	-0.0037	-0.00204	-4.58888e-05	1.58668e-06
5.26	-1.69631e-14	-0.01054	-0.00103	-9.79512e-05	-3.3774e-06	-6.70136e-07		5.26	-1.69631e-14	-0.01054	-0.00103	-9.79512e-05	-3.3774e-06	-1.65703e-06		5.26	2.57931e-14	-0.04525	-0.004	-0.00207	-4.5628e-05	1.94981e-06
5.27	-4.90873e-14	-0.01056	-0.00103	-9.78947e-05	-4.67797e-06	-1.93204e-06		5.27	-4.90873e-14	-0.01056	-0.00103	-9.78947e-05	-4.67797e-06	-3.1228e-06		5.27	1.56519e-13	-0.04789	-0.00432	-0.0021	-4.75748e-05	1.74519e-06
5.28	4.07722e-14	-0.01058	-0.00102	-9.10487e-05	-8.12714e-07	-1.12506e-06		5.28	4.07722e-14	-0.01058	-0.00102	-9.10487e-05	-8.12714e-07	-7.3037e-07		5.28	-1.55496e-13	-0.05055	-0.00462	-0.00212	-4.79633e-05	1.13311e-06
5.29	-1.35836e-14	-0.01059	-0.00101	-8.50626e-05	3.30494e-06	6.66481e-07		5.29	-1.35836e-14	-0.01059	-0.00101	-8.50626e-05	3.30494e-06	2.43525e-06		5.29	4.90472e-14	-0.05322	-0.00492	-0.00214	-4.55204e-05	6.14224e-07
5.3	-6.32307e-14	-0.01062	-0.00101	-8.6277e-05	2.64892e-06	1.233e-06		5.3	-6.32307e-14	-0.01062	-0.00101	-8.6277e-05	2.64892e-06	2.48877e-06		5.3	1.3813e-13	-0.05591	-0.00521	-0.00217	-4.28616e-05	3.43581e-07
5.31	-8.79846e-14	-0.01065	-0.00101	-9.19671e-05	-1.75668e-06	-3.11123e-08		5.31	-8.79846e-14	-0.01065	-0.00101	-9.19671e-05	-1.75668e-06	-4.8055e-07		5.31	9.43906e-14	-0.05863	-0.00552	-0.00219	-4.26253e-05	1.68037e-07
5.32	-1.91913e-14	-0.01068	-0.00101	-9.40151e-05	-4.34246e-06	-1.48757e-06		5.32	-1.91913e-14	-0.01068	-0.00101	-9.40151e-05	-4.34246e-06	-2.7048e-06		5.32	-1.94795e-14	-0.06137	-0.00582	-0.00222	-4.3911e-05	4.31187e-08
5.33	9.07503e-14	-0.01069	-0.001	-8.91102e-05	-2.0206e-06	-1.36337e-06		5.33	9.07503e-14	-0.01069	-0.001	-8.91102e-05	-2.0206e-06	-1.51574e-06		5.33	-1.00846e-13	-0.06413	-0.00612	-0.00224	-4.37924e-05	3.23821e-08
5.34	5.49298e-14	-0.01071	-0.000994923	-8.26408e-05	2.14e-06	1.00254e-07		5.34	5.49298e-14	-0.01071	-0.000994923	-8.26408e-05	2.14e-06	1.45502e-06		5.34	-1.77812e-13	-0.06689	-0.00642	-0.00226	-4.15143e-05	-1.65645e-08
5.35	2.64484e-14	-0.01073	-0.000992155	-8.16934e-05	2.96912e-06	1.06148e-06		5.35	2.64484e-14	-0.01073	-0.000992155	-8.16934e-05	2.96912e-06	2.49333e-06		5.35	2.7108e-14	-0.06968	-0.00671	-0.00228	-3.94402e-05	-3.90918e-07
5.36	-1.2636e-15	-0.01076	-0.000995636	-8.62452e-05	-3.61643e-07	3.99472e-07		5.36	-1.2636e-15	-0.01076	-0.000995636	-8.62452e-05	-3.61643e-07	4.45619e-07		5.36	-5.46609e-14	-0.0725	-0.00701	-0.00231	-3.95765e-05	-1.00546e-06
5.37	-6.21324e-14	-0.01079	-0.000996922	-8.95191e-05	-3.54831e-06	-9.79512e-07		5.37	-6.21324e-14	-0.01079	-0.000996922	-8.95191e-05	-3.54831e-06	-2.02032e-06		5.37	1.13955e-13	-0.07534	-0.00732	-0.00233	-4.07132e-05	-1.3247e-06
5.38	-5.42774e-14	-0.0108	-0.000990671	-8.66555e-05	-2.70172e-06	-1.36405e-06		5.38	-5.42774e-14	-0.0108	-0.000990671	-8.66555e-05	-2.70172e-06	-1.88728e-06		5.38	1.30564e-13	-0.07819	-0.00761	-0.00236	-4.02141e-05	-1.05505e-06
5.39	1.32753e-14	-0.01082	-0.000981085	-8.05928e-05	9.19242e-07	-3.49339e-07		5.39	1.32753e-14	-0.01082	-0.000981085	-8.05928e-05	9.19242e-07	5.21605e-07		5.39	2.11344e-14	-0.08105	-0.00791	-0.00237	-3.78276e-05	-6.81208e-07
5.4	6.04464e-14	-0.01084	-0.000976243	-7.80351e-05	2.75021e-06	7.64074e-07		5.4	6.04464e-14	-0.01084	-0.000976243	-7.80351e-05	2.75021e-06	2.14639e-06		5.4	-1.3106e-13	-0.08394	-0.0082	-0.00239	-3.60463e-05	-9.25458e-07
5.41	-7.87909e-14	-0.01087	-0.000977943	-8.10087e-05	6.93143e-07	6.4667e-07		5.41	-7.87909e-14	-0.01087	-0.000977943	-8.10087e-05	6.93143e-07	1.07878e-06		5.41	1.59352e-13	-0.08685	-0.00849	-0.00241	-3.65162e-05	-1.73122e-06
5.42	4.61361e-14	-0.01089	-0.000979853	-8.46593e-05	-2.48968e-06	-4.67262e-07		5.42	4.61361e-14	-0.01089	-0.000979853	-8.46593e-05	-2.48968e-06	-1.20854e-06		5.42	-1.36498e-13	-0.08978	-0.00879	-0.00244	-3.76585e-05	-2.23029e-06
5.43	4.30754e-14	-0.01091	-0.000975776	-8.36288e-05	-2.86316e-06	-1.17262e-06		5.43	4.30754e-14	-0.01091	-0.000975776	-8.36288e-05	-2.86316e-06	-1.88021e-06		5.43	-1.44197e-13	-0.09273	-0.00909	-0.00246	-3.69304e-05	-1.889e-06
5.44	8.03558e-14	-0.01093	-0.000967241	-7.86331e-05	-1.74297e-07	-6.54159e-07		5.44	8.03558e-14	-0.01093	-0.000967241	-7.86331e-05	-1.74297e-07	-2.53277e-07		5.44	-1.60234e-13	-0.09569	-0.00938	-0.00247	-3.44822e-05	-1.2924e-06
5.45	6.9409e-14	-0.01095	-0.000961107	-7.51617e-05	2.11677e-06	3.90103e-07		5.45	6.9409e-14	-0.01095	-0.000961107	-7.51617e-05	2.11677e-06	1.54857e-06		5.45	-1.66732e-13	-0.09868	-0.00966	-0.00249	-3.29428e-05	-1.3932e-06
5.46	6.15053e-15	-0.01097	-0.00096081	-7.64486e-05	1.30118e-06	6.94768e-07		5.46	6.15053e-15	-0.01097	-0.00096081	-7.64486e-05	1.30118e-06	1.36337e-06		5.46	6.36015e-14	-0.10169	-0.00996	-0.00251	-3.36302e-05	-2.19125e-06
5.47	2.39816e-14	-0.011	-0.000962434	-7.97251e-05	-1.38102e-06	-3.17265e-08		5.47	2.39816e-14	-0.011	-0.000962434	-7.97251e-05	-1.38102e-06	-4.24143e-07		5.47	-3.60089e-14	-0.10472	-0.01025	-0.00253	-3.46571e-05	-2.70555e-06
5.48	6.07952e-14	-0.01102	-0.000960052	-8.00588e-05	-2.56322e-06	-8.42941e-07		5.48	6.07952e-14	-0.01102	-0.000960052	-8.00588e-05	-2.56322e-06	-1.55895e-06		5.48	-1.83247e-13	-0.10776	-0.01054	-0.00255	-3.36863e-05	-2.33903e-06
5.49	-3.5661e-14	-0.01104	-0.000953073	-7.64848e-05	-9.63079e-07	-7.69869e-07		5.49	-3.5661e-14	-0.01104	-0.000953073	-7.64848e-05	-9.63079e-07	-7.56087e-07		5.49	1.53719e-13	-0.11083	-0.01083	-0.00256	-3.13358e-05	-1.72902e-06
5.5	-2.91919e-14	-0.01105	-0.000946486	-7.28094e-05	1.28156e-06	4.04186e-08		5.5	-2.91919e-14	-0.01105	-0.000946486	-7.28094e-05	1.28156e-06	8.68583e-07		5.5	-2.78816e-14	-0.11391	-0.01111	-0.00258	-3.02532e-05	-1.84294e-06
5.51	6.77676e-14	-0.01108	-0.000944352	-7.26114e-05	1.46963e-06	5.89316e-07		5.51	6.77676e-14	-0.01108	-0.000944352	-7.26114e-05	1.46963e-06	1.33388e-06		5.51	-1.26424e-13	-0.11702	-0.0114	-0.0026	-3.11864e-05	-2.57998e-06
5.52	5.46849e-14	-0.0111	-0.000945034	-7.50049e-05	-4.22818e-07	2.6215e-07		5.52	5.46849e-14	-0.0111	-0.000945034	-7.50049e-05	-4.22818e-07	1.96087e-07		5.52	-1.2431e-13	-0.12014	-0.01169	-0.00262	-3.1843e-05	-2.90342e-06
5.53	9.08378e-15	-0.01112	-0.00094372	-7.61403e-05	-1.98159e-06	-4.86349e-07		5.53	9.08378e-15	-0.01112	-0.00094372	-7.61403e-05	-1.98159e-06	-1.07911e-06		5.53	6.45735e-14	-0.12329	-0.01198	-0.00263	-3.03134e-05	-2.36049e-06
5.54	4.76449e-14	-0.01114	-0.000938447	-7.40437e-05	-1.41658e-06	-7.42606e-07		5.54	4.76449e-14	-0.01114	-0.000938447	-7.40437e-05	-1.41658e-06	-9.97647e-07		5.54	-1.34911e-13	-0.12645	-0.01226	-0.00264	-2.80399e-05	-1.79581e-06
5.55	8.49463e-14	-0.01116	-0.000932096	-7.0718e-05	4.29946e-07	-2.27797e-07		5.55	8.49463e-14	-0.01116	-0.000932096	-7.0718e-05	4.29946e-07	2.36265e-07		5.55	-1.56351e-13	-0.12963	-0.01254	-0.00266	-2.77822e-05	-2.14993e-06
5.56	8.17381e-14	-0.01118	-0.000928486	-6.93782e-05	1.32395e-06	4.21399e-07		5.56	8.17381e-14	-0.01118	-0.000928486	-6.93782e-05	1.32395e-06	1.1098e-06		5.56	-9.85024e-14	-0.13284	-0.01283	-0.00268	-2.93773e-05	-3.01877e-06
5.57	-4.52386e-16	-0.0112	-0.00092785	-7.06228e-05	3.30854e-07	4.45818e-07		5.57	-4.52386e-16	-0.0112	-0.00092785	-7.06228e-05	3.30854e-07	6.43265e-07		5.57	-1.46223e-15	-0.13607	-0.01311	-0.00269	-2.96568e-05	-3.12339e-06
5.58	-9.04419e-14	-0.01123	-0.000927007	-7.2056e-05	-1.25764e-06	-1.49918e-07		5.58	-9.04419e-14	-0.01123	-0.000927007	-7.2056e-05	-1.25764e-06	-5.41096e-07		5.58	9.89417e-14	-0.13931	-0.01339	-0.00271	-2.7057e-05	-2.16139e-06
5.59	-6.13705e-14	-0.01124	-0.000923375	-7.13297e-05	-1.58945e-06	-6.36891e-07		5.59	-6.13705e-14	-0.01124	-0.000923375	-7.13297e-05	-1.58945e-06	-1.04458e-06		5.59	1.86032e-13	-0.14257	-0.01367	-0.00272	-2.43306e-05	-1.40794e-06
5.6	-6.34882e-15	-0.01126	-0.000917782	-6.87516e-05	-3.69426e-07	-4.35561e-07		5.6	-6.34882e-15	-0.01126	-0.000917782	-6.87516e-05	-3.69426e-07	-3.23061e-07		5.6	-7.43982e-14	-0.14585	-0.01395	-0.00273	-2.49597e-05	-2.03218e-06
5.61	2.85214e-15	-0.01128	-0.000913134	-6.6655e-05	9.39545e-07	2.1183e-07		5.61	2.85214e-15	-0.01128	-0.000913134	-6.6655e-05	9.39545e-07	7.47036e-07		5.61	6.47804e-15	-0.14916	-0.01423	-0.00275	-2.79115e-05	-3.34713e-06
5.62	-2.82062e-16	-0.0113	-0.000911003	-6.66447e-05	8.59834e-07	5.39848e-07		5.62	-2.82062e-16	-0.0113	-0.000911003	-6.66447e-05	8.59834e-07	9.22837e-07		5.62	8.67139e-15	-0.15249	-0.01451	-0.00276	-2.84389e-05	-3.53842e-06
5.63	5.87969e-14	-0.01132	-0.000910078	-6.79207e-05	-4.61722e-07	1.67253e-07		5.63	5.87969e-14	-0.01132	-0.000910078	-6.79207e-05	-4.61722e-07	1.86315e-08		5.63	-1.89127e-13	-0.15583	-0.01478	-0.00277	-2.45644e-05	-2.11292e-06
5.64	-2.30803e-14	-0.01134	-0.000907846	-6.83248e-05	-1.48214e-06	-4.51483e-07		5.64	-2.30803e-14	-0.01134	-0.000907846	-6.83248e-05	-1.48214e-06	-9.00752e-07		5.64	-2.88054e-14	-0.15919	-0.01505	-0.00278	-2.04509e-05	-7.8055e-07
5.65	-4.62673e-14	-0.01136	-0.000903373	-6.67603e-05	-1.02763e-06	-5.65807e-07		5.65	-4.62673e-14	-0.01136	-0.000903373	-6.67603e-05	-1.02763e-06	-7.56788e-07		5.65	1.43579e-13	-0.16257	-0.01533	-0.00279	-2.13136e-05	-1.35493e-06
5.66	8.38628e-14	-0.01138	-0.000898218	-6.43557e-05	3.75125e-07	-2.93798e-08		5.66	8.38628e-14	-0.01138	-0.000898218	-6.43557e-05	3.75125e-07	2.83656e-07		5.66	-1.68131e-13	-0.16599	-0.01561	-0.00281	-2.60935e-05	-3.26474e-06
5.67	2.75406e-15	-0.0114	-0.00089466	-6.31832e-05	1.09225e-06	5.16008e-07		5.67	2.75406e-15	-0.0114	-0.00089466	-6.31832e-05	1.09225e-06	9.87139e-07		5.67	6.6526e-14	-0.16942	-0.01589	-0.00283	-2.80506e-05	-4.04789e-06
5.68	-5.87414e-14	-0.01142	-0.000893181	-6.39245e-05	2.71218e-07	4.1297e-07		5.68	-5.87414e-14	-0.01142	-0.000893181	-6.39245e-05	2.71218e-07	5.04509e-07		5.68	1.28725e-13	-0.17286	-0.01616	-0.00283	-2.34233e-05	-2.45599e-06
5.69	-6.01787e-14	-0.01144	-0.000891894	-6.50525e-05	-1.12457e-06	-2.05828e-07		5.69	-6.01787e-14	-0.01144	-0.000891894	-6.50525e-05	-1.12457e-06	-5.93757e-07		5.69	1.22301e-13	-0.17631	-0.01642	-0.00284	-1.70375e-05	-2.55434e-07
5.7	-7.05271e-14	-0.01146	-0.000888643	-6.45445e-05	-1.4135e-06	-5.73516e-07		5.7	-7.05271e-14	-0.01146	-0.000888643	-6.45445e-05	-1.4135e-06	-9.75486e-07		5.7	1.7733e-13	-0.17979	-0.01669	-0.00285	-1.67697e-05	-2.10329e-07
5.71	-2.05961e-14	-0.01148	-0.000883528	-6.228e-05	-2.19549e-07	-2.3403e-07		5.71	-2.05961e-14	-0.01148	-0.000883528	-6.228e-05	-2.19549e-07	-1.66366e-07		5.71	-2.90491e-14	-0.18331	-0.01697	-0.00287	-2.31989e-05	-2.55456e-06
5.72	-3.08317e-14	-0.0115	-0.000878902	-6.02764e-05	1.01846e-06	3.90995e-07		5.72	-3.08317e-14	-0.0115	-0.000878902	-6.02764e-05	1.01846e-06	8.42394e-07		5.72	4.68453e-14	-0.18685	-0.01725	-0.00288	-2.79637e-05	-4.42695e-06
5.73	-7.14714e-14	-0.01152	-0.000876618	-6.03023e-05	7.77703e-07	5.30597e-07		5.73	-7.14714e-14	-0.01152	-0.000876618	-6.03023e-05	7.77703e-07	8.03132e-07		5.73	1.91635e-13	-0.19039	-0.01751	-0.00289	-2.39469e-05	-3.27078e-06
5.74	2.80114e-14	-0.01154	-0.000875703	-6.16649e-05	-6.45325e-07	2.96373e-08		5.74	2.80114e-14	-0.01154	-0.000875703	-6.16649e-05	-6.45325e-07	-2.28814e-07		5.74	-1.53064e-13	-0.19394	-0.01777	-0.00288	-1.48954e-05	-1.69994e-07
5.75	3.0137e-14	-0.01156	-0.000873457	-6.19937e-05	-1.47401e-06	-4.68676e-07		5.75	3.0137e-14	-0.01156	-0.000873457	-6.19937e-05	-1.47401e-06	-9.588e-07		5.75	2.92617e-14	-0.19752	-0.01803	-0.00289	-1.16488e-05	1.17228e-06
5.76	-9.12386e-14	-0.01157	-0.000868797	-6.01904e-05	-6.79433e-07	-3.46299e-07		5.76	-9.12386e-14	-0.01157	-0.000868797	-6.01904e-05	-6.79433e-07	-4.87439e-07		5.76	1.7139e-13	-0.20114	-0.01831	-0.00291	-1.86173e-05	-1.08133e-06
5.77	6.05939e-15	-0.01159	-0.000863667	-5.78401e-05	7.1945e-07	2.20688e-07		5.77	6.05939e-15	-0.01159	-0.000863667	-5.78401e-05	7.1945e-07	5.62701e-07		5.77	-4.98746e-16	-0.20479	-0.01859	-0.00293	-2.73037e-05	-4.34952e-06
5.78	-3.06694e-14	-0.01161	-0.000860605	-5.72065e-05	9.698e-07	5.17569e-07		5.78	-3.06694e-14	-0.01161	-0.000860605	-5.72065e-05	9.698e-07	8.68934e-07		5.78	-2.94544e-14	-0.20844	-0.01885	-0.00294	-2.60462e-05	-4.46751e-06
5.79	-3.25282e-14	-0.01163	-0.000859505	-5.83475e-05	-1.81646e-07	2.06495e-07		5.79	-3.25282e-14	-0.01163	-0.000859505	-5.83475e-05	-1.81646e-07	9.54242e-08		5.79	1.47989e-13	-0.21208	-0.01909	-0.00293	-1.48993e-05	-8.50799e-07
5.8	-1.05948e-13	-0.01165	-0.000857802	-5.90975e-05	-1.22827e-06	-2.84564e-07		5.8	-1.05948e-13	-0.01165	-0.000857802	-5.90975e-05	-1.22827e-06	-7.37419e-07		5.8	1.49936e-13	-0.21576	-0.01934	-0.00293	-6.80366e-06	2.3629e-06
5.81	-2.51846e-14	-0.01167	-0.000853814	-5.7904e-05	-8.93726e-07	-3.50231e-07		5.81	-2.51846e-14	-0.01167	-0.000853814	-5.7904e-05	-8.93726e-07	-6.14417e-07		5.81	4.03843e-14	-0.21948	-0.01962	-0.00294	-1.21284e-05	1.09704e-06
5.82	2.42941e-14	-0.01168	-0.000848834	-5.57519e-05	2.88538e-07	4.14882e-08		5.82	2.42941e-14	-0.01168	-0.000848834	-5.57519e-05	2.88538e-07	2.1834e-07		5.82	2.30359e-14	-0.22324	-0.0199	-0.00297	-2.49314e-05	-3.4241e-06
5.83	3.28736e-14	-0.0117	-0.000845279	-5.47227e-05	8.05835e-07	3.80747e-07		5.83	3.28736e-14	-0.0117	-0.000845279	-5.47227e-05	8.05835e-07	6.86724e-07		5.83	-3.2325e-14	-0.227	-0.02016	-0.00298	-2.89437e-05	-5.66011e-06
5.84	5.70016e-14	-0.01172	-0.000843535	-5.52786e-05	1.45235e-07	2.94636e-07		5.84	5.70016e-14	-0.01172	-0.000843535	-5.52786e-05	1.45235e-07	2.99577e-07		5.84	-1.33077e-13	-0.23074	-0.0204	-0.00297	-1.75885e-05	-2.40786e-06
5.85	-3.74624e-14	-0.01174	-0.000841727	-5.58964e-05	-7.20823e-07	-4.51675e-08		5.85	-3.74624e-14	-0.01174	-0.000841727	-5.58964e-05	-7.20823e-07	-3.5066e-07		5.85	1.65252e-13	-0.23451	-0.02064	-0.00296	-3.53946e-06	2.8139e-06
5.86	-2.847e-15	-0.01176	-0.000838391	-5.52612e-05	-7.66573e-07	-2.25881e-07		5.86	-2.847e-15	-0.01176	-0.000838391	-5.52612e-05	-7.66573e-07	-4.89571e-07		5.86	-8.1528e-15	-0.23833	-0.0209	-0.00297	-4.28866e-06	3.57804e-06
5.87	7.54857e-14	-0.01177	-0.000834215	-5.38351e-05	-1.47835e-07	-1.01131e-07		5.87	7.54857e-14	-0.01177	-0.000834215	-5.38351e-05	-1.47835e-07	-9.99825e-08		5.87	-1.27401e-13	-0.2422	-0.02118	-0.003	-1.99306e-05	-1.4572e-06
5.88	-6.23062e-14	-0.01179	-0.000830694	-5.28708e-05	2.86049e-07	1.34049e-07		5.88	-6.23062e-14	-0.01179	-0.000830694	-5.28708e-05	2.86049e-07	2.6688e-07		5.88	1.97495e-13	-0.24607	-0.02145	-0.00302	-3.12473e-05	-6.28554e-06
5.89	2.81511e-14	-0.01181	-0.000828059	-5.26647e-05	1.93557e-07	2.49909e-07		5.89	2.81511e-14	-0.01181	-0.000828059	-5.26647e-05	1.93557e-07	2.87525e-07		5.89	3.01685e-14	-0.24993	-0.02169	-0.00301	-2.27285e-05	-4.58167e-06
5.9	1.26912e-14	-0.01183	-0.000825423	-5.25486e-05	-7.963e-08	1.9102e-07		5.9	1.26912e-14	-0.01183	-0.000825423	-5.25486e-05	-7.963e-08	1.01557e-07		5.9	-5.32412e-14	-0.25378	-0.02191	-0.00299	-3.11204e-06	2.14151e-06
5.91	-8.8864e-14	-0.01185	-0.000822423	-5.21738e-05	-2.55606e-07	2.46458e-08		5.91	-8.8864e-14	-0.01185	-0.000822423	-5.21738e-05	-2.55606e-07	-9.51304e-08		5.91	1.76706e-13	-0.25769	-0.02215	-0.00299	3.6091e-06	5.74862e-06
5.92	3.49217e-15	-0.01186	-0.000819516	-5.18304e-05	-4.06688e-07	-1.39093e-07		5.92	3.49217e-15	-0.01186	-0.000819516	-5.18304e-05	-4.06688e-07	-2.61518e-07		5.92	-7.86574e-14	-0.26167	-0.02243	-0.00301	-1.20548e-05	1.40989e-06
5.93	1.38139e-14	-0.01188	-0.000816713	-5.15053e-05	-4.66578e-07	-1.53756e-07		5.93	1.38139e-14	-0.01188	-0.000816713	-5.15053e-05	-4.66578e-07	-2.8796e-07		5.93	-4.83642e-14	-0.26566	-0.02271	-0.00305	-3.13919e-05	-5.85801e-06
5.94	-6.88407e-15	-0.0119	-0.00081328	-5.06522e-05	-1.24911e-07	6.14214e-08		5.94	-6.88407e-15	-0.0119	-0.00081328	-5.06522e-05	-1.24911e-07	9.27819e-09		5.94	8.65439e-15	-0.26963	-0.02296	-0.00305	-2.92812e-05	-6.8551e-06
5.95	3.23477e-14	-0.01192	-0.000809239	-4.93422e-05	4.79874e-07	3.38085e-07		5.95	3.23477e-14	-0.01192	-0.000809239	-4.93422e-05	4.79874e-07	4.60138e-07		5.95	-1.52667e-13	-0.27358	-0.02316	-0.00302	-6.30106e-06	2.45809e-07
5.96	1.66935e-14	-0.01193	-0.000806016	-4.87398e-05	5.39741e-07	3.34299e-07		5.96	1.66935e-14	-0.01193	-0.000806016	-4.87398e-05	5.39741e-07	4.78164e-07		5.96	3.05596e-14	-0.27757	-0.02338	-0.003	9.85111e-06	6.97832e-06
5.97	6.77296e-14	-0.01195	-0.00080447	-4.95115e-05	-3.45629e-07	-4.11665e-08		5.97	6.77296e-14	-0.01195	-0.00080447	-4.95115e-05	-3.45629e-07	-1.77472e-07		5.97	-1.4685e-13	-0.28165	-0.02365	-0.00302	-1.86993e-06	4.75636e-06
5.98	8.36978e-14	-0.01197	-0.000802995	-5.03195e-05	-1.22163e-06	-3.84136e-07		5.98	8.36978e-14	-0.01197	-0.000802995	-5.03195e-05	-1.22163e-06	-8.04089e-07		5.98	-1.94559e-13	-0.28577	-0.02395	-0.00306	-2.80261e-05	-4.07844e-06
5.99	9.88234e-15	-0.01199	-0.000799201	-4.92121e-05	-7.61232e-07	-2.16244e-07		5.99	9.88234e-15	-0.01199	-0.000799201	-4.92121e-05	-7.61232e-07	-4.77945e-07		5.99	7.11932e-14	-0.28986	-0.0242	-0.00308	-3.55416e-05	-8.56364e-06
6	9.88234e-15	-0.012	-0.000793546	-4.65707e-05	7.59839e-07	3.44056e-07		6	9.88234e-15	-0.012	-0.000793546	-4.65707e-05	7.59839e-07	5.94801e-07		6	7.11932e-14	-0.29391	-0.0244	-0.00304	-1.31302e-05	-2.66182e-06

## Sheet: data in Fig 8
t	EXACT							t	EXACT							t	EXACT
0	0	0	0	0	0	0		0	0	0	0	0	0	0		0	0	0	0	0	0	0
0.01	0	0	0	0	0	0		0.01	0	0	0	0	0	0		0.01	0	0	0	0	0	0
0.02	0	0	0	0	0	0		0.02	0	0	0	0	0	0		0.02	0	0	0	0	0	0
0.03	0	0	0	0	0	0		0.03	0	0	0	0	0	0		0.03	0	0	0	0	0	0
0.04	0	0	0	0	0	0		0.04	0	0	0	0	0	0		0.04	0	0	0	0	0	0
0.05	0	0	0	0	0	0		0.05	0	0	0	0	0	0		0.05	0	0	0	0	0	0
0.06	0	0	0	0	0	0		0.06	0	0	0	0	0	0		0.06	0	0	0	0	0	0
0.07	0	0	0	0	0	0		0.07	0	0	0	0	0	0		0.07	0	0	0	0	0	0
0.08	0	0	0	0	0	0		0.08	0	0	0	0	0	0		0.08	0	0	0	0	0	0
0.09	0	0	0	0	0	0		0.09	0	0	0	0	0	0		0.09	0	0	0	0	0	0
0.1	0	0	0	0	0	0		0.1	0	0	0	0	0	0		0.1	0	0	0	0	0	0
0.11	0	0	0	0	0	0		0.11	0	0	0	0	0	0		0.11	0	0	0	0	0	0
0.12	0	0	0	0	0	0		0.12	0	0	0	0	0	0		0.12	0	0	0	0	0	0
0.13	0	0	0	0	0	0		0.13	0	0	0	0	0	0		0.13	0	0	0	0	0	0
0.14	0	0	0	0	0	0		0.14	0	0	0	0	0	0		0.14	0	0	0	0	0	0
0.15	0	0	0	0	0	0		0.15	0	0	0	0	0	0		0.15	0	0	0	0	0	0
0.16	0	0	0	0	0	0		0.16	0	0	0	0	0	0		0.16	0	0	0	0	0	0
0.17	0	0	0	0	0	0		0.17	0	0	0	0	0	0		0.17	0	0	0	0	0	0
0.18	0	0	0	0	0	0		0.18	0	0	0	0	0	0		0.18	0	0	0	0	0	0
0.19	0	0	0	0	0	0		0.19	0	0	0	0	0	0		0.19	0	0	0	0	0	0
0.2	0	0	0	0	0	0		0.2	0	0	0	0	0	0		0.2	0	0	0	0	0	0
0.21	0	0	0	0	0	0		0.21	0	0	0	0	0	0		0.21	0	0	0	0	0	0
0.22	0	-3.26513e-26	-3.21664e-26	-3.1691e-26	-3.0768e-26	-2.82054e-26		0.22	0	-3.26513e-26	-3.21664e-26	-3.1691e-26	-3.0768e-26	-2.82054e-26		0.22	0	-3.26513e-26	-3.21664e-26	-3.1691e-26	-3.0768e-26	-2.82054e-26
0.23	0	-2.96206e-23	-2.91769e-23	-2.87421e-23	-2.7898e-23	-2.5556e-23		0.23	0	-2.96206e-23	-2.91769e-23	-2.87421e-23	-2.7898e-23	-2.5556e-23		0.23	0	-2.9163e-23	-2.8726e-23	-2.82978e-23	-2.74665e-23	-2.51601e-23
0.24	0	-1.56681e-21	-1.54367e-21	-1.52099e-21	-1.47694e-21	-1.35458e-21		0.24	0	-1.56681e-21	-1.54367e-21	-1.52099e-21	-1.47694e-21	-1.35458e-21		0.24	0	-1.48662e-21	-1.46466e-21	-1.44314e-21	-1.40134e-21	-1.28524e-21
0.25	0	1.04097e-20	1.02269e-20	1.00482e-20	9.70289e-21	8.75549e-21		0.25	0	1.04097e-20	1.02269e-20	1.00482e-20	9.70289e-21	8.75549e-21		0.25	0	1.22064e-20	1.1998e-20	1.17943e-20	1.14004e-20	1.03174e-20
0.26	0	-3.77468e-20	-3.71596e-20	-3.65845e-20	-3.54696e-20	-3.23857e-20		0.26	0	-3.77468e-20	-3.71596e-20	-3.65845e-20	-3.54696e-20	-3.23857e-20		0.26	0	-3.22309e-20	-3.16996e-20	-3.11799e-20	-3.01739e-20	-2.74029e-20
0.27	0	-9.26854e-18	-9.12909e-18	-8.99241e-18	-8.72715e-18	-7.99141e-18		0.27	0	-9.26854e-18	-9.12909e-18	-8.99241e-18	-8.72715e-18	-7.99141e-18		0.27	0	-9.60467e-18	-9.45998e-18	-9.31818e-18	-9.04298e-18	-8.27974e-18
0.28	0	2.37168e-16	2.33546e-16	2.29998e-16	2.23114e-16	2.04041e-16		0.28	0	2.37168e-16	2.33546e-16	2.29998e-16	2.23114e-16	2.04041e-16		0.28	0	2.18941e-16	2.15591e-16	2.12309e-16	2.05941e-16	1.88302e-16
0.29	0	1.27202e-14	1.25306e-14	1.23448e-14	1.19842e-14	1.0983e-14		0.29	0	1.27202e-14	1.25306e-14	1.23448e-14	1.19842e-14	1.0983e-14		0.29	0	1.22131e-14	1.2031e-14	1.18526e-14	1.15062e-14	1.05446e-14
0.3	0	2.39912e-13	2.36386e-13	2.32929e-13	2.26214e-13	2.07556e-13		0.3	0	2.39912e-13	2.36386e-13	2.32929e-13	2.26214e-13	2.07556e-13		0.3	0	2.31274e-13	2.27875e-13	2.24542e-13	2.18069e-13	2.00082e-13
0.31	0	2.82107e-12	2.78009e-12	2.7399e-12	2.66181e-12	2.44461e-12		0.31	0	2.82107e-12	2.78009e-12	2.7399e-12	2.66181e-12	2.44461e-12		0.31	0	2.71908e-12	2.67959e-12	2.64087e-12	2.56562e-12	2.35634e-12
0.32	0	2.41261e-11	2.37793e-11	2.34391e-11	2.27779e-11	2.09374e-11		0.32	0	2.41261e-11	2.37793e-11	2.34391e-11	2.27779e-11	2.09374e-11		0.32	0	2.322e-11	2.28865e-11	2.25594e-11	2.19235e-11	2.01532e-11
0.33	0	1.61607e-10	1.59307e-10	1.5705e-10	1.52663e-10	1.40439e-10		0.33	0	1.61607e-10	1.59307e-10	1.5705e-10	1.52663e-10	1.40439e-10		0.33	0	1.55213e-10	1.53007e-10	1.50842e-10	1.46634e-10	1.34906e-10
0.34	0	8.86208e-10	8.73715e-10	8.61454e-10	8.37607e-10	7.7111e-10		0.34	0	8.86208e-10	8.73715e-10	8.61454e-10	8.37607e-10	7.7111e-10		0.34	0	8.48995e-10	8.3705e-10	8.25326e-10	8.02522e-10	7.38923e-10
0.35	0	4.09796e-09	4.0407e-09	3.9845e-09	3.87514e-09	3.56995e-09		0.35	0	4.09796e-09	4.0407e-09	3.9845e-09	3.87514e-09	3.56995e-09		0.35	0	3.91439e-09	3.85985e-09	3.80631e-09	3.70212e-09	3.4113e-09
0.36	0	1.63231e-08	1.60969e-08	1.58749e-08	1.54427e-08	1.42354e-08		0.36	0	1.63231e-08	1.60969e-08	1.58749e-08	1.54427e-08	1.42354e-08		0.36	0	1.55398e-08	1.53253e-08	1.51147e-08	1.47047e-08	1.35591e-08
0.37	0	5.6918e-08	5.61354e-08	5.53668e-08	5.38703e-08	4.96867e-08		0.37	0	5.6918e-08	5.61354e-08	5.53668e-08	5.38703e-08	4.96867e-08		0.37	0	5.39801e-08	5.32417e-08	5.25163e-08	5.1104e-08	4.71538e-08
0.38	0	1.75973e-07	1.7357e-07	1.71209e-07	1.66611e-07	1.53744e-07		0.38	0	1.75973e-07	1.7357e-07	1.71209e-07	1.66611e-07	1.53744e-07		0.38	0	1.66163e-07	1.63909e-07	1.61694e-07	1.57379e-07	1.45301e-07
0.39	0	4.87459e-07	4.80838e-07	4.74332e-07	4.61656e-07	4.26161e-07		0.39	0	4.87459e-07	4.80838e-07	4.74332e-07	4.61656e-07	4.26161e-07		0.39	0	4.57982e-07	4.51815e-07	4.45754e-07	4.33943e-07	4.00844e-07
0.4	0	1.22066e-06	1.20414e-06	1.18791e-06	1.15627e-06	1.0676e-06		0.4	0	1.22066e-06	1.20414e-06	1.18791e-06	1.15627e-06	1.0676e-06		0.4	0	1.14025e-06	1.12499e-06	1.10998e-06	1.08074e-06	9.98706e-07
0.41	2.0815e-07	2.78517e-06	2.74754e-06	2.71055e-06	2.63844e-06	2.43622e-06		0.41	2.0815e-07	2.78517e-06	2.74754e-06	2.71055e-06	2.63844e-06	2.43622e-06		0.41	2.04196e-07	2.58439e-06	2.54996e-06	2.5161e-06	2.45007e-06	2.26469e-06
0.42	1.69585e-06	5.83294e-06	5.75404e-06	5.67646e-06	5.52519e-06	5.10075e-06		0.42	1.69585e-06	5.83294e-06	5.75404e-06	5.67646e-06	5.52519e-06	5.10075e-06		0.42	1.63357e-06	5.3709e-06	5.2995e-06	5.22928e-06	5.09227e-06	4.70731e-06
0.43	5.82897e-06	1.12921e-05	1.11387e-05	1.09878e-05	1.06934e-05	9.86731e-06		0.43	5.82897e-06	1.12921e-05	1.11387e-05	1.09878e-05	1.06934e-05	9.86731e-06		0.43	5.51329e-06	1.03055e-05	1.01685e-05	1.00336e-05	9.77042e-06	9.03034e-06
0.44	1.40699e-05	2.03514e-05	2.00724e-05	1.9798e-05	1.92627e-05	1.77601e-05		0.44	1.40699e-05	2.03514e-05	2.00724e-05	1.9798e-05	1.92627e-05	1.77601e-05		0.44	1.30685e-05	1.83843e-05	1.81388e-05	1.78972e-05	1.74256e-05	1.60985e-05
0.45	2.79796e-05	3.43951e-05	3.39172e-05	3.34472e-05	3.25305e-05	2.99569e-05		0.45	2.79796e-05	3.43951e-05	3.39172e-05	3.34472e-05	3.25305e-05	2.99569e-05		0.45	2.55245e-05	3.07105e-05	3.02971e-05	2.98902e-05	2.90957e-05	2.68593e-05
0.46	4.92205e-05	5.49204e-05	5.41434e-05	5.33793e-05	5.1889e-05	4.77066e-05		0.46	4.92205e-05	5.49204e-05	5.41434e-05	5.33793e-05	5.1889e-05	4.77066e-05		0.46	4.41063e-05	4.83972e-05	4.77378e-05	4.70887e-05	4.58209e-05	4.22513e-05
0.47	7.9558e-05	8.34817e-05	8.22739e-05	8.10862e-05	7.87699e-05	7.2273e-05		0.47	7.9558e-05	8.34817e-05	8.22739e-05	8.10862e-05	7.87699e-05	7.2273e-05		0.47	7.00392e-05	7.25022e-05	7.14983e-05	7.051e-05	6.85796e-05	6.31434e-05
0.48	0.000120863	0.000121695	0.000119887	0.00011811	0.000114646	0.000104935		0.48	0.000120863	0.000121695	0.000119887	0.00011811	0.000114646	0.000104935		0.48	0.000104548	0.000104024	0.000102555	0.000101109	9.82847e-05	9.0331e-05
0.49	0.000175116	0.000171286	0.000168668	0.000166094	0.000161077	0.000147029		0.49	0.000175116	0.000171286	0.000168668	0.000166094	0.000161077	0.000147029		0.49	0.000148859	0.000143942	0.000141865	0.000139821	0.000135826	0.000124578
0.5	0.000244405	0.000234141	0.000230452	0.000226827	0.000219763	0.000200001		0.5	0.000244405	0.000234141	0.000230452	0.000226827	0.000219763	0.000200001		0.5	0.000204196	0.000193259	0.000190406	0.000187597	0.000182108	0.000166658
0.51	0.000330933	0.000312314	0.000307241	0.000302256	0.000292544	0.000265407		0.51	0.000330933	0.000312314	0.000307241	0.000302256	0.000292544	0.000265407		0.51	0.000271785	0.000252992	0.00024917	0.000245407	0.000238053	0.000217357
0.52	0.000437016	0.000407998	0.000401166	0.000394454	0.000381381	0.000344894		0.52	0.000437016	0.000407998	0.000401166	0.000394454	0.000381381	0.000344894		0.52	0.00035285	0.000324133	0.000319125	0.000314192	0.000304554	0.000277434
0.53	0.000565089	0.000523495	0.000514463	0.00050559	0.000488316	0.00044016		0.53	0.000565089	0.000523495	0.000514463	0.00050559	0.000488316	0.00044016		0.53	0.000448618	0.000407611	0.000401174	0.000394834	0.000382445	0.000347589
0.54	0.000717705	0.000661227	0.000649481	0.000637943	0.000615487	0.000552963		0.54	0.000717705	0.000661227	0.000649481	0.000637943	0.000615487	0.000552963		0.54	0.000560313	0.000504292	0.000496161	0.000488151	0.000472497	0.000428463
0.55	0.00089754	0.000823771	0.000808715	0.000793928	0.000765158	0.000685153		0.55	0.00089754	0.000823771	0.000808715	0.000793928	0.000765158	0.000685153		0.55	0.000689161	0.000615006	0.000604892	0.000594926	0.000575448	0.000520664
0.56	0.00111	0.00101	0.000994832	0.000976126	0.000939743	0.000838692		0.56	0.00111	0.00101	0.000994832	0.000976126	0.000939743	0.000838692		0.56	0.000836386	0.000740564	0.000728154	0.000715925	0.000692018	0.000624786
0.57	0.00135	0.00123	0.00121	0.00119	0.00114	0.00102		0.57	0.00135	0.00123	0.00121	0.00119	0.00114	0.00102		0.57	0.001	0.00088173	0.000866692	0.00085187	0.000822891	0.000741398
0.58	0.00163	0.00149	0.00146	0.00143	0.00137	0.00122		0.58	0.00163	0.00149	0.00146	0.00143	0.00137	0.00122		0.58	0.00119	0.00104	0.00102	0.001	0.000968679	0.000871003
0.59	0.00195	0.00178	0.00174	0.00171	0.00164	0.00145		0.59	0.00195	0.00178	0.00174	0.00171	0.00164	0.00145		0.59	0.0014	0.00121	0.00119	0.00117	0.00113	0.00101
0.6	0.00231	0.00211	0.00207	0.00202	0.00194	0.00171		0.6	0.00231	0.00211	0.00207	0.00202	0.00194	0.00171		0.6	0.00163	0.00141	0.00138	0.00136	0.00131	0.00117
0.61	0.00271	0.00249	0.00243	0.00238	0.00228	0.002		0.61	0.00271	0.00249	0.00243	0.00238	0.00228	0.002		0.61	0.00189	0.00162	0.00159	0.00156	0.0015	0.00134
0.62	0.00317	0.00291	0.00284	0.00278	0.00266	0.00233		0.62	0.00317	0.00291	0.00284	0.00278	0.00266	0.00233		0.62	0.00217	0.00184	0.00181	0.00178	0.00171	0.00153
0.63	0.00368	0.00338	0.00331	0.00323	0.00309	0.00269		0.63	0.00368	0.00338	0.00331	0.00323	0.00309	0.00269		0.63	0.00248	0.00209	0.00205	0.00201	0.00194	0.00173
0.64	0.00425	0.00391	0.00382	0.00373	0.00356	0.0031		0.64	0.00425	0.00391	0.00382	0.00373	0.00356	0.0031		0.64	0.00282	0.00236	0.00231	0.00227	0.00218	0.00194
0.65	0.00487	0.00449	0.00439	0.00429	0.00409	0.00355		0.65	0.00487	0.00449	0.00439	0.00429	0.00409	0.00355		0.65	0.00319	0.00264	0.00259	0.00254	0.00244	0.00217
0.66	0.00557	0.00514	0.00502	0.0049	0.00467	0.00403		0.66	0.00557	0.00514	0.00502	0.0049	0.00467	0.00403		0.66	0.00359	0.00294	0.00288	0.00283	0.00272	0.00241
0.67	0.00632	0.00585	0.00571	0.00557	0.0053	0.00457		0.67	0.00632	0.00585	0.00571	0.00557	0.0053	0.00457		0.67	0.00401	0.00326	0.0032	0.00313	0.00301	0.00267
0.68	0.00714	0.00662	0.00645	0.00629	0.00599	0.00514		0.68	0.00714	0.00662	0.00645	0.00629	0.00599	0.00514		0.68	0.00446	0.00359	0.00352	0.00345	0.00331	0.00293
0.69	0.00802	0.00745	0.00726	0.00708	0.00673	0.00576		0.69	0.00802	0.00745	0.00726	0.00708	0.00673	0.00576		0.69	0.00493	0.00393	0.00385	0.00378	0.00363	0.00321
0.7	0.00897	0.00834	0.00813	0.00792	0.00752	0.00641		0.7	0.00897	0.00834	0.00813	0.00792	0.00752	0.00641		0.7	0.00541	0.00429	0.0042	0.00411	0.00395	0.00348
0.71	0.00997	0.00929	0.00905	0.00881	0.00835	0.0071		0.71	0.00997	0.00929	0.00905	0.00881	0.00835	0.0071		0.71	0.00591	0.00465	0.00455	0.00446	0.00428	0.00377
0.72	0.01102	0.0103	0.01002	0.00976	0.00924	0.00782		0.72	0.01102	0.0103	0.01002	0.00976	0.00924	0.00782		0.72	0.00644	0.00501	0.00491	0.00481	0.00461	0.00405
0.73	0.01211	0.01135	0.01105	0.01075	0.01016	0.00858		0.73	0.01211	0.01135	0.01105	0.01075	0.01016	0.00858		0.73	0.00698	0.00539	0.00527	0.00516	0.00494	0.00434
0.74	0.01324	0.01246	0.01212	0.01178	0.01113	0.00935		0.74	0.01324	0.01246	0.01212	0.01178	0.01113	0.00935		0.74	0.00756	0.00577	0.00565	0.00553	0.00529	0.00463
0.75	0.01441	0.01361	0.01323	0.01285	0.01212	0.01015		0.75	0.01441	0.01361	0.01323	0.01285	0.01212	0.01015		0.75	0.00817	0.00617	0.00603	0.0059	0.00564	0.00493
0.76	0.01559	0.01479	0.01437	0.01395	0.01315	0.01096		0.76	0.01559	0.01479	0.01437	0.01395	0.01315	0.01096		0.76	0.00881	0.00658	0.00644	0.00629	0.00601	0.00523
0.77	0.01679	0.01601	0.01554	0.01508	0.01419	0.01177		0.77	0.01679	0.01601	0.01554	0.01508	0.01419	0.01177		0.77	0.00949	0.00702	0.00686	0.0067	0.00639	0.00555
0.78	0.018	0.01725	0.01673	0.01622	0.01524	0.01259		0.78	0.018	0.01725	0.01673	0.01622	0.01524	0.01259		0.78	0.01022	0.00748	0.0073	0.00713	0.00679	0.00588
0.79	0.0192	0.01849	0.01793	0.01738	0.0163	0.0134		0.79	0.0192	0.01849	0.01793	0.01738	0.0163	0.0134		0.79	0.011	0.00796	0.00777	0.00758	0.00721	0.00622
0.8	0.0204	0.01975	0.01913	0.01853	0.01736	0.0142		0.8	0.0204	0.01975	0.01913	0.01853	0.01736	0.0142		0.8	0.01182	0.00849	0.00827	0.00807	0.00767	0.00659
0.81	0.02157	0.021	0.02033	0.01967	0.0184	0.01498		0.81	0.02157	0.021	0.02033	0.01967	0.0184	0.01498		0.81	0.0127	0.00906	0.00882	0.00859	0.00815	0.00697
0.82	0.0227	0.02223	0.02151	0.0208	0.01943	0.01573		0.82	0.0227	0.02223	0.02151	0.0208	0.01943	0.01573		0.82	0.01364	0.00968	0.00942	0.00916	0.00868	0.00739
0.83	0.0238	0.02345	0.02267	0.02191	0.02043	0.01645		0.83	0.0238	0.02345	0.02267	0.02191	0.02043	0.01645		0.83	0.01463	0.01036	0.01006	0.00978	0.00924	0.00783
0.84	0.02484	0.02462	0.02379	0.02297	0.02138	0.01711		0.84	0.02484	0.02462	0.02379	0.02297	0.02138	0.01711		0.84	0.0157	0.01109	0.01076	0.01045	0.00985	0.00829
0.85	0.02581	0.02574	0.02485	0.02397	0.02227	0.01772		0.85	0.02581	0.02574	0.02485	0.02397	0.02227	0.01772		0.85	0.01683	0.01189	0.01153	0.01117	0.01051	0.00878
0.86	0.0267	0.0268	0.02585	0.02492	0.02311	0.01828		0.86	0.0267	0.0268	0.02585	0.02492	0.02311	0.01828		0.86	0.01804	0.01277	0.01236	0.01197	0.01122	0.00932
0.87	0.0275	0.0278	0.0268	0.02581	0.02389	0.01876		0.87	0.0275	0.0278	0.0268	0.02581	0.02389	0.01876		0.87	0.01932	0.01375	0.01328	0.01284	0.01201	0.00989
0.88	0.02819	0.02872	0.02766	0.02661	0.02458	0.01917		0.88	0.02819	0.02872	0.02766	0.02661	0.02458	0.01917		0.88	0.02068	0.01481	0.01429	0.01379	0.01286	0.0105
0.89	0.02876	0.02953	0.02841	0.02731	0.02517	0.01948		0.89	0.02876	0.02953	0.02841	0.02731	0.02517	0.01948		0.89	0.02212	0.01597	0.01538	0.01482	0.01378	0.01115
0.9	0.0292	0.03021	0.02904	0.02788	0.02564	0.01969		0.9	0.0292	0.03021	0.02904	0.02788	0.02564	0.01969		0.9	0.02366	0.01723	0.01657	0.01594	0.01477	0.01184
0.91	0.02949	0.03076	0.02954	0.02833	0.02599	0.01979		0.91	0.02949	0.03076	0.02954	0.02833	0.02599	0.01979		0.91	0.02528	0.01862	0.01787	0.01716	0.01585	0.01259
0.92	0.02961	0.0312	0.02993	0.02867	0.02623	0.01978		0.92	0.02961	0.0312	0.02993	0.02867	0.02623	0.01978		0.92	0.02701	0.02015	0.01931	0.01852	0.01704	0.0134
0.93	0.02957	0.03151	0.03019	0.02888	0.02635	0.01967		0.93	0.02957	0.03151	0.03019	0.02888	0.02635	0.01967		0.93	0.02885	0.02185	0.0209	0.02	0.01835	0.01428
0.94	0.02936	0.03165	0.03028	0.02893	0.02631	0.01943		0.94	0.02936	0.03165	0.03028	0.02893	0.02631	0.01943		0.94	0.03081	0.02368	0.02261	0.02161	0.01975	0.01521
0.95	0.02895	0.0316	0.03019	0.0288	0.0261	0.01904		0.95	0.02895	0.0316	0.03019	0.0288	0.0261	0.01904		0.95	0.03291	0.02565	0.02445	0.02332	0.02125	0.0162
0.96	0.02837	0.03137	0.02993	0.0285	0.02574	0.01852		0.96	0.02837	0.03137	0.02993	0.0285	0.02574	0.01852		0.96	0.03513	0.02779	0.02645	0.02518	0.02287	0.01725
0.97	0.02761	0.03101	0.02954	0.02808	0.02526	0.0179		0.97	0.02761	0.03101	0.02954	0.02808	0.02526	0.0179		0.97	0.03746	0.03013	0.02863	0.02722	0.02463	0.01838
0.98	0.02668	0.03051	0.02901	0.02752	0.02465	0.01718		0.98	0.02668	0.03051	0.02901	0.02752	0.02465	0.01718		0.98	0.03988	0.03267	0.031	0.02942	0.02654	0.0196
0.99	0.0256	0.02983	0.02831	0.0268	0.02388	0.01634		0.99	0.0256	0.02983	0.02831	0.0268	0.02388	0.01634		0.99	0.04237	0.03536	0.0335	0.03175	0.02854	0.02085
1	0.02436	0.02894	0.0274	0.02588	0.02294	0.01536		1	0.02436	0.02894	0.0274	0.02588	0.02294	0.01536		1	0.04491	0.03816	0.0361	0.03416	0.03061	0.02212
1.01	0.02298	0.02788	0.02633	0.0248	0.02184	0.01426		1.01	0.02298	0.02788	0.02633	0.0248	0.02184	0.01426		1.01	0.04748	0.04109	0.03881	0.03667	0.03275	0.02341
1.02	0.02146	0.0267	0.02515	0.02362	0.02065	0.01309		1.02	0.02146	0.0267	0.02515	0.02362	0.02065	0.01309		1.02	0.05007	0.0442	0.04168	0.03932	0.035	0.02474
1.03	0.01983	0.02542	0.02387	0.02234	0.01937	0.01186		1.03	0.01983	0.02542	0.02387	0.02234	0.01937	0.01186		1.03	0.05265	0.04745	0.04469	0.04209	0.03734	0.0261
1.04	0.01809	0.024	0.02246	0.02094	0.01798	0.01056		1.04	0.01809	0.024	0.02246	0.02094	0.01798	0.01056		1.04	0.05521	0.05079	0.04776	0.04491	0.03971	0.02743
1.05	0.01625	0.02242	0.0209	0.01939	0.01647	0.00918		1.05	0.01625	0.02242	0.0209	0.01939	0.01647	0.00918		1.05	0.05773	0.05415	0.05084	0.04773	0.04206	0.0287
1.06	0.01433	0.02072	0.01921	0.01772	0.01484	0.00773		1.06	0.01433	0.02072	0.01921	0.01772	0.01484	0.00773		1.06	0.0602	0.05753	0.05394	0.05055	0.04439	0.02991
1.07	0.01234	0.01894	0.01746	0.016	0.01317	0.00625		1.07	0.01234	0.01894	0.01746	0.016	0.01317	0.00625		1.07	0.06258	0.06098	0.05708	0.05341	0.04673	0.03108
1.08	0.0103	0.01712	0.01567	0.01423	0.01147	0.00477		1.08	0.0103	0.01712	0.01567	0.01423	0.01147	0.00477		1.08	0.06487	0.06449	0.06026	0.0563	0.04907	0.03219
1.09	0.00821	0.01524	0.01382	0.01242	0.00972	0.00327		1.09	0.00821	0.01524	0.01382	0.01242	0.00972	0.00327		1.09	0.06705	0.06799	0.06344	0.05916	0.05137	0.03324
1.1	0.00611	0.01327	0.01189	0.01053	0.00792	0.00176		1.1	0.00611	0.01327	0.01189	0.01053	0.00792	0.00176		1.1	0.06909	0.07142	0.06653	0.06194	0.05358	0.03417
1.11	0.00399	0.01124	0.00991	0.00859	0.00608	0.000236183		1.11	0.00399	0.01124	0.00991	0.00859	0.00608	0.000236183		1.11	0.07098	0.07478	0.06954	0.06463	0.05568	0.03498
1.12	0.00189	0.0092	0.00792	0.00665	0.00424	-0.00126		1.12	0.00189	0.0092	0.00792	0.00665	0.00424	-0.00126		1.12	0.07271	0.07806	0.07248	0.06723	0.05768	0.03567
1.13	-0.000179275	0.00718	0.00595	0.00473	0.00242	-0.00273		1.13	-0.000179275	0.00718	0.00595	0.00473	0.00242	-0.00273		1.13	0.07424	0.08128	0.07533	0.06975	0.05959	0.03624
1.14	-0.0022	0.00518	0.004	0.00283	0.000642772	-0.00413		1.14	-0.0022	0.00518	0.004	0.00283	0.000642772	-0.00413		1.14	0.07558	0.08438	0.07808	0.07215	0.06137	0.0367
1.15	-0.00415	0.00321	0.00209	0.000977189	-0.00109	-0.00547		1.15	-0.00415	0.00321	0.00209	0.000977189	-0.00109	-0.00547		1.15	0.07668	0.08734	0.08068	0.0744	0.063	0.037
1.16	-0.00601	0.00129	0.000222288	-0.000825931	-0.00277	-0.00673		1.16	-0.00601	0.00129	0.000222288	-0.000825931	-0.00277	-0.00673		1.16	0.07755	0.0901	0.08307	0.07646	0.06444	0.03713
1.17	-0.00776	-0.000565956	-0.00158	-0.00257	-0.00438	-0.00792		1.17	-0.00776	-0.000565956	-0.00158	-0.00257	-0.00438	-0.00792		1.17	0.07814	0.09262	0.08523	0.07828	0.06564	0.03705
1.18	-0.00938	-0.00235	-0.00331	-0.00423	-0.00591	-0.00903		1.18	-0.00938	-0.00235	-0.00331	-0.00423	-0.00591	-0.00903		1.18	0.07845	0.09488	0.08714	0.07985	0.06661	0.03676
1.19	-0.01086	-0.00401	-0.00492	-0.00579	-0.00734	-0.01003		1.19	-0.01086	-0.00401	-0.00492	-0.00579	-0.00734	-0.01003		1.19	0.07845	0.09691	0.08882	0.0812	0.06735	0.0363
1.2	-0.01218	-0.00552	-0.00637	-0.00718	-0.0086	-0.01087		1.2	-0.01218	-0.00552	-0.00637	-0.00718	-0.0086	-0.01087		1.2	0.07811	0.09872	0.09029	0.08233	0.0679	0.03568
1.21	-0.01333	-0.00688	-0.00768	-0.00844	-0.00973	-0.01158		1.21	-0.01333	-0.00688	-0.00768	-0.00844	-0.00973	-0.01158		1.21	0.07745	0.10024	0.09148	0.08321	0.0682	0.03486
1.22	-0.01432	-0.00815	-0.0089	-0.0096	-0.01076	-0.01219		1.22	-0.01432	-0.00815	-0.0089	-0.0096	-0.01076	-0.01219		1.22	0.07648	0.10138	0.0923	0.08373	0.06817	0.03379
1.23	-0.01514	-0.00932	-0.01003	-0.01067	-0.01171	-0.01273		1.23	-0.01514	-0.00932	-0.01003	-0.01067	-0.01171	-0.01273		1.23	0.07523	0.10212	0.09274	0.08387	0.0678	0.03245
1.24	-0.01582	-0.01033	-0.011	-0.01159	-0.01251	-0.01314		1.24	-0.01582	-0.01033	-0.011	-0.01159	-0.01251	-0.01314		1.24	0.07371	0.10255	0.09289	0.08374	0.06717	0.03094
1.25	-0.01634	-0.0111	-0.01174	-0.01229	-0.01309	-0.01337		1.25	-0.01634	-0.0111	-0.01174	-0.01229	-0.01309	-0.01337		1.25	0.07194	0.10277	0.09283	0.08343	0.06637	0.02933
1.26	-0.01671	-0.01168	-0.01229	-0.01279	-0.0135	-0.01344		1.26	-0.01671	-0.01168	-0.01229	-0.01279	-0.0135	-0.01344		1.26	0.06995	0.10274	0.09254	0.08288	0.06538	0.0276
1.27	-0.01695	-0.01218	-0.01276	-0.01323	-0.01384	-0.01344		1.27	-0.01695	-0.01218	-0.01276	-0.01323	-0.01384	-0.01344		1.27	0.06776	0.10232	0.09189	0.082	0.06409	0.02568
1.28	-0.01705	-0.01263	-0.01318	-0.01361	-0.01413	-0.0134		1.28	-0.01705	-0.01263	-0.01318	-0.01361	-0.01413	-0.0134		1.28	0.06539	0.10149	0.09085	0.08075	0.06247	0.02355
1.29	-0.01703	-0.01291	-0.01345	-0.01386	-0.01428	-0.01327		1.29	-0.01703	-0.01291	-0.01345	-0.01386	-0.01428	-0.01327		1.29	0.06286	0.10039	0.08956	0.07927	0.06065	0.02131
1.3	-0.01688	-0.01295	-0.01348	-0.01387	-0.01424	-0.01299		1.3	-0.01688	-0.01295	-0.01348	-0.01387	-0.01424	-0.01299		1.3	0.06019	0.09917	0.08816	0.0777	0.05877	0.01908
1.31	-0.01662	-0.01282	-0.01336	-0.01373	-0.01404	-0.01259		1.31	-0.01662	-0.01282	-0.01336	-0.01373	-0.01404	-0.01259		1.31	0.0574	0.0978	0.08664	0.07601	0.0568	0.01685
1.32	-0.01626	-0.01267	-0.01321	-0.01357	-0.01382	-0.01216		1.32	-0.01626	-0.01267	-0.01321	-0.01357	-0.01382	-0.01216		1.32	0.05451	0.09613	0.08484	0.07408	0.05463	0.01454
1.33	-0.0158	-0.01251	-0.01306	-0.0134	-0.0136	-0.01173		1.33	-0.0158	-0.01251	-0.01306	-0.0134	-0.0136	-0.01173		1.33	0.05155	0.09413	0.08274	0.07186	0.05223	0.01212
1.34	-0.01526	-0.01219	-0.01275	-0.01309	-0.01325	-0.01122		1.34	-0.01526	-0.01219	-0.01275	-0.01309	-0.01325	-0.01122		1.34	0.04853	0.09195	0.08048	0.06951	0.04971	0.00968
1.35	-0.01463	-0.01164	-0.01222	-0.01258	-0.01272	-0.0106		1.35	-0.01463	-0.01164	-0.01222	-0.01258	-0.01272	-0.0106		1.35	0.04547	0.08974	0.07819	0.06714	0.0472	0.0073
1.36	-0.01394	-0.01097	-0.0116	-0.01196	-0.0121	-0.00992		1.36	-0.01394	-0.01097	-0.0116	-0.01196	-0.0121	-0.00992		1.36	0.0424	0.08742	0.07583	0.06472	0.04467	0.00498
1.37	-0.0132	-0.01037	-0.01102	-0.0114	-0.01152	-0.00926		1.37	-0.0132	-0.01037	-0.01102	-0.0114	-0.01152	-0.00926		1.37	0.03933	0.0849	0.07328	0.06213	0.04202	0.00266
1.38	-0.0124	-0.0098	-0.01047	-0.01086	-0.01096	-0.00862		1.38	-0.0124	-0.0098	-0.01047	-0.01086	-0.01096	-0.00862		1.38	0.03629	0.08218	0.07057	0.05939	0.03927	0.000355007
1.39	-0.01158	-0.00906	-0.00977	-0.01018	-0.01028	-0.0079		1.39	-0.01158	-0.00906	-0.00977	-0.01018	-0.01028	-0.0079		1.39	0.0333	0.07942	0.06783	0.05664	0.03652	-0.00189
1.4	-0.01073	-0.00811	-0.00888	-0.00932	-0.00945	-0.00712		1.4	-0.01073	-0.00811	-0.00888	-0.00932	-0.00945	-0.00712		1.4	0.03038	0.07671	0.06513	0.05395	0.03384	-0.00403
1.41	-0.00988	-0.00714	-0.00798	-0.00845	-0.00862	-0.00636		1.41	-0.00988	-0.00714	-0.00798	-0.00845	-0.00862	-0.00636		1.41	0.02754	0.07395	0.06241	0.05124	0.03117	-0.00607
1.42	-0.00902	-0.00633	-0.00722	-0.00772	-0.00791	-0.00567		1.42	-0.00902	-0.00633	-0.00722	-0.00772	-0.00791	-0.00567		1.42	0.02482	0.07109	0.05961	0.04848	0.0285	-0.00802
1.43	-0.00819	-0.0056	-0.00652	-0.00705	-0.00725	-0.00503		1.43	-0.00819	-0.0056	-0.00652	-0.00705	-0.00725	-0.00503		1.43	0.02223	0.06824	0.05684	0.04576	0.0259	-0.00984
1.44	-0.00739	-0.00474	-0.00572	-0.00628	-0.00651	-0.00435		1.44	-0.00739	-0.00474	-0.00572	-0.00628	-0.00651	-0.00435		1.44	0.0198	0.06552	0.05421	0.04319	0.02344	-0.01148
1.45	-0.00663	-0.00374	-0.00479	-0.0054	-0.00568	-0.00365		1.45	-0.00663	-0.00374	-0.00479	-0.0054	-0.00568	-0.00365		1.45	0.01754	0.06293	0.0517	0.04073	0.02111	-0.01298
1.46	-0.00591	-0.00278	-0.00391	-0.00456	-0.00491	-0.00302		1.46	-0.00591	-0.00278	-0.00391	-0.00456	-0.00491	-0.00302		1.46	0.01546	0.06034	0.0492	0.0383	0.01882	-0.01439
1.47	-0.00525	-0.00201	-0.00319	-0.00388	-0.00427	-0.00249		1.47	-0.00525	-0.00201	-0.00319	-0.00388	-0.00427	-0.00249		1.47	0.01355	0.05774	0.04672	0.03589	0.01659	-0.01567
1.48	-0.00463	-0.00134	-0.00257	-0.00329	-0.00371	-0.002		1.48	-0.00463	-0.00134	-0.00257	-0.00329	-0.00371	-0.002		1.48	0.01181	0.0553	0.04439	0.03365	0.01454	-0.01673
1.49	-0.00405	-0.000612821	-0.0019	-0.00265	-0.00311	-0.00151		1.49	-0.00405	-0.000612821	-0.0019	-0.00265	-0.00311	-0.00151		1.49	0.01022	0.0531	0.04231	0.03166	0.01273	-0.01757
1.5	-0.00353	0.000170004	-0.00119	-0.00198	-0.00249	-0.00104		1.5	-0.00353	0.000170004	-0.00119	-0.00198	-0.00249	-0.00104		1.5	0.00878	0.05107	0.04038	0.02981	0.01105	-0.01828
1.51	-0.00304	0.000897819	-0.000530283	-0.00137	-0.00194	-0.00064769		1.51	-0.00304	0.000897819	-0.000530283	-0.00137	-0.00194	-0.00064769		1.51	0.00749	0.04905	0.03847	0.02798	0.00941	-0.01894
1.52	-0.0026	0.00151	1.85859e-05	-0.000862877	-0.00148	-0.000320954		1.52	-0.0026	0.00151	1.85859e-05	-0.000862877	-0.00148	-0.000320954		1.52	0.00632	0.04707	0.0366	0.0262	0.00784	-0.01948
1.53	-0.0022	0.00204	0.000500234	-0.000411855	-0.00107	-1.77139e-05		1.53	-0.0022	0.00204	0.000500234	-0.000411855	-0.00107	-1.77139e-05		1.53	0.00529	0.04527	0.03492	0.02461	0.00646	-0.01982
1.54	-0.00184	0.00254	0.000951422	1.09566e-05	-0.000676727	0.000266132		1.54	-0.00184	0.00254	0.000951422	1.09566e-05	-0.000676727	0.000266132		1.54	0.00437	0.04371	0.03347	0.02325	0.0053	-0.01997
1.55	-0.00152	0.003	0.00137	0.000394964	-0.000329168	0.000502543		1.55	-0.00152	0.003	0.00137	0.000394964	-0.000329168	0.000502543		1.55	0.00357	0.04228	0.03214	0.022	0.00423	-0.02005
1.56	-0.00124	0.00345	0.00176	0.000756111	-9.83959e-06	0.000700268		1.56	-0.00124	0.00345	0.00176	0.000756111	-9.83959e-06	0.000700268		1.56	0.00287	0.04089	0.03085	0.02077	0.0032	-0.02009
1.57	-0.000989103	0.00392	0.00217	0.00113	0.000323475	0.000900212		1.57	-0.000989103	0.00392	0.00217	0.00113	0.000323475	0.000900212		1.57	0.00227	0.03959	0.02963	0.01963	0.00224	-0.02006
1.58	-0.0007755	0.00436	0.00256	0.0015	0.000643315	0.00109		1.58	-0.0007755	0.00436	0.00256	0.0015	0.000643315	0.00109		1.58	0.00176	0.03843	0.02856	0.01863	0.00143	-0.01989
1.59	-0.000593769	0.00464	0.00282	0.00173	0.00085103	0.00121		1.59	-0.000593769	0.00464	0.00282	0.00173	0.00085103	0.00121		1.59	0.00133	0.0374	0.02761	0.01774	0.000728774	-0.01963
1.6	-0.000441817	0.00477	0.00291	0.00181	0.00093254	0.00125		1.6	-0.000441817	0.00477	0.00291	0.00181	0.00093254	0.00125		1.6	0.000979777	0.03644	0.02672	0.01691	8.07091e-05	-0.01932
1.61	-0.000317415	0.00492	0.00304	0.00193	0.00103	0.00129		1.61	-0.000317415	0.00492	0.00304	0.00193	0.00103	0.00129		1.61	0.000696	0.03561	0.02594	0.01618	-0.000478105	-0.01895
1.62	-0.000218196	0.00527	0.00334	0.00221	0.00128	0.00142		1.62	-0.000218196	0.00527	0.00334	0.00221	0.00128	0.00142		1.62	0.000473103	0.03498	0.02535	0.01563	-0.000886081	-0.01848
1.63	-0.000141655	0.00566	0.00369	0.00253	0.00155	0.00157		1.63	-0.000141655	0.00566	0.00369	0.00253	0.00155	0.00157		1.63	0.000303738	0.03447	0.02487	0.01518	-0.0012	-0.01794
1.64	-8.51414e-05	0.00578	0.00379	0.00261	0.00163	0.00157		1.64	-8.51414e-05	0.00578	0.00379	0.00261	0.00163	0.00157		1.64	0.000180552	0.03391	0.02434	0.01468	-0.00155	-0.01742
1.65	-4.58619e-05	0.00559	0.0036	0.00243	0.00147	0.00144		1.65	-4.58619e-05	0.00559	0.0036	0.00243	0.00147	0.00144		1.65	9.6194e-05	0.03331	0.02377	0.01414	-0.00193	-0.01691
1.66	-2.08755e-05	0.00545	0.00346	0.0023	0.00136	0.00134		1.66	-2.08755e-05	0.00545	0.00346	0.0023	0.00136	0.00134		1.66	4.33138e-05	0.0329	0.02337	0.01376	-0.00216	-0.01631
1.67	-7.09223e-06	0.00566	0.00365	0.00247	0.00151	0.00142		1.67	-7.09223e-06	0.00566	0.00365	0.00247	0.00151	0.00142		1.67	1.45601e-05	0.03281	0.02326	0.01365	-0.00218	-0.01558
1.68	-1.27014e-06	0.00603	0.00398	0.00278	0.00178	0.00157		1.68	-1.27014e-06	0.00603	0.00398	0.00278	0.00178	0.00157		1.68	2.58164e-06	0.03283	0.02325	0.01362	-0.00213	-0.01483
1.69	-1.35916e-08	0.00611	0.00404	0.00284	0.00182	0.00156		1.69	-1.35916e-08	0.00611	0.00404	0.00284	0.00182	0.00156		1.69	2.74849e-08	0.03264	0.02302	0.01338	-0.00226	-0.01422
1.7	-9.79714e-17	0.00578	0.00373	0.00254	0.00157	0.00137		1.7	-9.79714e-17	0.00578	0.00373	0.00254	0.00157	0.00137		1.7	1.49874e-16	0.03225	0.02262	0.01298	-0.00252	-0.01368
1.71	-8.04468e-17	0.00544	0.00341	0.00226	0.00133	0.0012		1.71	-8.04468e-17	0.00544	0.00341	0.00226	0.00133	0.0012		1.71	-2.39386e-16	0.03207	0.0224	0.01275	-0.00264	-0.01306
1.72	1.76616e-16	0.00549	0.00346	0.00231	0.00138	0.00123		1.72	1.76616e-16	0.00549	0.00346	0.00231	0.00138	0.00123		1.72	-6.96041e-17	0.03231	0.02255	0.01286	-0.00247	-0.01227
1.73	1.94902e-16	0.0058	0.00375	0.00257	0.00161	0.00137		1.73	1.94902e-16	0.0058	0.00375	0.00257	0.00161	0.00137		1.73	-2.72389e-16	0.03268	0.02282	0.01307	-0.00223	-0.01148
1.74	-3.85233e-17	0.00589	0.00383	0.00265	0.00168	0.0014		1.74	-3.85233e-17	0.00589	0.00383	0.00265	0.00168	0.0014		1.74	1.72495e-17	0.03276	0.02281	0.01301	-0.00223	-0.01086
1.75	-6.00592e-17	0.00559	0.00355	0.0024	0.00147	0.00126		1.75	-6.00592e-17	0.00559	0.00355	0.0024	0.00147	0.00126		1.75	9.72544e-17	0.03256	0.02254	0.01271	-0.00243	-0.01038
1.76	4.41166e-17	0.00521	0.0032	0.00209	0.00121	0.0011		1.76	4.41166e-17	0.00521	0.0032	0.00209	0.00121	0.0011		1.76	-1.05736e-16	0.03249	0.02238	0.01252	-0.00253	-0.00983
1.77	1.87212e-16	0.00512	0.00312	0.00202	0.00117	0.00108		1.77	1.87212e-16	0.00512	0.00312	0.00202	0.00117	0.00108		1.77	-2.88321e-16	0.03284	0.02259	0.01266	-0.00235	-0.00913
1.78	2.17782e-16	0.00528	0.00328	0.00217	0.00131	0.00117		1.78	2.17782e-16	0.00528	0.00328	0.00217	0.00131	0.00117		1.78	-2.2819e-16	0.03338	0.02297	0.01294	-0.00207	-0.0084
1.79	-5.82606e-17	0.00537	0.00337	0.00226	0.00139	0.00122		1.79	-5.82606e-17	0.00537	0.00337	0.00226	0.00139	0.00122		1.79	-2.06062e-16	0.03371	0.02315	0.01303	-0.00195	-0.0078
1.8	-5.35113e-17	0.00519	0.00322	0.00213	0.00129	0.00116		1.8	-5.35113e-17	0.00519	0.00322	0.00213	0.00129	0.00116		1.8	1.04349e-16	0.03375	0.02306	0.01287	-0.00205	-0.00735
1.81	-1.20717e-16	0.00487	0.00294	0.00189	0.00109	0.00105		1.81	-1.20717e-16	0.00487	0.00294	0.00189	0.00109	0.00105		1.81	-5.63676e-17	0.03381	0.02297	0.01272	-0.00214	-0.00689
1.82	2.07799e-16	0.00466	0.00275	0.00173	0.000962867	0.000982031		1.82	2.07799e-16	0.00466	0.00275	0.00173	0.000962867	0.000982031		1.82	-2.75396e-16	0.03414	0.02313	0.01279	-0.00205	-0.00634
1.83	5.87757e-17	0.00462	0.00273	0.00171	0.000959837	0.000987202		1.83	5.87757e-17	0.00462	0.00273	0.00171	0.000959837	0.000987202		1.83	-1.9534e-16	0.03469	0.02347	0.01302	-0.00182	-0.00573
1.84	7.71316e-17	0.00466	0.00278	0.00177	0.00102	0.00104		1.84	7.71316e-17	0.00466	0.00278	0.00177	0.00102	0.00104		1.84	-7.727e-17	0.03521	0.02379	0.01322	-0.00162	-0.00517
1.85	7.3736e-17	0.00463	0.00278	0.00178	0.00104	0.00107		1.85	7.3736e-17	0.00463	0.00278	0.00178	0.00104	0.00107		1.85	7.97997e-18	0.03557	0.02394	0.01327	-0.00155	-0.0047
1.86	-7.62814e-17	0.00446	0.00263	0.00167	0.000957445	0.00103		1.86	-7.62814e-17	0.00446	0.00263	0.00167	0.000957445	0.00103		1.86	-1.95323e-17	0.03581	0.02399	0.01321	-0.00158	-0.0043
1.87	3.09729e-17	0.00417	0.00239	0.00145	0.00077831	0.000926088		1.87	3.09729e-17	0.00417	0.00239	0.00145	0.00077831	0.000926088		1.87	-2.02737e-16	0.03609	0.02405	0.01317	-0.0016	-0.00393
1.88	8.40365e-17	0.00393	0.00218	0.00127	0.000629389	0.000838635		1.88	8.40365e-17	0.00393	0.00218	0.00127	0.000629389	0.000838635		1.88	-1.65745e-16	0.03652	0.02424	0.01324	-0.00152	-0.00351
1.89	-1.14248e-16	0.00388	0.00216	0.00126	0.00063893	0.000866014		1.89	-1.14248e-16	0.00388	0.00216	0.00126	0.00063893	0.000866014		1.89	-5.66361e-17	0.03711	0.02459	0.01345	-0.00133	-0.00302
1.9	-6.99958e-18	0.00399	0.00228	0.00139	0.000772689	0.000980755		1.9	-6.99958e-18	0.00399	0.00228	0.00139	0.000772689	0.000980755		1.9	-5.52568e-17	0.03774	0.02495	0.01368	-0.00112	-0.00254
1.91	1.11324e-18	0.00399	0.00231	0.00144	0.000826246	0.00103		1.91	1.11324e-18	0.00399	0.00231	0.00144	0.000826246	0.00103		1.91	-2.19774e-16	0.03822	0.02517	0.01376	-0.00104	-0.00218
1.92	4.5802e-17	0.00372	0.00208	0.00124	0.000659964	0.000931112		1.92	4.5802e-17	0.00372	0.00208	0.00124	0.000659964	0.000931112		1.92	-1.50058e-16	0.03849	0.02519	0.01365	-0.00113	-0.00193
1.93	-1.15974e-17	0.00332	0.00174	0.000931579	0.00040436	0.000770437		1.93	-1.15974e-17	0.00332	0.00174	0.000931579	0.00040436	0.000770437		1.93	6.87294e-17	0.03879	0.02522	0.01356	-0.00121	-0.0017
1.94	2.58112e-16	0.00315	0.0016	0.000826408	0.000327738	0.000738497		1.94	2.58112e-16	0.00315	0.0016	0.000826408	0.000327738	0.000738497		1.94	1.07858e-17	0.03937	0.0255	0.0137	-0.00109	-0.00134
1.95	5.79826e-17	0.00329	0.00177	0.000995366	0.000492058	0.000869995		1.95	5.79826e-17	0.00329	0.00177	0.000995366	0.000492058	0.000869995		1.95	-1.23023e-16	0.04017	0.02599	0.01402	-0.000810131	-0.00088615
1.96	-1.01294e-16	0.00343	0.00192	0.00116	0.000651995	0.000991572		1.96	-1.01294e-16	0.00343	0.00192	0.00116	0.000651995	0.000991572		1.96	6.64033e-16	0.04086	0.02636	0.01423	-0.000632599	-0.000527102
1.97	-5.42266e-17	0.00324	0.00178	0.00104	0.000561318	0.000939728		1.97	-5.42266e-17	0.00324	0.00178	0.00104	0.000561318	0.000939728		1.97	1.32687e-16	0.04122	0.02642	0.01414	-0.000717039	-0.000355908
1.98	-4.93622e-16	0.00282	0.00142	0.000722654	0.000294456	0.000771302		1.98	-4.93622e-16	0.00282	0.00142	0.000722654	0.000294456	0.000771302		1.98	5.75276e-16	0.04146	0.02636	0.01395	-0.000895408	-0.000251683
1.99	-2.73718e-17	0.00255	0.0012	0.000540323	0.000150404	0.000686941		1.99	-2.73718e-17	0.00255	0.0012	0.000540323	0.000150404	0.000686941		1.99	-7.7119e-17	0.04197	0.02655	0.01398	-0.000873498	-2.23126e-05
2	4.08264e-16	0.00262	0.0013	0.000655543	0.00026453	0.000772034		2	4.08264e-16	0.00262	0.0013	0.000655543	0.00026453	0.000772034		2	-4.48955e-16	0.04283	0.02704	0.01429	-0.000610507	0.000348999
2.01	2.19607e-16	0.00278	0.00149	0.00084782	0.00044479	0.000897792		2.01	2.19607e-16	0.00278	0.00149	0.00084782	0.00044479	0.000897792		2.01	-6.98545e-16	0.04367	0.02752	0.01458	-0.000375265	0.000682895
2.02	-4.75758e-16	0.00269	0.00144	0.000819959	0.000435438	0.000898692		2.02	-4.75758e-16	0.00269	0.00144	0.000819959	0.000435438	0.000898692		2.02	6.01902e-16	0.04417	0.02767	0.01457	-0.000399669	0.000835861
2.03	-2.13548e-16	0.00234	0.00115	0.000575807	0.000240177	0.000777907		2.03	-2.13548e-16	0.00234	0.00115	0.000575807	0.000240177	0.000777907		2.03	7.02181e-16	0.04446	0.02762	0.01437	-0.000587059	0.00087834
2.04	-1.79951e-16	0.00205	0.000922814	0.000383663	8.83583e-05	0.000681257		2.04	-1.79951e-16	0.00205	0.000922814	0.000383663	8.83583e-05	0.000681257		2.04	7.02704e-16	0.04493	0.02773	0.01431	-0.000650169	0.000994546
2.05	-2.30689e-16	0.00202	0.000935778	0.00041485	0.000126716	0.000702597		2.05	-2.30689e-16	0.00202	0.000935778	0.00041485	0.000126716	0.000702597		2.05	7.17089e-16	0.04574	0.02814	0.01453	-0.000477984	0.00125
2.06	2.89353e-16	0.00211	0.00106	0.00055104	0.000256468	0.000783226		2.06	2.89353e-16	0.00211	0.00106	0.00055104	0.000256468	0.000783226		2.06	-3.25166e-18	0.04663	0.02862	0.01481	-0.000252452	0.00153
2.07	1.83491e-17	0.00206	0.00106	0.000573635	0.000292647	0.000808491		2.07	1.83491e-17	0.00206	0.00106	0.000573635	0.000292647	0.000808491		2.07	3.15572e-16	0.0473	0.02889	0.0149	-0.00019713	0.00169
2.08	4.24556e-17	0.00183	0.000888125	0.00043842	0.000194845	0.000747804		2.08	4.24556e-17	0.00183	0.000888125	0.00043842	0.000194845	0.000747804		2.08	1.21654e-17	0.04774	0.02895	0.01479	-0.000310786	0.00173
2.09	6.26668e-18	0.00158	0.000702244	0.000288757	8.07066e-05	0.00066775		2.09	6.26668e-18	0.00158	0.000702244	0.000288757	8.07066e-05	0.00066775		2.09	3.40896e-16	0.04824	0.02904	0.0147	-0.000406096	0.00178
2.1	-2.8593e-16	0.00146	0.000639273	0.000250454	5.77201e-05	0.000637345		2.1	-2.8593e-16	0.00146	0.000639273	0.000250454	5.77201e-05	0.000637345		2.1	-1.11497e-17	0.04895	0.02933	0.01479	-0.000353011	0.00191
2.11	2.50043e-17	0.00145	0.000670325	0.000300538	0.0001124	0.000658845		2.11	2.50043e-17	0.00145	0.000670325	0.000300538	0.0001124	0.000658845		2.11	-3.75023e-16	0.04979	0.02973	0.01499	-0.000206408	0.00209
2.12	1.13572e-16	0.0014	0.000680052	0.000335208	0.000160319	0.000685166		2.12	1.13572e-16	0.0014	0.000680052	0.000335208	0.000160319	0.000685166		2.12	1.63026e-17	0.05058	0.03007	0.01513	-0.000104523	0.00225
2.13	-3.37422e-16	0.00126	0.000608919	0.000297085	0.000148289	0.000674494		2.13	-3.37422e-16	0.00126	0.000608919	0.000297085	0.000148289	0.000674494		2.13	5.69605e-16	0.05122	0.03028	0.01515	-0.000109503	0.00233
2.14	8.3344e-17	0.00108	0.000487305	0.000209595	8.87742e-05	0.000622105		2.14	8.3344e-17	0.00108	0.000487305	0.000209595	8.87742e-05	0.000622105		2.14	3.89433e-16	0.05182	0.03043	0.01511	-0.000170192	0.00236
2.15	4.43886e-16	0.000902683	0.000376964	0.000129247	2.94698e-05	0.000558555		2.15	4.43886e-16	0.000902683	0.000376964	0.000129247	2.94698e-05	0.000558555		2.15	1.73517e-16	0.05248	0.03063	0.01511	-0.000199389	0.00239
2.16	-6.32067e-17	0.000782585	0.000317756	9.73238e-05	1.31425e-05	0.000524547		2.16	-6.32067e-17	0.000782585	0.000317756	9.73238e-05	1.31425e-05	0.000524547		2.16	3.78399e-16	0.05324	0.03092	0.01519	-0.000154719	0.00247
2.17	-2.57312e-16	0.000709414	0.00030796	0.000115748	4.70458e-05	0.000533677		2.17	-2.57312e-16	0.000709414	0.00030796	0.000115748	4.70458e-05	0.000533677		2.17	1.8739e-16	0.05407	0.03127	0.01532	-6.25299e-05	0.00259
2.18	1.5804e-16	0.000636715	0.000302518	0.000140844	9.02452e-05	0.000552773		2.18	1.5804e-16	0.000636715	0.000302518	0.000140844	9.02452e-05	0.000552773		2.18	4.84063e-16	0.05487	0.03159	0.01543	9.38568e-06	0.00268
2.19	-2.61882e-16	0.000507352	0.000243462	0.000114359	8.51833e-05	0.000531916		2.19	-2.61882e-16	0.000507352	0.000243462	0.000114359	8.51833e-05	0.000531916		2.19	1.18192e-16	0.0556	0.03182	0.01546	1.01132e-05	0.00272
2.2	9.7983e-17	0.000313944	0.000122538	2.74293e-05	2.24203e-05	0.000462769		2.2	9.7983e-17	0.000313944	0.000122538	2.74293e-05	2.24203e-05	0.000462769		2.2	-2.85266e-16	0.05628	0.03201	0.01544	-4.15243e-05	0.00271
2.21	3.58684e-16	0.000123493	5.31911e-06	-5.59889e-05	-3.76865e-05	0.000394149		2.21	3.58684e-16	0.000123493	5.31911e-06	-5.59889e-05	-3.76865e-05	0.000394149		2.21	-4.95752e-16	0.057	0.03222	0.01544	-6.73712e-05	0.00271
2.22	-1.04195e-16	7.32104e-06	-3.86419e-05	-6.83321e-05	-3.19527e-05	0.000375528		2.22	-1.04195e-16	7.32104e-06	-3.86419e-05	-6.83321e-05	-3.19527e-05	0.000375528		2.22	9.33666e-16	0.05782	0.03253	0.01553	-1.33174e-05	0.00277
2.23	8.02839e-16	-5.30181e-05	-2.69991e-05	-2.65094e-05	2.40972e-05	0.000394916		2.23	8.02839e-16	-5.30181e-05	-2.69991e-05	-2.65094e-05	2.40972e-05	0.000394916		2.23	-8.69945e-16	0.0587	0.03289	0.01567	8.21656e-05	0.00285
2.24	2.7907e-16	-0.00015157	-4.99591e-05	-1.69116e-05	5.15429e-05	0.000393377		2.24	2.7907e-16	-0.00015157	-4.99591e-05	-1.69116e-05	5.15429e-05	0.000393377		2.24	-1.44783e-16	0.05953	0.0332	0.01575	0.000127852	0.00288
2.25	-7.69182e-16	-0.000337964	-0.000155169	-8.51983e-05	8.65795e-06	0.000339901		2.25	-7.69182e-16	-0.000337964	-0.000155169	-8.51983e-05	8.65795e-06	0.000339901		2.25	8.49311e-16	0.06027	0.0334	0.01574	9.08104e-05	0.00285
2.26	-1.42158e-16	-0.000550145	-0.000284146	-0.000176273	-5.56676e-05	0.000268823		2.26	-1.42158e-16	-0.000550145	-0.000284146	-0.000176273	-5.56676e-05	0.000268823		2.26	8.85337e-16	0.061	0.03359	0.01572	3.89465e-05	0.00281
2.27	5.4643e-16	-0.000696924	-0.000350561	-0.000208455	-6.83825e-05	0.000232384		2.27	5.4643e-16	-0.000696924	-0.000350561	-0.000208455	-6.83825e-05	0.000232384		2.27	-4.74609e-16	0.06182	0.03387	0.01577	5.58573e-05	0.00281
2.28	7.31376e-16	-0.000779587	-0.000354716	-0.000181217	-2.76611e-05	0.000234429		2.28	7.31376e-16	-0.000779587	-0.000354716	-0.000181217	-2.76611e-05	0.000234429		2.28	-9.71662e-16	0.06273	0.03422	0.01589	0.000136645	0.00285
2.29	4.92845e-16	-0.000885269	-0.000377723	-0.000170091	9.31398e-07	0.000231687		2.29	4.92845e-16	-0.000885269	-0.000377723	-0.000170091	9.31398e-07	0.000231687		2.29	-5.46174e-16	0.06362	0.03455	0.01599	0.000199037	0.00287
2.3	-3.18965e-16	-0.00107	-0.000468212	-0.000221252	-2.41959e-05	0.000193922		2.3	-3.18965e-16	-0.00107	-0.000468212	-0.000221252	-2.41959e-05	0.000193922		2.3	1.28544e-16	0.06443	0.03479	0.01601	0.000190252	0.00284
2.31	-5.42976e-16	-0.00127	-0.000581264	-0.000294187	-7.00411e-05	0.000139232		2.31	-5.42976e-16	-0.00127	-0.000581264	-0.000294187	-7.00411e-05	0.000139232		2.31	5.74755e-16	0.06521	0.03499	0.016	0.000147608	0.00278
2.32	2.97524e-17	-0.00142	-0.000648016	-0.000325136	-8.17882e-05	0.000103316		2.32	2.97524e-17	-0.00142	-0.000648016	-0.000325136	-8.17882e-05	0.000103316		2.32	-4.54978e-16	0.06604	0.03525	0.01602	0.000141759	0.00274
2.33	4.4532e-17	-0.00153	-0.000670266	-0.000314364	-5.72848e-05	9.20662e-05		2.33	4.4532e-17	-0.00153	-0.000670266	-0.000314364	-5.72848e-05	9.20662e-05		2.33	4.18781e-16	0.06694	0.03556	0.0161	0.000187778	0.00273
2.34	-4.90862e-17	-0.00166	-0.00070969	-0.000317527	-4.19608e-05	8.03452e-05		2.34	-4.90862e-17	-0.00166	-0.00070969	-0.000317527	-4.19608e-05	8.03452e-05		2.34	-1.19684e-15	0.06785	0.03588	0.01619	0.000238233	0.00272
2.35	7.91707e-16	-0.00185	-0.000797385	-0.000363814	-6.16104e-05	5.00453e-05		2.35	7.91707e-16	-0.00185	-0.000797385	-0.000363814	-6.16104e-05	5.00453e-05		2.35	-3.04654e-16	0.06872	0.03615	0.01623	0.000251897	0.00268
2.36	2.60737e-17	-0.00204	-0.000895092	-0.000419886	-9.10206e-05	1.15224e-05		2.36	2.60737e-17	-0.00204	-0.000895092	-0.000419886	-9.10206e-05	1.15224e-05		2.36	-4.97496e-16	0.06956	0.03639	0.01624	0.000239056	0.00262
2.37	-2.1987e-16	-0.0022	-0.000954891	-0.000442622	-9.51097e-05	-1.55693e-05		2.37	-2.1987e-16	-0.0022	-0.000954891	-0.000442622	-9.51097e-05	-1.55693e-05		2.37	8.8702e-16	0.07043	0.03664	0.01627	0.00023426	0.00255
2.38	3.8503e-16	-0.00232	-0.000985391	-0.000438683	-7.73861e-05	-2.93382e-05		2.38	3.8503e-16	-0.00232	-0.000985391	-0.000438683	-7.73861e-05	-2.93382e-05		2.38	-6.04526e-16	0.07132	0.03692	0.01631	0.000249101	0.0025
2.39	1.90687e-16	-0.00247	-0.00103	-0.000450061	-7.02169e-05	-4.44004e-05		2.39	1.90687e-16	-0.00247	-0.00103	-0.000450061	-7.02169e-05	-4.44004e-05		2.39	-9.6631e-16	0.07222	0.0372	0.01636	0.00026886	0.00245
2.4	-9.0324e-17	-0.00266	-0.00112	-0.000494075	-8.80879e-05	-6.97021e-05		2.4	-9.0324e-17	-0.00266	-0.00112	-0.000494075	-8.80879e-05	-6.97021e-05		2.4	-7.31139e-16	0.07312	0.03747	0.0164	0.0002826	0.00239
2.41	1.53451e-16	-0.00285	-0.00121	-0.000542964	-0.000110584	-9.79222e-05		2.41	1.53451e-16	-0.00285	-0.00121	-0.000542964	-0.000110584	-9.79222e-05		2.41	6.89573e-16	0.07401	0.03774	0.01644	0.000294925	0.00234
2.42	-4.32731e-16	-0.00302	-0.00127	-0.000564687	-0.000112985	-0.000117577		2.42	-4.32731e-16	-0.00302	-0.00127	-0.000564687	-0.000112985	-0.000117577		2.42	5.00119e-17	0.07493	0.03801	0.01648	0.000308565	0.00227
2.43	-6.33366e-16	-0.00315	-0.00131	-0.000564355	-9.83774e-05	-0.000128231		2.43	-6.33366e-16	-0.00315	-0.00131	-0.000564355	-9.83774e-05	-0.000128231		2.43	6.60892e-16	0.07583	0.03827	0.01651	0.000314485	0.00219
2.44	-5.90799e-16	-0.0033	-0.00136	-0.000573812	-9.06332e-05	-0.000139449		2.44	-5.90799e-16	-0.0033	-0.00136	-0.000573812	-9.06332e-05	-0.000139449		2.44	6.61003e-16	0.07672	0.03852	0.01653	0.000308405	0.00211
2.45	2.48454e-16	-0.00349	-0.00143	-0.000609651	-0.000102816	-0.000157748		2.45	2.48454e-16	-0.00349	-0.00143	-0.000609651	-0.000102816	-0.000157748		2.45	-9.9384e-16	0.07761	0.03876	0.01654	0.000304995	0.00203
2.46	5.34854e-16	-0.00369	-0.00152	-0.00065506	-0.000122768	-0.00017907		2.46	5.34854e-16	-0.00369	-0.00152	-0.00065506	-0.000122768	-0.00017907		2.46	-6.10836e-16	0.07854	0.03903	0.01658	0.000321473	0.00197
2.47	6.14512e-16	-0.00387	-0.00159	-0.000683224	-0.000130065	-0.000194546		2.47	6.14512e-16	-0.00387	-0.00159	-0.000683224	-0.000130065	-0.000194546		2.47	-1.28434e-15	0.07948	0.03931	0.01663	0.000350608	0.0019
2.48	-2.43732e-16	-0.00402	-0.00164	-0.000689082	-0.000120236	-0.000201154		2.48	-2.43732e-16	-0.00402	-0.00164	-0.000689082	-0.000120236	-0.000201154		2.48	1.10713e-15	0.08041	0.03958	0.01666	0.000364584	0.00183
2.49	7.64314e-16	-0.00417	-0.00168	-0.00069286	-0.000108416	-0.00020497		2.49	7.64314e-16	-0.00417	-0.00168	-0.00069286	-0.000108416	-0.00020497		2.49	-5.30184e-16	0.08131	0.0398	0.01666	0.00035031	0.00173
2.5	7.19805e-16	-0.00435	-0.00174	-0.000715545	-0.000111157	-0.000214081		2.5	7.19805e-16	-0.00435	-0.00174	-0.000715545	-0.000111157	-0.000214081		2.5	-5.91664e-16	0.08219	0.04002	0.01665	0.00032991	0.00163
2.51	-2.25622e-16	-0.00455	-0.00183	-0.000755736	-0.000128002	-0.000229267		2.51	-2.25622e-16	-0.00455	-0.00183	-0.000755736	-0.000128002	-0.000229267		2.51	9.62447e-16	0.08312	0.04026	0.01667	0.000335507	0.00155
2.52	3.22989e-16	-0.00474	-0.0019	-0.00079206	-0.000142346	-0.000242814		2.52	3.22989e-16	-0.00474	-0.0019	-0.00079206	-0.000142346	-0.000242814		2.52	-7.5361e-17	0.08408	0.04054	0.01672	0.00036783	0.00149
2.53	-5.42377e-16	-0.00491	-0.00196	-0.000807157	-0.000140054	-0.000247156		2.53	-5.42377e-16	-0.00491	-0.00196	-0.000807157	-0.000140054	-0.000247156		2.53	1.60034e-15	0.08503	0.04081	0.01676	0.000392761	0.00142
2.54	5.41232e-16	-0.00507	-0.002	-0.000807204	-0.000125619	-0.000243929		2.54	5.41232e-16	-0.00507	-0.002	-0.000807204	-0.000125619	-0.000243929		2.54	-6.26223e-16	0.08594	0.04104	0.01676	0.000383103	0.00132
2.55	-6.16247e-16	-0.00523	-0.00205	-0.000815457	-0.000117677	-0.000242704		2.55	-6.16247e-16	-0.00523	-0.00205	-0.000815457	-0.000117677	-0.000242704		2.55	6.93569e-16	0.08682	0.04123	0.01673	0.000353704	0.00122
2.56	4.77142e-16	-0.00543	-0.00212	-0.000846032	-0.000127912	-0.0002501		2.56	4.77142e-16	-0.00543	-0.00212	-0.000846032	-0.000127912	-0.0002501		2.56	-1.57339e-15	0.08773	0.04145	0.01673	0.000344294	0.00113
2.57	2.56421e-16	-0.00563	-0.0022	-0.000887086	-0.000147035	-0.000261752		2.57	2.56421e-16	-0.00563	-0.0022	-0.000887086	-0.000147035	-0.000261752		2.57	-4.45613e-16	0.08869	0.04171	0.01676	0.000370112	0.00106
2.58	-8.60005e-16	-0.00582	-0.00227	-0.000913669	-0.000154846	-0.000266979		2.58	-8.60005e-16	-0.00582	-0.00227	-0.000913669	-0.000154846	-0.000266979		2.58	-2.15213e-16	0.08966	0.04197	0.01681	0.000402236	0.000998784
2.59	-1.08516e-15	-0.00599	-0.00231	-0.000916566	-0.000143598	-0.000261111		2.59	-1.08516e-15	-0.00599	-0.00231	-0.000916566	-0.000143598	-0.000261111		2.59	1.03768e-15	0.09058	0.04219	0.01681	0.000403069	0.000917536
2.6	-6.65449e-16	-0.00614	-0.00235	-0.000913476	-0.000127358	-0.000251117		2.6	-6.65449e-16	-0.00614	-0.00235	-0.000913476	-0.000127358	-0.000251117		2.6	8.90739e-16	0.09147	0.04237	0.01677	0.000373021	0.000818048
2.61	-1.58558e-16	-0.00632	-0.0024	-0.000928831	-0.000126033	-0.000247934		2.61	-1.58558e-16	-0.00632	-0.0024	-0.000928831	-0.000126033	-0.000247934		2.61	1.02789e-15	0.09236	0.04256	0.01675	0.000350081	0.000723781
2.62	-1.63918e-16	-0.00653	-0.00248	-0.000965654	-0.000142598	-0.000254296		2.62	-1.63918e-16	-0.00653	-0.00248	-0.000965654	-0.000142598	-0.000254296		2.62	-1.52513e-15	0.0933	0.04279	0.01676	0.000362956	0.000653167
2.63	1.14455e-15	-0.00674	-0.00256	-0.001	-0.000159803	-0.000261659		2.63	1.14455e-15	-0.00674	-0.00256	-0.001	-0.000159803	-0.000261659		2.63	-2.27411e-16	0.09427	0.04304	0.01679	0.000396104	0.000597998
2.64	-5.85572e-16	-0.00692	-0.00262	-0.00102	-0.000159618	-0.000259431		2.64	-5.85572e-16	-0.00692	-0.00262	-0.00102	-0.000159618	-0.000259431		2.64	6.55667e-16	0.09521	0.04327	0.0168	0.000409309	0.000534001
2.65	-3.65e-16	-0.00708	-0.00265	-0.00101	-0.000143082	-0.000246451		2.65	-3.65e-16	-0.00708	-0.00265	-0.00101	-0.000143082	-0.000246451		2.65	7.92553e-16	0.0961	0.04344	0.01677	0.000386639	0.000449872
2.66	8.65815e-16	-0.00724	-0.00269	-0.00101	-0.00012898	-0.000232628		2.66	8.65815e-16	-0.00724	-0.00269	-0.00101	-0.00012898	-0.000232628		2.66	-5.04746e-16	0.09698	0.0436	0.01672	0.000354851	0.000360069
2.67	7.24376e-16	-0.00744	-0.00275	-0.00103	-0.000133518	-0.000228819		2.67	7.24376e-16	-0.00744	-0.00275	-0.00103	-0.000133518	-0.000228819		2.67	-4.25334e-16	0.0979	0.0438	0.01671	0.000350477	0.000287465
2.68	2.17973e-15	-0.00765	-0.00283	-0.00107	-0.000152877	-0.000235041		2.68	2.17973e-15	-0.00765	-0.00283	-0.00107	-0.000152877	-0.000235041		2.68	-1.96189e-15	0.09885	0.04403	0.01673	0.000376704	0.000237168
2.69	1.6251e-15	-0.00785	-0.0029	-0.0011	-0.000166859	-0.000239549		2.69	1.6251e-15	-0.00785	-0.0029	-0.0011	-0.000166859	-0.000239549		2.69	-2.44861e-15	0.0998	0.04425	0.01674	0.000400803	0.00019137
2.7	-9.31357e-16	-0.00803	-0.00294	-0.0011	-0.000160186	-0.000231008		2.7	-9.31357e-16	-0.00803	-0.00294	-0.0011	-0.000160186	-0.000231008		2.7	7.35456e-16	0.1007	0.04442	0.01672	0.000392968	0.000129952
2.71	-3.06113e-16	-0.00819	-0.00297	-0.00109	-0.000139672	-0.000211666		2.71	-3.06113e-16	-0.00819	-0.00297	-0.00109	-0.000139672	-0.000211666		2.71	1.24656e-15	0.10157	0.04456	0.01666	0.000360235	5.31541e-05
2.72	5.03138e-16	-0.00836	-0.00301	-0.0011	-0.000128184	-0.000196283		2.72	5.03138e-16	-0.00836	-0.00301	-0.0011	-0.000128184	-0.000196283		2.72	-1.11107e-15	0.10245	0.04472	0.01662	0.000337596	-1.86168e-05
2.73	4.76221e-17	-0.00856	-0.00308	-0.00112	-0.000139803	-0.000195978		2.73	4.76221e-17	-0.00856	-0.00308	-0.00112	-0.000139803	-0.000195978		2.73	-4.81744e-17	0.10338	0.04491	0.01661	0.000348045	-6.74417e-05
2.74	2.17431e-16	-0.00878	-0.00316	-0.00116	-0.000162626	-0.000204525		2.74	2.17431e-16	-0.00878	-0.00316	-0.00116	-0.000162626	-0.000204525		2.74	3.01356e-16	0.10432	0.04512	0.01663	0.00037674	-9.82635e-05
2.75	9.54928e-16	-0.00898	-0.00322	-0.00118	-0.00017053	-0.000204294		2.75	9.54928e-16	-0.00898	-0.00322	-0.00118	-0.00017053	-0.000204294		2.75	-8.33089e-16	0.10524	0.0453	0.01661	0.000387598	-0.000134087
2.76	-7.35588e-16	-0.00914	-0.00324	-0.00117	-0.000153283	-0.000186832		2.76	-7.35588e-16	-0.00914	-0.00324	-0.00117	-0.000153283	-0.000186832		2.76	8.66652e-16	0.1061	0.04544	0.01656	0.000363968	-0.000190126
2.77	-2.76725e-16	-0.0093	-0.00327	-0.00116	-0.000130196	-0.000163899		2.77	-2.76725e-16	-0.0093	-0.00327	-0.00116	-0.000130196	-0.000163899		2.77	-2.75674e-16	0.10695	0.04556	0.01649	0.000328369	-0.000255426
2.78	4.6573e-18	-0.00949	-0.00332	-0.00117	-0.000128664	-0.000154316		2.78	4.6573e-18	-0.00949	-0.00332	-0.00117	-0.000128664	-0.000154316		2.78	1.52139e-16	0.10784	0.04571	0.01646	0.000318003	-0.000304282
2.79	5.7992e-16	-0.00971	-0.00339	-0.00121	-0.000151099	-0.000161305		2.79	5.7992e-16	-0.00971	-0.00339	-0.00121	-0.000151099	-0.000161305		2.79	-1.01374e-15	0.10877	0.0459	0.01646	0.000341716	-0.000326289
2.8	2.41752e-16	-0.00992	-0.00347	-0.00124	-0.000170748	-0.000168048		2.8	2.41752e-16	-0.00992	-0.00347	-0.00124	-0.000170748	-0.000168048		2.8	6.20776e-17	0.10969	0.04608	0.01646	0.000367755	-0.000339987
2.81	8.08223e-16	-0.0101	-0.0035	-0.00124	-0.000163441	-0.000157714		2.81	8.08223e-16	-0.0101	-0.0035	-0.00124	-0.000163441	-0.000157714		2.81	-1.11966e-15	0.11055	0.04621	0.01641	0.000359563	-0.000371811
2.82	-9.61854e-17	-0.01026	-0.00352	-0.00122	-0.000137289	-0.000133856		2.82	-9.61854e-17	-0.01026	-0.00352	-0.00122	-0.000137289	-0.000133856		2.82	-8.85558e-20	0.11138	0.04631	0.01633	0.000320195	-0.000423843
2.83	-1.96116e-16	-0.01043	-0.00355	-0.00122	-0.000123207	-0.000116157		2.83	-1.96116e-16	-0.01043	-0.00355	-0.00122	-0.000123207	-0.000116157		2.83	1.64063e-15	0.11222	0.04642	0.01627	0.000291177	-0.000470063
2.84	-1.91623e-17	-0.01064	-0.00362	-0.00124	-0.000137391	-0.000116788		2.84	-1.91623e-17	-0.01064	-0.00362	-0.00124	-0.000137391	-0.000116788		2.84	-4.87943e-17	0.11312	0.04657	0.01625	0.000303248	-0.000487735
2.85	4.88944e-16	-0.01086	-0.00369	-0.00128	-0.000161912	-0.000126184		2.85	4.88944e-16	-0.01086	-0.00369	-0.00128	-0.000161912	-0.000126184		2.85	1.79414e-16	0.11403	0.04675	0.01625	0.000337151	-0.000486082
2.86	-1.32237e-15	-0.01106	-0.00374	-0.0013	-0.000166937	-0.000124907		2.86	-1.32237e-15	-0.01106	-0.00374	-0.0013	-0.000166937	-0.000124907		2.86	3.77691e-16	0.1149	0.04688	0.01622	0.000345066	-0.000495694
2.87	1.28668e-15	-0.01122	-0.00376	-0.00128	-0.000146482	-0.00010655		2.87	1.28668e-15	-0.01122	-0.00376	-0.00128	-0.000146482	-0.00010655		2.87	-7.89918e-16	0.11571	0.04696	0.01613	0.000309607	-0.000530618
2.88	-6.56606e-16	-0.01138	-0.00378	-0.00126	-0.000124373	-8.45153e-05		2.88	-6.56606e-16	-0.01138	-0.00378	-0.00126	-0.000124373	-8.45153e-05		2.88	-1.69717e-16	0.11651	0.04703	0.01604	0.000267241	-0.000570535
2.89	-3.027e-16	-0.01158	-0.00383	-0.00128	-0.000125084	-7.59363e-05		2.89	-3.027e-16	-0.01158	-0.00383	-0.00128	-0.000125084	-7.59363e-05		2.89	2.1059e-15	0.11736	0.04715	0.016	0.000264198	-0.000586044
2.9	-6.18616e-16	-0.01179	-0.0039	-0.00131	-0.00014585	-8.241e-05		2.9	-6.18616e-16	-0.01179	-0.0039	-0.00131	-0.00014585	-8.241e-05		2.9	1.19856e-15	0.11825	0.04731	0.01599	0.000298288	-0.00057551
2.91	-6.85165e-16	-0.012	-0.00396	-0.00133	-0.000161704	-8.90175e-05		2.91	-6.85165e-16	-0.012	-0.00396	-0.00133	-0.000161704	-8.90175e-05		2.91	-2.39039e-15	0.11912	0.04745	0.01597	0.000320545	-0.000566977
2.92	1.11235e-15	-0.01218	-0.00399	-0.00133	-0.000154591	-8.12812e-05		2.92	1.11235e-15	-0.01218	-0.00399	-0.00133	-0.000154591	-8.12812e-05		2.92	-8.95609e-16	0.11992	0.04752	0.01589	0.00029621	-0.000583005
2.93	-1.26304e-15	-0.01234	-0.00401	-0.00131	-0.000132284	-6.07482e-05		2.93	-1.26304e-15	-0.01234	-0.00401	-0.00131	-0.000132284	-6.07482e-05		2.93	-1.33582e-15	0.12068	0.04756	0.01579	0.000248439	-0.00061305
2.94	-9.60968e-16	-0.01252	-0.00403	-0.00131	-0.000118265	-4.29978e-05		2.94	-9.60968e-16	-0.01252	-0.00403	-0.00131	-0.000118265	-4.29978e-05		2.94	-8.3393e-16	0.12148	0.04764	0.01572	0.000229128	-0.000627597
2.95	3.34198e-15	-0.01272	-0.00409	-0.00132	-0.000126292	-4.09045e-05		2.95	3.34198e-15	-0.01272	-0.00409	-0.00132	-0.000126292	-4.09045e-05		2.95	-3.16034e-15	0.12234	0.04777	0.0157	0.000253895	-0.000615096
2.96	1.63218e-15	-0.01294	-0.00415	-0.00135	-0.000146641	-5.07152e-05		2.96	1.63218e-15	-0.01294	-0.00415	-0.00135	-0.000146641	-5.07152e-05		2.96	-4.76244e-15	0.1232	0.0479	0.01568	0.000283584	-0.000595145
2.97	-5.79609e-16	-0.01314	-0.0042	-0.00137	-0.000156545	-5.55119e-05		2.97	-5.79609e-16	-0.01314	-0.0042	-0.00137	-0.000156545	-5.55119e-05		2.97	1.58409e-15	0.12399	0.04797	0.01561	0.000274531	-0.000592993
2.98	-2.23212e-15	-0.01331	-0.00422	-0.00136	-0.000143718	-4.32134e-05		2.98	-2.23212e-15	-0.01331	-0.00422	-0.00136	-0.000143718	-4.32134e-05		2.98	4.08096e-15	0.12472	0.04799	0.01551	0.000232589	-0.000608857
2.99	-8.8019e-16	-0.01347	-0.00424	-0.00134	-0.000119918	-2.05906e-05		2.99	-8.8019e-16	-0.01347	-0.00424	-0.00134	-0.000119918	-2.05906e-05		2.99	-1.22464e-15	0.12548	0.04804	0.01542	0.00020331	-0.000619755
3	-1.34954e-15	-0.01365	-0.00427	-0.00134	-0.000109991	-7.09899e-06		3	-1.34954e-15	-0.01365	-0.00427	-0.00134	-0.000109991	-7.09899e-06		3	-8.76083e-16	0.12629	0.04813	0.01537	0.000213589	-0.000609114
3.01	1.0754e-15	-0.01386	-0.00432	-0.00136	-0.000125205	-1.32575e-05		3.01	1.0754e-15	-0.01386	-0.00432	-0.00136	-0.000125205	-1.32575e-05		3.01	5.00252e-16	0.12712	0.04824	0.01535	0.000239985	-0.000586054
3.02	9.72323e-16	-0.01408	-0.00438	-0.00139	-0.000148573	-2.7287e-05		3.02	9.72323e-16	-0.01408	-0.00438	-0.00139	-0.000148573	-2.7287e-05		3.02	8.56424e-16	0.12789	0.04831	0.01529	0.000241334	-0.000571991
3.03	4.16225e-16	-0.01427	-0.00442	-0.0014	-0.000151586	-2.72536e-05		3.03	4.16225e-16	-0.01427	-0.00442	-0.0014	-0.000151586	-2.72536e-05		3.03	-1.65741e-15	0.12861	0.04832	0.01519	0.000210728	-0.000573819
3.04	-1.03149e-15	-0.01443	-0.00443	-0.00137	-0.000127455	-6.90558e-06		3.04	-1.03149e-15	-0.01443	-0.00443	-0.00137	-0.000127455	-6.90558e-06		3.04	1.25501e-15	0.12932	0.04834	0.01509	0.000181023	-0.000577287
3.05	3.18583e-16	-0.01459	-0.00444	-0.00135	-0.00010207	1.53954e-05		3.05	3.18583e-16	-0.01459	-0.00444	-0.00135	-0.00010207	1.53954e-05		3.05	-1.27963e-15	0.13009	0.0484	0.01503	0.000180856	-0.000566517
3.06	-1.03199e-15	-0.01478	-0.00448	-0.00136	-0.000105154	1.76228e-05		3.06	-1.03199e-15	-0.01478	-0.00448	-0.00136	-0.000105154	1.76228e-05		3.06	1.66193e-15	0.13087	0.04848	0.01499	0.000199812	-0.000543455
3.07	7.34034e-16	-0.01501	-0.00455	-0.00139	-0.000133114	1.21272e-06		3.07	7.34034e-16	-0.01501	-0.00455	-0.00139	-0.000133114	1.21272e-06		3.07	9.1921e-16	0.13162	0.04854	0.01493	0.000204897	-0.0005238
3.08	2.16313e-15	-0.01522	-0.0046	-0.00142	-0.000150759	-9.53072e-06		3.08	2.16313e-15	-0.01522	-0.0046	-0.00142	-0.000150759	-9.53072e-06		3.08	-3.01745e-15	0.13231	0.04855	0.01483	0.00018319	-0.000516697
3.09	-1.10716e-15	-0.01538	-0.00462	-0.0014	-0.000133943	3.13945e-06		3.09	-1.10716e-15	-0.01538	-0.00462	-0.0014	-0.000133943	3.13945e-06		3.09	3.38319e-15	0.133	0.04855	0.01473	0.000155755	-0.000514258
3.1	3.67713e-16	-0.01553	-0.00461	-0.00137	-0.000101161	2.8028e-05		3.1	3.67713e-16	-0.01553	-0.00461	-0.00137	-0.000101161	2.8028e-05		3.1	-3.89176e-15	0.13371	0.04858	0.01466	0.000148792	-0.000502567
3.11	3.11506e-15	-0.01571	-0.00463	-0.00136	-9.18273e-05	3.84434e-05		3.11	3.11506e-15	-0.01571	-0.00463	-0.00136	-9.18273e-05	3.84434e-05		3.11	-1.95664e-15	0.13445	0.04863	0.0146	0.000161599	-0.000478999
3.12	-2.61078e-15	-0.01593	-0.0047	-0.00139	-0.00011637	2.5438e-05		3.12	-2.61078e-15	-0.01593	-0.0047	-0.00139	-0.00011637	2.5438e-05		3.12	4.18152e-15	0.13516	0.04867	0.01454	0.000170087	-0.000454756
3.13	-1.20166e-15	-0.01615	-0.00476	-0.00142	-0.000142191	8.9598e-06		3.13	-1.20166e-15	-0.01615	-0.00476	-0.00142	-0.000142191	8.9598e-06		3.13	9.89257e-16	0.13583	0.04867	0.01445	0.000157356	-0.000440887
3.14	1.93316e-15	-0.01632	-0.00478	-0.00142	-0.000135086	1.26479e-05		3.14	1.93316e-15	-0.01632	-0.00478	-0.00142	-0.000135086	1.26479e-05		3.14	-5.34727e-15	0.13648	0.04866	0.01435	0.000132304	-0.000435397
3.15	2.15965e-15	-0.01647	-0.00477	-0.00138	-0.000103055	3.43825e-05		3.15	2.15965e-15	-0.01647	-0.00477	-0.00138	-0.000103055	3.43825e-05		3.15	-4.80274e-15	0.13714	0.04866	0.01426	0.000116872	-0.000426116
3.16	-8.21374e-16	-0.01664	-0.00478	-0.00137	-8.54231e-05	4.97773e-05		3.16	-8.21374e-16	-0.01664	-0.00478	-0.00137	-8.54231e-05	4.97773e-05		3.16	4.62474e-15	0.13783	0.04867	0.01419	0.000120703	-0.000404975
3.17	-3.25897e-15	-0.01685	-0.00483	-0.00139	-0.000101874	4.31963e-05		3.17	-3.25897e-15	-0.01685	-0.00483	-0.00139	-0.000101874	4.31963e-05		3.17	2.17502e-15	0.1385	0.0487	0.01413	0.000132146	-0.000377163
3.18	1.28645e-15	-0.01707	-0.00489	-0.00142	-0.000128378	2.63598e-05		3.18	1.28645e-15	-0.01707	-0.00489	-0.00142	-0.000128378	2.63598e-05		3.18	1.65856e-15	0.13916	0.0487	0.01405	0.00013218	-0.000355353
3.19	1.92036e-15	-0.01725	-0.00492	-0.00142	-0.000130041	2.22059e-05		3.19	1.92036e-15	-0.01725	-0.00492	-0.00142	-0.000130041	2.22059e-05		3.19	1.50208e-15	0.13977	0.04867	0.01395	0.000114252	-0.000345612
3.2	-4.98586e-15	-0.0174	-0.00492	-0.00139	-0.000105571	3.64235e-05		3.2	-4.98586e-15	-0.0174	-0.00492	-0.00139	-0.000105571	3.64235e-05		3.2	6.75221e-15	0.14038	0.04864	0.01385	9.07511e-05	-0.000340274
3.21	-3.52859e-15	-0.01756	-0.00492	-0.00137	-8.57154e-05	5.24617e-05		3.21	-3.52859e-15	-0.01756	-0.00492	-0.00137	-8.57154e-05	5.24617e-05		3.21	8.12048e-15	0.141	0.04862	0.01376	8.08422e-05	-0.0003259
3.22	2.12856e-15	-0.01776	-0.00496	-0.00138	-9.17777e-05	5.34908e-05		3.22	2.12856e-15	-0.01776	-0.00496	-0.00138	-9.17777e-05	5.34908e-05		3.22	-4.95125e-15	0.14163	0.04862	0.01369	9.04758e-05	-0.000298562
3.23	4.29784e-15	-0.01797	-0.00501	-0.00141	-0.000111006	4.17468e-05		3.23	4.29784e-15	-0.01797	-0.00501	-0.00141	-0.000111006	4.17468e-05		3.23	-8.0298e-15	0.14226	0.04862	0.01362	0.000103797	-0.000269619
3.24	5.80566e-16	-0.01816	-0.00504	-0.00141	-0.00011751	3.30139e-05		3.24	5.80566e-16	-0.01816	-0.00504	-0.00141	-0.00011751	3.30139e-05		3.24	1.18346e-15	0.14285	0.0486	0.01354	9.80397e-05	-0.00025379
3.25	9.48095e-16	-0.01832	-0.00505	-0.0014	-0.000105484	3.69294e-05		3.25	9.48095e-16	-0.01832	-0.00505	-0.0014	-0.000105484	3.69294e-05		3.25	1.18984e-15	0.1434	0.04854	0.01342	7.027e-05	-0.000251302
3.26	-1.2267e-15	-0.01849	-0.00506	-0.00138	-9.13429e-05	4.80333e-05		3.26	-1.2267e-15	-0.01849	-0.00506	-0.00138	-9.13429e-05	4.80333e-05		3.26	-1.02946e-15	0.14395	0.04848	0.01331	4.52466e-05	-0.000245585
3.27	-1.86122e-15	-0.01868	-0.00509	-0.00138	-8.89236e-05	5.4722e-05		3.27	-1.86122e-15	-0.01868	-0.00509	-0.00138	-8.89236e-05	5.4722e-05		3.27	-1.54689e-15	0.14453	0.04845	0.01323	4.87445e-05	-0.000222205
3.28	-2.97218e-15	-0.01887	-0.00512	-0.00139	-9.49776e-05	5.194e-05		3.28	-2.97218e-15	-0.01887	-0.00512	-0.00139	-9.49776e-05	5.194e-05		3.28	4.73561e-15	0.14513	0.04845	0.01317	7.3455e-05	-0.000188041
3.29	2.06897e-15	-0.01905	-0.00514	-0.00139	-9.94784e-05	4.41025e-05		3.29	2.06897e-15	-0.01905	-0.00514	-0.00139	-9.94784e-05	4.41025e-05		3.29	-5.46283e-15	0.1457	0.04842	0.0131	8.25367e-05	-0.000165353
3.3	-2.38331e-15	-0.01922	-0.00516	-0.00139	-9.91784e-05	3.9152e-05		3.3	-2.38331e-15	-0.01922	-0.00516	-0.00139	-9.91784e-05	3.9152e-05		3.3	5.1288e-15	0.1462	0.04835	0.01298	5.42642e-05	-0.000164525
3.31	3.13484e-15	-0.0194	-0.00519	-0.00139	-9.60962e-05	4.16282e-05		3.31	3.13484e-15	-0.0194	-0.00519	-0.00139	-9.60962e-05	4.16282e-05		3.31	-4.62554e-15	0.14668	0.04825	0.01284	1.40428e-05	-0.000168751
3.32	-5.28075e-17	-0.01959	-0.00521	-0.00138	-9.07953e-05	4.92219e-05		3.32	-5.28075e-17	-0.01959	-0.00521	-0.00138	-9.07953e-05	4.92219e-05		3.32	3.53072e-16	0.14719	0.04818	0.01275	7.04095e-06	-0.000152957
3.33	-3.06401e-15	-0.01976	-0.00522	-0.00138	-8.45995e-05	5.4274e-05		3.33	-3.06401e-15	-0.01976	-0.00522	-0.00138	-8.45995e-05	5.4274e-05		3.33	1.80503e-15	0.14775	0.04817	0.0127	3.97061e-05	-0.000116038
3.34	1.2854e-15	-0.01993	-0.00524	-0.00137	-8.32897e-05	5.06842e-05		3.34	1.2854e-15	-0.01993	-0.00524	-0.00137	-8.32897e-05	5.06842e-05		3.34	-3.40843e-15	0.1483	0.04816	0.01265	6.63502e-05	-8.48223e-05
3.35	-4.45734e-16	-0.02011	-0.00526	-0.00138	-8.98092e-05	4.13939e-05		3.35	-4.45734e-16	-0.02011	-0.00526	-0.00138	-8.98092e-05	4.13939e-05		3.35	4.31311e-15	0.14876	0.04807	0.01253	4.4834e-05	-8.15285e-05
3.36	-3.46844e-15	-0.0203	-0.00529	-0.00138	-9.57739e-05	3.68351e-05		3.36	-3.46844e-15	-0.0203	-0.00529	-0.00138	-9.57739e-05	3.68351e-05		3.36	1.4834e-15	0.14917	0.04793	0.01238	-7.08959e-06	-9.45974e-05
3.37	4.05624e-15	-0.02048	-0.00531	-0.00138	-9.0123e-05	4.27993e-05		3.37	4.05624e-15	-0.02048	-0.00531	-0.00138	-9.0123e-05	4.27993e-05		3.37	-8.39439e-15	0.1496	0.04783	0.01226	-3.08149e-05	-9.15175e-05
3.38	4.48467e-15	-0.02064	-0.00531	-0.00136	-7.67283e-05	5.17097e-05		3.38	4.48467e-15	-0.02064	-0.00531	-0.00136	-7.67283e-05	5.17097e-05		3.38	-3.85811e-15	0.15011	0.0478	0.01221	-1.06199e-06	-5.92656e-05
3.39	-4.24044e-15	-0.02081	-0.00532	-0.00135	-7.25669e-05	5.09371e-05		3.39	-4.24044e-15	-0.02081	-0.00532	-0.00135	-7.25669e-05	5.09371e-05		3.39	8.81928e-15	0.15063	0.04778	0.01217	4.03465e-05	-2.12103e-05
3.4	-4.01203e-15	-0.02099	-0.00535	-0.00136	-8.36632e-05	3.97868e-05		3.4	-4.01203e-15	-0.02099	-0.00535	-0.00136	-8.36632e-05	3.97868e-05		3.4	8.68095e-15	0.15106	0.0477	0.01207	3.6628e-05	-8.44743e-06
3.41	2.32363e-15	-0.02119	-0.00538	-0.00137	-9.33898e-05	3.19059e-05		3.41	2.32363e-15	-0.02119	-0.00538	-0.00137	-9.33898e-05	3.19059e-05		3.41	-3.16268e-15	0.15142	0.04755	0.01192	-1.26219e-05	-2.17238e-05
3.42	3.028e-15	-0.02136	-0.0054	-0.00136	-8.47926e-05	3.73562e-05		3.42	3.028e-15	-0.02136	-0.0054	-0.00136	-8.47926e-05	3.73562e-05		3.42	-2.08762e-15	0.15178	0.04741	0.01178	-5.23907e-05	-3.14944e-05
3.43	-1.05531e-15	-0.02151	-0.00539	-0.00134	-6.70687e-05	4.79379e-05		3.43	-1.05531e-15	-0.02151	-0.00539	-0.00134	-6.70687e-05	4.79379e-05		3.43	-1.83594e-15	0.15221	0.04734	0.0117	-4.1785e-05	-1.43939e-05
3.44	-2.56533e-15	-0.02168	-0.0054	-0.00133	-6.46741e-05	4.75665e-05		3.44	-2.56533e-15	-0.02168	-0.0054	-0.00133	-6.46741e-05	4.75665e-05		3.44	-1.84887e-15	0.15267	0.0473	0.01166	-1.73368e-06	2.01769e-05
3.45	5.25489e-15	-0.02187	-0.00544	-0.00135	-8.11284e-05	3.48493e-05		3.45	5.25489e-15	-0.02187	-0.00544	-0.00135	-8.11284e-05	3.48493e-05		3.45	-9.44661e-15	0.15308	0.04723	0.01158	1.54463e-05	4.37815e-05
3.46	4.1116e-15	-0.02206	-0.00547	-0.00136	-9.12636e-05	2.58571e-05		3.46	4.1116e-15	-0.02206	-0.00547	-0.00136	-9.12636e-05	2.58571e-05		3.46	-1.04198e-14	0.15341	0.04709	0.01145	-1.07046e-05	4.24317e-05
3.47	-4.76705e-15	-0.02222	-0.00547	-0.00134	-7.72474e-05	3.17783e-05		3.47	-4.76705e-15	-0.02222	-0.00547	-0.00134	-7.72474e-05	3.17783e-05		3.47	8.385e-15	0.15372	0.04693	0.01131	-5.12067e-05	2.95096e-05
3.48	-5.94123e-15	-0.02236	-0.00545	-0.00131	-5.67693e-05	4.27144e-05		3.48	-5.94123e-15	-0.02236	-0.00545	-0.00131	-5.67693e-05	4.27144e-05		3.48	9.39879e-15	0.15405	0.04681	0.0112	-6.71281e-05	2.78499e-05
3.49	2.92288e-16	-0.02254	-0.00547	-0.00131	-5.88736e-05	4.14804e-05		3.49	2.92288e-16	-0.02254	-0.00547	-0.00131	-5.88736e-05	4.14804e-05		3.49	-3.87697e-16	0.15443	0.04673	0.01113	-5.04943e-05	4.58097e-05
3.5	5.31277e-16	-0.02274	-0.00551	-0.00134	-8.0244e-05	2.82543e-05		3.5	5.31277e-16	-0.02274	-0.00551	-0.00134	-8.0244e-05	2.82543e-05		3.5	1.8703e-16	0.15479	0.04665	0.01106	-2.45807e-05	7.17985e-05
3.51	5.97743e-17	-0.02292	-0.00554	-0.00134	-8.78593e-05	2.03771e-05		3.51	5.97743e-17	-0.02292	-0.00554	-0.00134	-8.78593e-05	2.03771e-05		3.51	-1.75695e-16	0.15512	0.04654	0.01097	-1.69219e-05	8.73283e-05
3.52	2.30547e-15	-0.02306	-0.00552	-0.00131	-6.75003e-05	2.71938e-05		3.52	2.30547e-15	-0.02306	-0.00552	-0.00131	-6.75003e-05	2.71938e-05		3.52	1.90076e-15	0.15539	0.04639	0.01085	-3.72773e-05	8.36723e-05
3.53	6.46422e-15	-0.0232	-0.00551	-0.00128	-4.68338e-05	3.65117e-05		3.53	6.46422e-15	-0.0232	-0.00551	-0.00128	-4.68338e-05	3.65117e-05		3.53	-7.0827e-15	0.15564	0.04622	0.01072	-7.16083e-05	6.97299e-05
3.54	-1.33656e-15	-0.02339	-0.00553	-0.00129	-5.58869e-05	3.26275e-05		3.54	-1.33656e-15	-0.02339	-0.00553	-0.00129	-5.58869e-05	3.26275e-05		3.54	7.639e-15	0.1559	0.04608	0.0106	-9.05748e-05	6.54422e-05
3.55	3.64257e-15	-0.0236	-0.00558	-0.00132	-8.13239e-05	1.94924e-05		3.55	3.64257e-15	-0.0236	-0.00558	-0.00132	-8.13239e-05	1.94924e-05		3.55	-5.56538e-15	0.1562	0.04597	0.01052	-7.38741e-05	8.29672e-05
3.56	-4.41621e-15	-0.02377	-0.0056	-0.00132	-8.39562e-05	1.4811e-05		3.56	-4.41621e-15	-0.02377	-0.0056	-0.00132	-8.39562e-05	1.4811e-05		3.56	4.6297e-15	0.15651	0.04588	0.01047	-3.69445e-05	0.000111022
3.57	-2.07669e-15	-0.02389	-0.00557	-0.00128	-5.65752e-05	2.37495e-05		3.57	-2.07669e-15	-0.02389	-0.00557	-0.00128	-5.65752e-05	2.37495e-05		3.57	-2.12233e-15	0.15678	0.04577	0.01039	-2.48093e-05	0.000122828
3.58	3.3209e-15	-0.02403	-0.00555	-0.00125	-3.67075e-05	3.11781e-05		3.58	3.3209e-15	-0.02403	-0.00555	-0.00125	-3.67075e-05	3.11781e-05		3.58	-2.79571e-15	0.15696	0.04558	0.01025	-6.25639e-05	0.000106184
3.59	-1.55044e-15	-0.02422	-0.00559	-0.00127	-5.28201e-05	2.398e-05		3.59	-1.55044e-15	-0.02422	-0.00559	-0.00127	-5.28201e-05	2.398e-05		3.59	4.75811e-15	0.1571	0.04536	0.01008	-0.000115429	8.23576e-05
3.6	2.97829e-15	-0.02444	-0.00564	-0.00131	-8.16506e-05	1.04485e-05		3.6	2.97829e-15	-0.02444	-0.00564	-0.00131	-8.16506e-05	1.04485e-05		3.6	-3.43561e-15	0.1573	0.04521	0.00998	-0.000120755	8.48143e-05
3.61	4.34967e-15	-0.0246	-0.00565	-0.0013	-8.05486e-05	8.20182e-06		3.61	4.34967e-15	-0.0246	-0.00565	-0.0013	-8.05486e-05	8.20182e-06		3.61	-2.25144e-15	0.15758	0.04514	0.00995	-6.76151e-05	0.00011732
3.62	-3.79797e-15	-0.02471	-0.00561	-0.00125	-4.90882e-05	1.85818e-05		3.62	-3.79797e-15	-0.02471	-0.00561	-0.00125	-4.90882e-05	1.85818e-05		3.62	6.80587e-15	0.15784	0.04505	0.00991	-2.15985e-05	0.000144617
3.63	-6.65027e-15	-0.02484	-0.00559	-0.00123	-3.01216e-05	2.50227e-05		3.63	-6.65027e-15	-0.02484	-0.00559	-0.00123	-3.01216e-05	2.50227e-05		3.63	8.14909e-15	0.15798	0.04486	0.00978	-4.78897e-05	0.000133892
3.64	4.35386e-15	-0.02504	-0.00563	-0.00125	-4.8442e-05	1.71171e-05		3.64	4.35386e-15	-0.02504	-0.00563	-0.00125	-4.8442e-05	1.71171e-05		3.64	-6.85564e-15	0.15802	0.0446	0.00958	-0.000123027	9.80151e-05
3.65	3.67323e-15	-0.02526	-0.00568	-0.00128	-7.61349e-05	4.86947e-06		3.65	3.67323e-15	-0.02526	-0.00568	-0.00128	-7.61349e-05	4.86947e-06		3.65	-7.48332e-15	0.15812	0.04439	0.00944	-0.000156569	8.26395e-05
3.66	-4.76584e-15	-0.02542	-0.00568	-0.00127	-7.37485e-05	3.36575e-06		3.66	-4.76584e-15	-0.02542	-0.00568	-0.00127	-7.37485e-05	3.36575e-06		3.66	2.11826e-15	0.15834	0.04431	0.00941	-0.000105694	0.000109295
3.67	-8.53532e-16	-0.02552	-0.00564	-0.00123	-4.58308e-05	1.15965e-05		3.67	-8.53532e-16	-0.02552	-0.00564	-0.00123	-4.58308e-05	1.15965e-05		3.67	6.61866e-16	0.15858	0.04424	0.0094	-3.49914e-05	0.000146716
3.68	5.40727e-16	-0.02566	-0.00563	-0.00121	-3.12731e-05	1.57565e-05		3.68	5.40727e-16	-0.02566	-0.00563	-0.00121	-3.12731e-05	1.57565e-05		3.68	2.01358e-15	0.15868	0.04407	0.0093	-3.69184e-05	0.000149211
3.69	2.28e-15	-0.02586	-0.00566	-0.00122	-4.64501e-05	9.82676e-06		3.69	2.28e-15	-0.02586	-0.00566	-0.00122	-4.64501e-05	9.82676e-06		3.69	1.42947e-15	0.15865	0.04379	0.00911	-0.00011267	0.000114032
3.7	-3.81419e-15	-0.02606	-0.0057	-0.00125	-6.53201e-05	2.40648e-06		3.7	-3.81419e-15	-0.02606	-0.0057	-0.00125	-6.53201e-05	2.40648e-06		3.7	7.64609e-15	0.15865	0.04354	0.00894	-0.000169995	8.42847e-05
3.71	-3.22122e-15	-0.0262	-0.0057	-0.00123	-6.10166e-05	2.09505e-06		3.71	-3.22122e-15	-0.0262	-0.0057	-0.00123	-6.10166e-05	2.09505e-06		3.71	1.31787e-14	0.15877	0.04341	0.00888	-0.000141478	9.45582e-05
3.72	5.33871e-15	-0.02632	-0.00567	-0.0012	-4.31109e-05	5.60688e-06		3.72	5.33871e-15	-0.02632	-0.00567	-0.0012	-4.31109e-05	5.60688e-06		3.72	-6.079e-15	0.15896	0.04334	0.00888	-6.83541e-05	0.000129437
3.73	6.34848e-15	-0.02647	-0.00567	-0.00119	-3.79116e-05	5.35389e-06		3.73	6.34848e-15	-0.02647	-0.00567	-0.00119	-3.79116e-05	5.35389e-06		3.73	-5.5041e-15	0.15904	0.04319	0.00881	-4.37738e-05	0.000145421
3.74	-5.66921e-16	-0.02666	-0.0057	-0.0012	-4.79679e-05	1.80609e-06		3.74	-5.66921e-16	-0.02666	-0.0057	-0.0012	-4.79679e-05	1.80609e-06		3.74	9.20981e-18	0.15897	0.04292	0.00864	-9.51352e-05	0.000124611
3.75	-4.48643e-15	-0.02683	-0.00571	-0.00121	-5.31492e-05	7.85148e-07		3.75	-4.48643e-15	-0.02683	-0.00571	-0.00121	-5.31492e-05	7.85148e-07		3.75	1.06515e-15	0.15889	0.04265	0.00846	-0.00015711	9.26546e-05
3.76	2.32836e-15	-0.02697	-0.0057	-0.00119	-4.56769e-05	2.28663e-06		3.76	2.32836e-15	-0.02697	-0.0057	-0.00119	-4.56769e-05	2.28663e-06		3.76	-2.30068e-15	0.15891	0.04246	0.00837	-0.000159565	8.41682e-05
3.77	-3.6207e-15	-0.02711	-0.00569	-0.00118	-4.02988e-05	7.57483e-07		3.77	-3.6207e-15	-0.02711	-0.00569	-0.00118	-4.02988e-05	7.57483e-07		3.77	1.87083e-15	0.15899	0.04235	0.00834	-0.0001098	0.000103099
3.78	-8.81599e-15	-0.02728	-0.00571	-0.00118	-4.60983e-05	-3.9527e-06		3.78	-8.81599e-15	-0.02728	-0.00571	-0.00118	-4.60983e-05	-3.9527e-06		3.78	7.51839e-15	0.15903	0.04221	0.00829	-7.21606e-05	0.000123417
3.79	-4.00251e-15	-0.02745	-0.00572	-0.00118	-5.00192e-05	-4.82302e-06		3.79	-4.00251e-15	-0.02745	-0.00572	-0.00118	-5.00192e-05	-4.82302e-06		3.79	2.97211e-15	0.15895	0.04198	0.00816	-8.66365e-05	0.000121609
3.8	9.85004e-17	-0.02759	-0.00571	-0.00117	-4.05398e-05	2.85073e-07		3.8	9.85004e-17	-0.02759	-0.00571	-0.00117	-4.05398e-05	2.85073e-07		3.8	-6.75132e-15	0.15883	0.04171	0.00801	-0.000130905	0.000100036
3.81	-1.41804e-15	-0.02773	-0.0057	-0.00115	-3.07021e-05	2.85258e-06		3.81	-1.41804e-15	-0.02773	-0.0057	-0.00115	-3.07021e-05	2.85258e-06		3.81	5.97433e-15	0.15874	0.04148	0.00788	-0.000156883	8.00352e-05
3.82	4.21765e-15	-0.02789	-0.00571	-0.00115	-3.85669e-05	-3.8177e-06		3.82	4.21765e-15	-0.02789	-0.00571	-0.00115	-3.85669e-05	-3.8177e-06		3.82	3.80188e-15	0.1587	0.04131	0.00781	-0.00014352	7.87619e-05
3.83	-6.75165e-15	-0.02807	-0.00574	-0.00116	-5.4515e-05	-1.22656e-05		3.83	-6.75165e-15	-0.02807	-0.00574	-0.00116	-5.4515e-05	-1.22656e-05		3.83	1.21233e-14	0.15866	0.04115	0.00775	-0.000109851	9.37986e-05
3.84	2.89972e-15	-0.02822	-0.00574	-0.00116	-5.16656e-05	-1.01214e-05		3.84	2.89972e-15	-0.02822	-0.00574	-0.00116	-5.16656e-05	-1.01214e-05		3.84	-1.14981e-14	0.15857	0.04096	0.00768	-9.07134e-05	0.000106501
3.85	-1.00595e-14	-0.02834	-0.00571	-0.00112	-2.86589e-05	5.81847e-07		3.85	-1.00595e-14	-0.02834	-0.00571	-0.00112	-2.86589e-05	5.81847e-07		3.85	9.25958e-15	0.15842	0.04072	0.00756	-0.000105938	9.98829e-05
3.86	-6.8774e-15	-0.02847	-0.00569	-0.0011	-1.72247e-05	4.05081e-06		3.86	-6.8774e-15	-0.02847	-0.00569	-0.0011	-1.72247e-05	4.05081e-06		3.86	7.72738e-15	0.15824	0.04046	0.00742	-0.000143152	7.6529e-05
3.87	6.31336e-16	-0.02865	-0.00572	-0.00112	-3.63681e-05	-6.7346e-06		3.87	6.31336e-16	-0.02865	-0.00572	-0.00112	-3.63681e-05	-6.7346e-06		3.87	2.16165e-15	0.15807	0.04022	0.0073	-0.000165289	5.84494e-05
3.88	6.46295e-15	-0.02884	-0.00575	-0.00115	-6.02059e-05	-1.81975e-05		3.88	6.46295e-15	-0.02884	-0.00575	-0.00115	-6.02059e-05	-1.81975e-05		3.88	-1.12484e-14	0.15795	0.04003	0.00723	-0.000145566	6.41594e-05
3.89	6.3298e-18	-0.02898	-0.00575	-0.00113	-5.24799e-05	-1.44257e-05		3.89	6.3298e-18	-0.02898	-0.00575	-0.00113	-5.24799e-05	-1.44257e-05		3.89	-6.91391e-15	0.15784	0.03986	0.00718	-0.000102418	8.52016e-05
3.9	5.86726e-16	-0.02908	-0.0057	-0.00109	-2.07942e-05	-4.38784e-07		3.9	5.86726e-16	-0.02908	-0.0057	-0.00109	-2.07942e-05	-4.38784e-07		3.9	-1.08711e-15	0.15767	0.03966	0.0071	-8.75676e-05	9.26207e-05
3.91	8.98314e-15	-0.0292	-0.00568	-0.00106	-8.73829e-06	3.96805e-06		3.91	8.98314e-15	-0.0292	-0.00568	-0.00106	-8.73829e-06	3.96805e-06		3.91	-5.50304e-15	0.15741	0.03938	0.00696	-0.000125542	7.14967e-05
3.92	-1.8139e-15	-0.02939	-0.00571	-0.00109	-3.34835e-05	-7.85907e-06		3.92	-1.8139e-15	-0.02939	-0.00571	-0.00109	-3.34835e-05	-7.85907e-06		3.92	3.51638e-15	0.15711	0.03909	0.00681	-0.000175167	4.22298e-05
3.93	4.05022e-16	-0.02959	-0.00576	-0.00112	-5.9606e-05	-1.98238e-05		3.93	4.05022e-16	-0.02959	-0.00576	-0.00112	-5.9606e-05	-1.98238e-05		3.93	-1.54866e-15	0.15689	0.03886	0.00671	-0.000173811	3.75074e-05
3.94	1.92873e-15	-0.02972	-0.00574	-0.0011	-4.93504e-05	-1.5894e-05		3.94	1.92873e-15	-0.02972	-0.00574	-0.0011	-4.93504e-05	-1.5894e-05		3.94	-2.7176e-15	0.15674	0.03871	0.00669	-0.000119294	6.03618e-05
3.95	-2.79259e-15	-0.02981	-0.00569	-0.00105	-1.69575e-05	-2.51787e-06		3.95	-2.79259e-15	-0.02981	-0.00569	-0.00105	-1.69575e-05	-2.51787e-06		3.95	4.62332e-15	0.15654	0.03853	0.00664	-8.01564e-05	7.81925e-05
3.96	9.14644e-16	-0.02994	-0.00567	-0.00103	-7.66556e-06	1.26914e-06		3.96	9.14644e-16	-0.02994	-0.00567	-0.00103	-7.66556e-06	1.26914e-06		3.96	-1.24641e-14	0.15621	0.03825	0.00651	-0.00010963	6.38394e-05
3.97	-8.5492e-16	-0.03013	-0.00571	-0.00106	-3.24405e-05	-9.07074e-06		3.97	-8.5492e-16	-0.03013	-0.00571	-0.00106	-3.24405e-05	-9.07074e-06		3.97	-2.66447e-15	0.15582	0.03792	0.00634	-0.000172589	3.13091e-05
3.98	-1.04814e-15	-0.03031	-0.00574	-0.00109	-5.37658e-05	-1.83397e-05		3.98	-1.04814e-15	-0.03031	-0.00574	-0.00109	-5.37658e-05	-1.83397e-05		3.98	-8.67918e-15	0.15549	0.03766	0.00623	-0.000188035	1.80497e-05
3.99	-1.70744e-15	-0.03043	-0.00572	-0.00106	-4.13769e-05	-1.42472e-05		3.99	-1.70744e-15	-0.03043	-0.00572	-0.00106	-4.13769e-05	-1.42472e-05		3.99	3.57695e-15	0.15527	0.0375	0.0062	-0.000136105	3.61974e-05
4	9.80554e-15	-0.03053	-0.00568	-0.00102	-1.47078e-05	-4.07554e-06		4	9.80554e-15	-0.03053	-0.00568	-0.00102	-1.47078e-05	-4.07554e-06		4	-5.68139e-15	0.15502	0.03733	0.00618	-8.5713e-05	5.73561e-05
4.01	-6.10338e-15	-0.03066	-0.00567	-0.00101	-1.16643e-05	-2.47854e-06		4.01	-6.10338e-15	-0.03066	-0.00567	-0.00101	-1.16643e-05	-2.47854e-06		4.01	1.46567e-14	0.15464	0.03706	0.00606	-0.00010296	5.06525e-05
4.02	-4.99667e-15	-0.03085	-0.0057	-0.00104	-3.32076e-05	-1.03392e-05		4.02	-4.99667e-15	-0.03085	-0.0057	-0.00104	-3.32076e-05	-1.03392e-05		4.02	-4.76005e-15	0.15417	0.03672	0.00588	-0.000163457	2.25838e-05
4.03	7.20791e-15	-0.03102	-0.00572	-0.00105	-4.53494e-05	-1.54092e-05		4.03	7.20791e-15	-0.03102	-0.00572	-0.00105	-4.53494e-05	-1.54092e-05		4.03	-5.48692e-15	0.15376	0.03644	0.00576	-0.00018704	6.38928e-06
4.04	1.05137e-14	-0.03113	-0.00569	-0.00102	-3.13001e-05	-1.12835e-05		4.04	1.05137e-14	-0.03113	-0.00569	-0.00102	-3.13001e-05	-1.12835e-05		4.04	-1.91961e-14	0.15345	0.03626	0.00573	-0.000145715	1.75863e-05
4.05	-8.1857e-15	-0.03123	-0.00566	-0.000991277	-1.39033e-05	-5.44204e-06		4.05	-8.1857e-15	-0.03123	-0.00566	-0.000991277	-1.39033e-05	-5.44204e-06		4.05	2.0585e-14	0.15313	0.03608	0.0057	-9.77124e-05	3.572e-05
4.06	5.67177e-15	-0.03138	-0.00566	-0.000992283	-1.81072e-05	-6.28326e-06		4.06	5.67177e-15	-0.03138	-0.00566	-0.000992283	-1.81072e-05	-6.28326e-06		4.06	-1.35671e-14	0.15268	0.03581	0.0056	-0.000105694	3.37909e-05
4.07	-4.04594e-15	-0.03156	-0.00569	-0.00101	-3.39837e-05	-1.08412e-05		4.07	-4.04594e-15	-0.03156	-0.00569	-0.00101	-3.39837e-05	-1.08412e-05		4.07	-3.26204e-15	0.15215	0.03547	0.00544	-0.000154645	1.30657e-05
4.08	1.18059e-14	-0.0317	-0.00569	-0.00101	-3.52312e-05	-1.11983e-05		4.08	1.18059e-14	-0.0317	-0.00569	-0.00101	-3.52312e-05	-1.11983e-05		4.08	-2.25403e-14	0.15166	0.03518	0.00532	-0.000178085	-1.80386e-06
4.09	-1.45881e-15	-0.03181	-0.00566	-0.000979236	-2.07605e-05	-7.47752e-06		4.09	-1.45881e-15	-0.03181	-0.00566	-0.000979236	-2.07605e-05	-7.47752e-06		4.09	1.30446e-14	0.15126	0.03497	0.00528	-0.000149001	3.52899e-06
4.1	1.04912e-14	-0.03193	-0.00564	-0.000962956	-1.43468e-05	-6.59031e-06		4.1	1.04912e-14	-0.03193	-0.00564	-0.000962956	-1.43468e-05	-6.59031e-06		4.1	-2.31839e-14	0.15085	0.03478	0.00524	-0.000110251	1.68044e-05
4.11	-6.48866e-15	-0.03209	-0.00565	-0.00097388	-2.55696e-05	-1.0049e-05		4.11	-6.48866e-15	-0.03209	-0.00565	-0.00097388	-2.55696e-05	-1.0049e-05		4.11	1.00458e-15	0.15034	0.0345	0.00515	-0.000111502	1.80531e-05
4.12	2.94951e-15	-0.03225	-0.00567	-0.000983782	-3.48803e-05	-1.13352e-05		4.12	2.94951e-15	-0.03225	-0.00567	-0.000983782	-3.48803e-05	-1.13352e-05		4.12	-5.51136e-15	0.14975	0.03418	0.00501	-0.000145613	4.82067e-06
4.13	-4.34649e-15	-0.03237	-0.00565	-0.000965859	-2.55217e-05	-7.01713e-06		4.13	-4.34649e-15	-0.03237	-0.00565	-0.000965859	-2.55217e-05	-7.01713e-06		4.13	9.03695e-15	0.14919	0.03389	0.0049	-0.000165976	-7.9615e-06
4.14	-1.03938e-14	-0.03247	-0.00562	-0.0009377	-1.09362e-05	-3.20747e-06		4.14	-1.03938e-14	-0.03247	-0.00562	-0.0009377	-1.09362e-05	-3.20747e-06		4.14	2.11879e-14	0.14869	0.03365	0.00483	-0.000150376	-8.38634e-06
4.15	9.88131e-15	-0.03261	-0.00561	-0.000934244	-1.40925e-05	-6.29007e-06		4.15	9.88131e-15	-0.03261	-0.00561	-0.000934244	-1.40925e-05	-6.29007e-06		4.15	-2.35683e-14	0.14819	0.03343	0.00479	-0.000123417	-2.67834e-07
4.16	-8.29147e-15	-0.03278	-0.00564	-0.000952872	-3.0964e-05	-1.22293e-05		4.16	-8.29147e-15	-0.03278	-0.00564	-0.000952872	-3.0964e-05	-1.22293e-05		4.16	5.77632e-15	0.14761	0.03316	0.0047	-0.000117871	4.27432e-06
4.17	6.8137e-15	-0.03293	-0.00564	-0.000956112	-3.54604e-05	-1.18023e-05		4.17	6.8137e-15	-0.03293	-0.00564	-0.000956112	-3.54604e-05	-1.18023e-05		4.17	-1.40446e-14	0.14697	0.03285	0.00459	-0.000135071	-8.82763e-07
4.18	-2.42849e-15	-0.03303	-0.00561	-0.000928487	-1.90571e-05	-4.55577e-06		4.18	-2.42849e-15	-0.03303	-0.00561	-0.000928487	-1.90571e-05	-4.55577e-06		4.18	-3.39594e-15	0.14634	0.03256	0.00448	-0.000151357	-1.11023e-05
4.19	2.24177e-15	-0.03313	-0.00558	-0.000900827	-4.62088e-06	-2.22408e-07		4.19	2.24177e-15	-0.03313	-0.00558	-0.000900827	-4.62088e-06	-2.22408e-07		4.19	-4.53477e-15	0.14574	0.0323	0.0044	-0.000150164	-1.73207e-05
4.2	9.92422e-15	-0.03328	-0.00558	-0.000904829	-1.2905e-05	-4.81676e-06		4.2	9.92422e-15	-0.03328	-0.00558	-0.000904829	-1.2905e-05	-4.81676e-06		4.2	-2.20833e-14	0.14514	0.03205	0.00434	-0.000136248	-1.49133e-05
4.21	4.23783e-15	-0.03345	-0.00561	-0.000926078	-3.17696e-05	-1.17548e-05		4.21	4.23783e-15	-0.03345	-0.00561	-0.000926078	-3.17696e-05	-1.17548e-05		4.21	-1.49624e-15	0.14449	0.03178	0.00427	-0.000124429	-7.8458e-06
4.22	-3.77469e-15	-0.03359	-0.00561	-0.000925316	-3.38521e-05	-1.11233e-05		4.22	-3.77469e-15	-0.03359	-0.00561	-0.000925316	-3.38521e-05	-1.11233e-05		4.22	6.59068e-15	0.14381	0.03149	0.00418	-0.000124738	-5.2694e-06
4.23	1.40249e-15	-0.03369	-0.00557	-0.000895465	-1.6071e-05	-3.61274e-06		4.23	1.40249e-15	-0.03369	-0.00557	-0.000895465	-1.6071e-05	-3.61274e-06		4.23	1.31753e-14	0.14311	0.0312	0.00408	-0.000136461	-1.22837e-05
4.24	9.30475e-15	-0.03379	-0.00554	-0.000870541	-3.1661e-06	8.00912e-07		4.24	9.30475e-15	-0.03379	-0.00554	-0.000870541	-3.1661e-06	8.00912e-07		4.24	-1.29624e-14	0.1424	0.03091	0.00399	-0.00014849	-2.30907e-05
4.25	-9.28481e-15	-0.03393	-0.00555	-0.000875846	-1.17886e-05	-3.10711e-06		4.25	-9.28481e-15	-0.03393	-0.00555	-0.000875846	-1.17886e-05	-3.10711e-06		4.25	5.9676e-15	0.14169	0.03063	0.00391	-0.000146775	-2.59811e-05
4.26	9.87977e-15	-0.0341	-0.00557	-0.000893596	-2.82166e-05	-9.23725e-06		4.26	9.87977e-15	-0.0341	-0.00557	-0.000893596	-2.82166e-05	-9.23725e-06		4.26	-2.77584e-14	0.14098	0.03037	0.00385	-0.000129636	-1.74206e-05
4.27	-6.32562e-16	-0.03423	-0.00557	-0.000891052	-2.97216e-05	-9.31694e-06		4.27	-6.32562e-16	-0.03423	-0.00557	-0.000891052	-2.97216e-05	-9.31694e-06		4.27	7.71534e-15	0.14025	0.0301	0.00378	-0.000114994	-8.36498e-06
4.28	2.32462e-15	-0.03433	-0.00554	-0.000866198	-1.58748e-05	-3.77419e-06		4.28	2.32462e-15	-0.03433	-0.00554	-0.000866198	-1.58748e-05	-3.77419e-06		4.28	-4.63112e-15	0.13947	0.0298	0.00369	-0.000122402	-1.1965e-05
4.29	-9.69787e-15	-0.03444	-0.00551	-0.000846235	-5.95199e-06	2.05147e-07		4.29	-9.69787e-15	-0.03444	-0.00551	-0.000846235	-5.95199e-06	2.05147e-07		4.29	1.91312e-14	0.13866	0.02949	0.00358	-0.000145662	-2.6009e-05
4.3	3.72249e-15	-0.03457	-0.00551	-0.000847375	-1.07871e-05	-1.25976e-06		4.3	3.72249e-15	-0.03457	-0.00551	-0.000847375	-1.07871e-05	-1.25976e-06		4.3	-2.30954e-14	0.13785	0.02919	0.00349	-0.000155001	-3.38467e-05
4.31	-9.39586e-15	-0.03472	-0.00552	-0.000856291	-2.09111e-05	-5.00196e-06		4.31	-9.39586e-15	-0.03472	-0.00552	-0.000856291	-2.09111e-05	-5.00196e-06		4.31	2.5717e-14	0.13707	0.02893	0.00344	-0.000134478	-2.53099e-05
4.32	6.84715e-16	-0.03485	-0.00551	-0.000853836	-2.32871e-05	-6.43928e-06		4.32	6.84715e-16	-0.03485	-0.00551	-0.000853836	-2.32871e-05	-6.43928e-06		4.32	-3.59891e-16	0.13628	0.02867	0.00339	-0.000107222	-1.10896e-05
4.33	-1.42922e-14	-0.03497	-0.0055	-0.000840091	-1.78904e-05	-4.8582e-06		4.33	-1.42922e-14	-0.03497	-0.0055	-0.000840091	-1.78904e-05	-4.8582e-06		4.33	2.73212e-14	0.13543	0.02838	0.00331	-0.000108821	-1.00775e-05
4.34	-9.79194e-16	-0.03508	-0.00548	-0.000827349	-1.26541e-05	-2.23551e-06		4.34	-9.79194e-16	-0.03508	-0.00548	-0.000827349	-1.26541e-05	-2.23551e-06		4.34	-6.43128e-15	0.13452	0.02804	0.00319	-0.000139106	-2.47485e-05
4.35	-6.99075e-15	-0.0352	-0.00547	-0.000820421	-1.08606e-05	-1.57228e-07		4.35	-6.99075e-15	-0.0352	-0.00547	-0.000820421	-1.08606e-05	-1.57228e-07		4.35	-1.05665e-15	0.13361	0.02772	0.00309	-0.000158687	-3.71526e-05
4.36	1.14655e-14	-0.03533	-0.00546	-0.000815853	-1.11114e-05	2.7264e-07		4.36	1.14655e-14	-0.03533	-0.00546	-0.000815853	-1.11114e-05	2.7264e-07		4.36	-2.07019e-14	0.13276	0.02746	0.00304	-0.000139876	-3.17761e-05
4.37	-4.12554e-15	-0.03546	-0.00546	-0.000813362	-1.3984e-05	-1.90658e-06		4.37	-4.12554e-15	-0.03546	-0.00546	-0.000813362	-1.3984e-05	-1.90658e-06		4.37	-1.05629e-15	0.1319	0.02721	0.00301	-0.000105086	-1.56281e-05
4.38	-2.52621e-15	-0.03559	-0.00545	-0.000814368	-1.96534e-05	-5.35356e-06		4.38	-2.52621e-15	-0.03559	-0.00545	-0.000814368	-1.96534e-05	-5.35356e-06		4.38	5.10719e-15	0.13097	0.02692	0.00294	-9.86912e-05	-9.16789e-06
4.39	7.61022e-15	-0.03571	-0.00545	-0.00081197	-2.17513e-05	-5.80528e-06		4.39	7.61022e-15	-0.03571	-0.00545	-0.00081197	-2.17513e-05	-5.80528e-06		4.39	-2.37716e-14	0.12997	0.02657	0.00282	-0.00012826	-2.01324e-05
4.4	-1.33666e-14	-0.03583	-0.00543	-0.000797039	-1.37759e-05	-9.99395e-07		4.4	-1.33666e-14	-0.03583	-0.00543	-0.000797039	-1.37759e-05	-9.99395e-07		4.4	2.79142e-14	0.12898	0.02624	0.00272	-0.000154322	-3.43313e-05
4.41	-3.57404e-15	-0.03593	-0.0054	-0.000776524	-2.24629e-06	4.52173e-06		4.41	-3.57404e-15	-0.03593	-0.0054	-0.000776524	-2.24629e-06	4.52173e-06		4.41	-8.06319e-15	0.12803	0.02597	0.00266	-0.000142661	-3.43685e-05
4.42	-1.40259e-14	-0.03605	-0.00539	-0.00077098	-2.84027e-06	3.5449e-06		4.42	-1.40259e-14	-0.03605	-0.00539	-0.00077098	-2.84027e-06	3.5449e-06		4.42	2.3682e-14	0.1271	0.02572	0.00263	-0.000108646	-2.11254e-05
4.43	-3.78643e-15	-0.03619	-0.0054	-0.000785562	-1.83416e-05	-3.87829e-06		4.43	-3.78643e-15	-0.03619	-0.0054	-0.000785562	-1.83416e-05	-3.87829e-06		4.43	-3.64035e-15	0.1261	0.02543	0.00257	-9.52918e-05	-1.11644e-05
4.44	-7.32272e-15	-0.03633	-0.00541	-0.000795855	-2.97674e-05	-8.57241e-06		4.44	-7.32272e-15	-0.03633	-0.00541	-0.000795855	-2.97674e-05	-8.57241e-06		4.44	2.59603e-14	0.12502	0.02509	0.00247	-0.000116752	-1.54735e-05
4.45	-1.05025e-14	-0.03644	-0.00539	-0.000777324	-1.94106e-05	-3.41187e-06		4.45	-1.05025e-14	-0.03644	-0.00539	-0.000777324	-1.94106e-05	-3.41187e-06		4.45	2.01681e-14	0.12393	0.02475	0.00236	-0.000142608	-2.72382e-05
4.46	-8.5124e-15	-0.03652	-0.00534	-0.000742543	2.49871e-06	6.28636e-06		4.46	-8.5124e-15	-0.03652	-0.00534	-0.000742543	2.49871e-06	6.28636e-06		4.46	2.24262e-14	0.12289	0.02446	0.0023	-0.000139958	-3.19877e-05
4.47	1.09676e-15	-0.03662	-0.00532	-0.00072995	7.52005e-06	8.32183e-06		4.47	1.09676e-15	-0.03662	-0.00532	-0.00072995	7.52005e-06	8.32183e-06		4.47	-4.51139e-15	0.12187	0.0242	0.00227	-0.000114344	-2.50204e-05
4.48	-6.12747e-15	-0.03678	-0.00535	-0.000752341	-1.31334e-05	-5.40009e-07		4.48	-6.12747e-15	-0.03678	-0.00535	-0.000752341	-1.31334e-05	-5.40009e-07		4.48	-8.23853e-15	0.12079	0.02392	0.00221	-9.815e-05	-1.50432e-05
4.49	-1.57004e-14	-0.03693	-0.00537	-0.000775155	-3.37803e-05	-9.33991e-06		4.49	-1.57004e-14	-0.03693	-0.00537	-0.000775155	-3.37803e-05	-9.33991e-06		4.49	2.41644e-14	0.11965	0.02358	0.00212	-0.000107746	-1.25512e-05
4.5	-1.83847e-15	-0.03704	-0.00535	-0.00075968	-2.63019e-05	-6.42145e-06		4.5	-1.83847e-15	-0.03704	-0.00535	-0.00075968	-2.63019e-05	-6.42145e-06		4.5	-6.78373e-15	0.11848	0.02325	0.00203	-0.000126774	-1.86122e-05
4.51	-1.64778e-14	-0.0371	-0.00529	-0.000716186	1.67035e-06	5.27499e-06		4.51	-1.64778e-14	-0.0371	-0.00529	-0.000716186	1.67035e-06	5.27499e-06		4.51	2.88894e-14	0.11734	0.02294	0.00196	-0.000131344	-2.55652e-05
4.52	-4.49001e-15	-0.03719	-0.00526	-0.000693397	1.47558e-05	1.13746e-05		4.52	-4.49001e-15	-0.03719	-0.00526	-0.000693397	1.47558e-05	1.13746e-05		4.52	-8.30158e-15	0.11622	0.02267	0.00191	-0.000118786	-2.59919e-05
4.53	-6.73018e-15	-0.03735	-0.00528	-0.000714997	-4.43061e-06	4.17569e-06		4.53	-6.73018e-15	-0.03735	-0.00528	-0.000714997	-4.43061e-06	4.17569e-06		4.53	2.665e-14	0.11506	0.02237	0.00186	-0.000105349	-1.9526e-05
4.54	4.68561e-15	-0.03751	-0.00531	-0.000747192	-3.18534e-05	-7.44144e-06		4.54	4.68561e-15	-0.03751	-0.00531	-0.000747192	-3.18534e-05	-7.44144e-06		4.54	-5.06327e-15	0.11384	0.02205	0.00179	-0.000103527	-1.22401e-05
4.55	-1.13012e-16	-0.03762	-0.0053	-0.000741689	-3.2461e-05	-9.02108e-06		4.55	-1.13012e-16	-0.03762	-0.0053	-0.000741689	-3.2461e-05	-9.02108e-06		4.55	6.59245e-15	0.11261	0.02173	0.00171	-0.000110641	-1.07393e-05
4.56	1.33775e-14	-0.03768	-0.00525	-0.000698148	-5.04645e-06	1.53064e-06		4.56	1.33775e-14	-0.03768	-0.00525	-0.000698148	-5.04645e-06	1.53064e-06		4.56	-2.9306e-14	0.11138	0.02142	0.00164	-0.00011721	-1.61167e-05
4.57	4.53382e-15	-0.03776	-0.0052	-0.000664553	1.64056e-05	1.15108e-05		4.57	4.53382e-15	-0.03776	-0.0052	-0.000664553	1.64056e-05	1.15108e-05		4.57	5.31335e-15	0.11015	0.02112	0.00158	-0.000117973	-2.25688e-05
4.58	1.48641e-14	-0.0379	-0.00521	-0.000675867	5.79181e-06	9.08282e-06		4.58	1.48641e-14	-0.0379	-0.00521	-0.000675867	5.79181e-06	9.08282e-06		4.58	-2.94863e-14	0.10889	0.02081	0.00152	-0.000113154	-2.25962e-05
4.59	-3.22147e-15	-0.03807	-0.00525	-0.000710648	-2.30601e-05	-2.56271e-06		4.59	-3.22147e-15	-0.03807	-0.00525	-0.000710648	-2.30601e-05	-2.56271e-06		4.59	-3.85182e-15	0.1076	0.0205	0.00146	-0.000105468	-1.49015e-05
4.6	4.75051e-15	-0.03819	-0.00525	-0.000719378	-3.46389e-05	-9.43806e-06		4.6	4.75051e-15	-0.03819	-0.00525	-0.000719378	-3.46389e-05	-9.43806e-06		4.6	-8.47727e-15	0.1063	0.02019	0.0014	-9.97361e-05	-6.72594e-06
4.61	-1.33772e-14	-0.03826	-0.0052	-0.000685997	-1.54725e-05	-3.53577e-06		4.61	-1.33772e-14	-0.03826	-0.0052	-0.000685997	-1.54725e-05	-3.53577e-06		4.61	1.73782e-14	0.10498	0.01988	0.00133	-0.000101241	-6.60656e-06
4.62	3.00357e-15	-0.03833	-0.00515	-0.000645613	1.0869e-05	8.06559e-06		4.62	3.00357e-15	-0.03833	-0.00515	-0.000645613	1.0869e-05	8.06559e-06		4.62	-8.17689e-15	0.10365	0.01956	0.00126	-0.000109474	-1.45066e-05
4.63	1.21501e-14	-0.03844	-0.00514	-0.000639956	1.34589e-05	1.19056e-05		4.63	1.21501e-14	-0.03844	-0.00514	-0.000639956	1.34589e-05	1.19056e-05		4.63	-2.35233e-14	0.10229	0.01925	0.0012	-0.000115403	-2.10248e-05
4.64	-5.52519e-15	-0.0386	-0.00517	-0.000667934	-9.54588e-06	3.80635e-06		4.64	-5.52519e-15	-0.0386	-0.00517	-0.000667934	-9.54588e-06	3.80635e-06		4.64	6.78479e-15	0.10092	0.01894	0.00114	-0.000110211	-1.78122e-05
4.65	1.56135e-14	-0.03874	-0.00519	-0.000689494	-3.03659e-05	-6.63316e-06		4.65	1.56135e-14	-0.03874	-0.00519	-0.000689494	-3.03659e-05	-6.63316e-06		4.65	-3.01118e-14	0.09954	0.01863	0.00109	-9.71478e-05	-7.51662e-06
4.66	3.74649e-15	-0.03883	-0.00516	-0.000674065	-2.49584e-05	-7.34008e-06		4.66	3.74649e-15	-0.03883	-0.00516	-0.000674065	-2.49584e-05	-7.34008e-06		4.66	3.92479e-15	0.09815	0.01833	0.00104	-8.9874e-05	-1.10155e-06
4.67	2.29617e-14	-0.03889	-0.00511	-0.000634894	-1.83696e-07	2.41322e-06		4.67	2.29617e-14	-0.03889	-0.00511	-0.000634894	-1.83696e-07	2.41322e-06		4.67	-2.44421e-14	0.09672	0.01801	0.000971221	-9.65506e-05	-5.1903e-06
4.68	-2.4454e-15	-0.03898	-0.00507	-0.000611721	1.52719e-05	1.13355e-05		4.68	-2.4454e-15	-0.03898	-0.00507	-0.000611721	1.52719e-05	1.13355e-05		4.68	-1.93335e-15	0.09527	0.01768	0.000898947	-0.00010899	-1.43291e-05
4.69	9.32734e-15	-0.03911	-0.00509	-0.000624721	4.09213e-06	9.15126e-06		4.69	9.32734e-15	-0.03911	-0.00509	-0.000624721	4.09213e-06	9.15126e-06		4.69	-2.29268e-14	0.09381	0.01736	0.00083616	-0.000111617	-1.73587e-05
4.7	-3.47244e-15	-0.03926	-0.00511	-0.000652447	-2.03373e-05	-1.56914e-06		4.7	-3.47244e-15	-0.03926	-0.00511	-0.000652447	-2.03373e-05	-1.56914e-06		4.7	6.27684e-16	0.09234	0.01705	0.000789032	-0.00010003	-1.028e-05
4.71	9.83559e-15	-0.03938	-0.00511	-0.000657098	-2.96015e-05	-8.34177e-06		4.71	9.83559e-15	-0.03938	-0.00511	-0.000657098	-2.96015e-05	-8.34177e-06		4.71	-2.03296e-14	0.09086	0.01675	0.000745815	-8.63586e-05	-5.79638e-07
4.72	3.34539e-15	-0.03945	-0.00506	-0.000627648	-1.28225e-05	-3.22466e-06		4.72	3.34539e-15	-0.03945	-0.00506	-0.000627648	-1.28225e-05	-3.22466e-06		4.72	4.35766e-15	0.08936	0.01644	0.000690619	-8.501e-05	1.57776e-06
4.73	5.61848e-15	-0.03952	-0.00502	-0.000592378	1.07518e-05	7.84606e-06		4.73	5.61848e-15	-0.03952	-0.00502	-0.000592378	1.07518e-05	7.84606e-06		4.73	3.98218e-15	0.08782	0.01611	0.000621923	-9.6196e-05	-5.27334e-06
4.74	1.76431e-14	-0.03962	-0.00501	-0.000586556	1.37679e-05	1.18788e-05		4.74	1.76431e-14	-0.03962	-0.00501	-0.000586556	1.37679e-05	1.18788e-05		4.74	-1.61193e-14	0.08626	0.01578	0.000553911	-0.000106266	-1.26937e-05
4.75	4.17461e-15	-0.03977	-0.00503	-0.000611521	-7.35673e-06	4.08222e-06		4.75	4.17461e-15	-0.03977	-0.00503	-0.000611521	-7.35673e-06	4.08222e-06		4.75	-1.07804e-14	0.08469	0.01547	0.000500318	-0.000103269	-1.19528e-05
4.76	1.71311e-14	-0.03991	-0.00504	-0.000632419	-2.77598e-05	-6.37865e-06		4.76	1.71311e-14	-0.03991	-0.00504	-0.000632419	-2.77598e-05	-6.37865e-06		4.76	-3.10342e-14	0.08312	0.01517	0.000459771	-8.96208e-05	-3.41775e-06
4.77	7.0316e-15	-0.03999	-0.00502	-0.000618611	-2.30707e-05	-7.15541e-06		4.77	7.0316e-15	-0.03999	-0.00502	-0.000618611	-2.30707e-05	-7.15541e-06		4.77	7.17586e-15	0.08154	0.01486	0.000417736	-7.8888e-05	4.18267e-06
4.78	1.43643e-14	-0.04005	-0.00497	-0.000580315	1.49525e-06	2.61785e-06		4.78	1.43643e-14	-0.04005	-0.00497	-0.000580315	1.49525e-06	2.61785e-06		4.78	-3.08642e-14	0.07992	0.01455	0.000361639	-8.14118e-05	3.24417e-06
4.79	-4.68006e-15	-0.04013	-0.00493	-0.000557288	1.68934e-05	1.12915e-05		4.79	-4.68006e-15	-0.04013	-0.00493	-0.000557288	1.68934e-05	1.12915e-05		4.79	8.92997e-15	0.07827	0.01421	0.000293716	-9.37985e-05	-4.69368e-06
4.8	-3.20011e-15	-0.04026	-0.00494	-0.00057148	4.87698e-06	8.61424e-06		4.8	-3.20011e-15	-0.04026	-0.00494	-0.00057148	4.87698e-06	8.61424e-06		4.8	-1.33939e-14	0.0766	0.01388	0.000229434	-0.000102228	-1.05899e-05
4.81	-1.55105e-14	-0.04041	-0.00497	-0.000600182	-1.99177e-05	-2.09289e-06		4.81	-1.55105e-14	-0.04041	-0.00497	-0.000600182	-1.99177e-05	-2.09289e-06		4.81	2.98745e-14	0.07493	0.01357	0.000182408	-9.62912e-05	-7.42055e-06
4.82	-7.75432e-15	-0.04052	-0.00496	-0.000603117	-2.75631e-05	-8.08565e-06		4.82	-7.75432e-15	-0.04052	-0.00496	-0.000603117	-2.75631e-05	-8.08565e-06		4.82	4.91449e-15	0.07326	0.01327	0.000149417	-8.0257e-05	2.20496e-06
4.83	-1.10934e-14	-0.04058	-0.00492	-0.000571322	-9.05132e-06	-2.50347e-06		4.83	-1.10934e-14	-0.04058	-0.00492	-0.000571322	-9.05132e-06	-2.50347e-06		4.83	2.26476e-14	0.07157	0.01297	0.000111431	-6.99855e-05	8.43848e-06
4.84	3.04604e-15	-0.04064	-0.00487	-0.000537971	1.30505e-05	7.67086e-06		4.84	3.04604e-15	-0.04064	-0.00487	-0.000537971	1.30505e-05	7.67086e-06		4.84	-9.38196e-15	0.06984	0.01265	5.29299e-05	-7.66888e-05	4.63258e-06
4.85	-1.47788e-14	-0.04075	-0.00487	-0.000537604	1.24044e-05	1.03165e-05		4.85	-1.47788e-14	-0.04075	-0.00487	-0.000537604	1.24044e-05	1.03165e-05		4.85	3.56002e-14	0.06806	0.0123	-1.90639e-05	-9.34313e-05	-5.00944e-06
4.86	6.56532e-16	-0.0409	-0.00489	-0.000564098	-9.24419e-06	2.66015e-06		4.86	6.56532e-16	-0.0409	-0.00489	-0.000564098	-9.24419e-06	2.66015e-06		4.86	3.41755e-15	0.06628	0.01197	-7.95304e-05	-0.000100624	-9.40008e-06
4.87	-1.76627e-14	-0.04102	-0.0049	-0.000579121	-2.5084e-05	-5.88928e-06		4.87	-1.76627e-14	-0.04102	-0.0049	-0.000579121	-2.5084e-05	-5.88928e-06		4.87	2.06023e-14	0.06452	0.01167	-0.000113152	-8.75539e-05	-2.75626e-06
4.88	-1.79487e-14	-0.04109	-0.00486	-0.000559714	-1.64804e-05	-5.41043e-06		4.88	-1.79487e-14	-0.04109	-0.00486	-0.000559714	-1.64804e-05	-5.41043e-06		4.88	3.04625e-14	0.06276	0.01138	-0.000134864	-6.65514e-05	8.30322e-06
4.89	1.94214e-15	-0.04115	-0.00482	-0.000525494	5.05055e-06	2.88777e-06		4.89	1.94214e-15	-0.04115	-0.00482	-0.000525494	5.05055e-06	2.88777e-06		4.89	-1.52769e-14	0.06095	0.01108	-0.000175639	-6.0963e-05	1.1586e-05
4.9	-1.56351e-14	-0.04124	-0.00479	-0.000512841	1.33127e-05	8.79814e-06		4.9	-1.56351e-14	-0.04124	-0.00479	-0.000512841	1.33127e-05	8.79814e-06		4.9	3.22839e-14	0.05908	0.01073	-0.000245784	-7.7815e-05	3.28559e-06
4.91	1.61306e-15	-0.04137	-0.00481	-0.000529986	-3.17969e-07	5.65132e-06		4.91	1.61306e-15	-0.04137	-0.00481	-0.000529986	-3.17969e-07	5.65132e-06		4.91	1.98436e-15	0.05719	0.01038	-0.000319474	-9.7357e-05	-6.99214e-06
4.92	-2.86547e-14	-0.0415	-0.00482	-0.000548915	-1.78573e-05	-2.20544e-06		4.92	-2.86547e-14	-0.0415	-0.00482	-0.000548915	-1.78573e-05	-2.20544e-06		4.92	2.20589e-14	0.05532	0.01007	-0.000363356	-9.48567e-05	-6.89199e-06
4.93	1.00006e-14	-0.04159	-0.0048	-0.000541763	-1.82509e-05	-5.38883e-06		4.93	1.00006e-14	-0.04159	-0.0048	-0.000541763	-1.82509e-05	-5.38883e-06		4.93	9.11346e-15	0.05347	0.00979	-0.000377817	-7.0815e-05	4.09714e-06
4.94	1.92478e-15	-0.04165	-0.00476	-0.000514304	-2.66865e-06	-8.03777e-07		4.94	1.92478e-15	-0.04165	-0.00476	-0.000514304	-2.66865e-06	-8.03777e-07		4.94	-2.18272e-15	0.05159	0.0095	-0.000399339	-5.22706e-05	1.35485e-05
4.95	1.76689e-14	-0.04173	-0.00473	-0.000495957	9.04734e-06	5.41908e-06		4.95	1.76689e-14	-0.04173	-0.00473	-0.000495957	9.04734e-06	5.41908e-06		4.95	-2.27121e-14	0.04965	0.00917	-0.000457257	-6.09974e-05	1.05481e-05
4.96	-2.1877e-16	-0.04184	-0.00473	-0.000502142	3.86959e-06	5.98799e-06		4.96	-2.1877e-16	-0.04184	-0.00473	-0.000502142	3.86959e-06	5.98799e-06		4.96	-5.09798e-15	0.04765	0.00881	-0.000536496	-8.62152e-05	-1.18879e-06
4.97	-7.88802e-15	-0.04197	-0.00474	-0.000517366	-9.82504e-06	9.46815e-07		4.97	-7.88802e-15	-0.04197	-0.00474	-0.000517366	-9.82504e-06	9.46815e-07		4.97	5.06327e-15	0.04566	0.00847	-0.000594201	-9.64858e-05	-7.52845e-06
4.98	-3.62083e-16	-0.04206	-0.00473	-0.000517514	-1.48937e-05	-3.33371e-06		4.98	-3.62083e-16	-0.04206	-0.00473	-0.000517514	-1.48937e-05	-3.33371e-06		4.98	2.00986e-15	0.04371	0.00819	-0.000612202	-7.78928e-05	-7.741e-07
4.99	-1.04861e-14	-0.04214	-0.0047	-0.000499823	-6.84695e-06	-2.29624e-06		4.99	-1.04861e-14	-0.04214	-0.0047	-0.000499823	-6.84695e-06	-2.29624e-06		4.99	-1.27372e-14	0.04176	0.00791	-0.000620459	-5.16742e-05	1.11134e-05
5	-9.06325e-15	-0.04221	-0.00467	-0.000483065	2.84775e-06	1.94786e-06		5	-9.06325e-15	-0.04221	-0.00467	-0.000483065	2.84775e-06	1.94786e-06		5	4.45833e-14	0.03974	0.0076	-0.000660783	-4.8581e-05	1.41716e-05
5.01	-1.79788e-14	-0.04231	-0.00466	-0.000481633	2.97359e-06	4.15072e-06		5.01	-1.79788e-14	-0.04231	-0.00466	-0.000481633	2.97359e-06	4.15072e-06		5.01	3.32233e-14	0.03765	0.00724	-0.000735057	-7.1107e-05	5.21277e-06
5.02	-1.06778e-14	-0.04243	-0.00466	-0.00048904	-4.31581e-06	2.36177e-06		5.02	-1.06778e-14	-0.04243	-0.00466	-0.00048904	-4.31581e-06	2.36177e-06		5.02	-1.06139e-14	0.03555	0.00689	-0.000802832	-9.05399e-05	-4.6575e-06
5.03	-2.58227e-14	-0.04252	-0.00465	-0.000489766	-8.85392e-06	-6.58734e-07		5.03	-2.58227e-14	-0.04252	-0.00465	-0.000489766	-8.85392e-06	-6.58734e-07		5.03	3.64772e-14	0.03349	0.00659	-0.000831586	-8.25028e-05	-3.72769e-06
5.04	1.67797e-14	-0.0426	-0.00463	-0.000480029	-6.35436e-06	-1.59718e-06		5.04	1.67797e-14	-0.0426	-0.00463	-0.000480029	-6.35436e-06	-1.59718e-06		5.04	-3.56972e-14	0.03145	0.00632	-0.000836576	-5.65564e-05	6.44363e-06
5.05	-5.45306e-15	-0.04269	-0.00461	-0.000469754	-1.97746e-06	-2.56031e-07		5.05	-5.45306e-15	-0.04269	-0.00461	-0.000469754	-1.97746e-06	-2.56031e-07		5.05	3.06382e-14	0.02935	0.00602	-0.000860808	-4.34291e-05	1.35922e-05
5.06	2.30758e-14	-0.04278	-0.0046	-0.000466655	-1.28832e-06	1.29111e-06		5.06	2.30758e-14	-0.04278	-0.0046	-0.000466655	-1.28832e-06	1.29111e-06		5.06	-2.72809e-14	0.02718	0.00568	-0.000921515	-5.69342e-05	9.80312e-06
5.07	1.44877e-14	-0.04288	-0.00459	-0.000466696	-3.09855e-06	1.68243e-06		5.07	1.44877e-14	-0.04288	-0.00459	-0.000466696	-3.09855e-06	1.68243e-06		5.07	-3.79487e-14	0.02498	0.00533	-0.000990527	-7.83279e-05	3.73729e-07
5.08	-1.51147e-15	-0.04297	-0.00458	-0.000462689	-3.36205e-06	1.19779e-06		5.08	-1.51147e-15	-0.04297	-0.00458	-0.000462689	-3.36205e-06	1.19779e-06		5.08	2.18627e-15	0.02281	0.00501	-0.00103	-8.09551e-05	-3.47851e-06
5.09	-6.89783e-15	-0.04305	-0.00456	-0.000455831	-2.24723e-06	4.29953e-07		5.09	-6.89783e-15	-0.04305	-0.00456	-0.000455831	-2.24723e-06	4.29953e-07		5.09	2.95656e-14	0.02066	0.00473	-0.00104	-6.25413e-05	1.96213e-06
5.1	2.44003e-14	-0.04314	-0.00454	-0.000452646	-3.10832e-06	-4.65651e-07		5.1	2.44003e-14	-0.04314	-0.00454	-0.000452646	-3.10832e-06	-4.65651e-07		5.1	-6.36412e-14	0.01848	0.00444	-0.00106	-4.55298e-05	9.59247e-06
5.11	1.55919e-14	-0.04324	-0.00454	-0.000453279	-5.7801e-06	-1.04881e-06		5.11	1.55919e-14	-0.04324	-0.00454	-0.000453279	-5.7801e-06	-1.04881e-06		5.11	-3.62661e-14	0.01623	0.00412	-0.0011	-4.81113e-05	1.08497e-05
5.12	1.82381e-14	-0.04333	-0.00452	-0.000450212	-5.7126e-06	-4.45771e-07		5.12	1.82381e-14	-0.04333	-0.00452	-0.000450212	-5.7126e-06	-4.45771e-07		5.12	-2.01504e-14	0.01395	0.00378	-0.00116	-6.37279e-05	5.33304e-06
5.13	2.01629e-14	-0.04341	-0.0045	-0.000440134	-1.17671e-06	1.25063e-06		5.13	2.01629e-14	-0.04341	-0.0045	-0.000440134	-1.17671e-06	1.25063e-06		5.13	-3.12276e-14	0.01167	0.00345	-0.00121	-7.21961e-05	-1.33943e-07
5.14	-1.10853e-14	-0.04349	-0.00448	-0.000430798	2.53512e-06	2.24913e-06		5.14	-1.10853e-14	-0.04349	-0.00448	-0.000430798	2.53512e-06	2.24913e-06		5.14	4.75063e-14	0.0094	0.00315	-0.00123	-6.47429e-05	-4.31898e-08
5.15	1.09609e-14	-0.04359	-0.00447	-0.000431052	-3.98398e-07	9.36355e-07		5.15	1.09609e-14	-0.04359	-0.00447	-0.000431052	-3.98398e-07	9.36355e-07		5.15	-2.4739e-14	0.00712	0.00286	-0.00125	-5.15587e-05	4.435e-06
5.16	-8.69436e-15	-0.04369	-0.00447	-0.000437296	-7.41903e-06	-1.66446e-06		5.16	-8.69436e-15	-0.04369	-0.00447	-0.000437296	-7.41903e-06	-1.66446e-06		5.16	-9.60937e-15	0.00479	0.00255	-0.00128	-4.66078e-05	8.13853e-06
5.17	3.05225e-14	-0.04378	-0.00446	-0.000436523	-9.55138e-06	-2.54729e-06		5.17	3.05225e-14	-0.04378	-0.00446	-0.000436523	-9.55138e-06	-2.54729e-06		5.17	-2.22559e-14	0.00243	0.00223	-0.00132	-5.19333e-05	7.76721e-06
5.18	-4.66417e-15	-0.04385	-0.00443	-0.000423551	-3.03278e-06	-3.52175e-07		5.18	-4.66417e-15	-0.04385	-0.00443	-0.000423551	-3.03278e-06	-3.52175e-07		5.18	-1.87129e-14	5.15044e-05	0.00191	-0.00137	-5.90003e-05	4.31619e-06
5.19	-1.47001e-14	-0.04392	-0.00441	-0.000409212	4.78704e-06	2.56137e-06		5.19	-1.47001e-14	-0.04392	-0.00441	-0.000409212	4.78704e-06	2.56137e-06		5.19	2.71519e-14	-0.00233	0.0016	-0.0014	-6.04712e-05	1.13265e-06
5.2	-1.2149e-14	-0.04401	-0.00439	-0.000407283	4.06088e-06	2.65775e-06		5.2	-1.2149e-14	-0.04401	-0.00439	-0.000407283	4.06088e-06	2.65775e-06		5.2	2.7198e-14	-0.00472	0.00129	-0.00143	-5.6276e-05	8.40731e-07
5.21	-2.1111e-14	-0.04412	-0.00439	-0.000416539	-4.92215e-06	-4.50126e-07		5.21	-2.1111e-14	-0.04412	-0.00439	-0.000416539	-4.92215e-06	-4.50126e-07		5.21	3.50249e-14	-0.00713	0.000991802	-0.00145	-5.03461e-05	3.55093e-06
5.22	9.96875e-15	-0.04421	-0.00439	-0.000421516	-1.1488e-05	-3.29731e-06		5.22	9.96875e-15	-0.04421	-0.00439	-0.000421516	-1.1488e-05	-3.29731e-06		5.22	-1.61384e-14	-0.00958	0.000683919	-0.00148	-4.62783e-05	6.79252e-06
5.23	-7.94791e-15	-0.04429	-0.00437	-0.000411475	-7.45415e-06	-2.54791e-06		5.23	-7.94791e-15	-0.04429	-0.00437	-0.000411475	-7.45415e-06	-2.54791e-06		5.23	-9.81553e-15	-0.01204	0.000371366	-0.00152	-4.64274e-05	7.30196e-06
5.24	6.37292e-15	-0.04435	-0.00434	-0.000393733	2.80727e-06	1.05067e-06		5.24	6.37292e-15	-0.04435	-0.00434	-0.000393733	2.80727e-06	1.05067e-06		5.24	3.0211e-14	-0.01453	5.61871e-05	-0.00155	-5.09704e-05	4.09531e-06
5.25	2.06779e-14	-0.04443	-0.00432	-0.000384986	7.4158e-06	3.43297e-06		5.25	2.06779e-14	-0.04443	-0.00432	-0.000384986	7.4158e-06	3.43297e-06		5.25	-7.19846e-14	-0.01704	-0.000257266	-0.00159	-5.58471e-05	9.41598e-08
5.26	1.4504e-14	-0.04453	-0.00432	-0.000391581	8.81236e-07	1.80082e-06		5.26	1.4504e-14	-0.04453	-0.00432	-0.000391581	8.81236e-07	1.80082e-06		5.26	-2.54488e-14	-0.01955	-0.000562714	-0.00162	-5.47739e-05	-3.89243e-07
5.27	3.79876e-15	-0.04463	-0.00432	-0.000402207	-9.52829e-06	-2.18986e-06		5.27	3.79876e-15	-0.04463	-0.00432	-0.000402207	-9.52829e-06	-2.18986e-06		5.27	3.25553e-14	-0.02208	-0.000859451	-0.00164	-4.65359e-05	3.4661e-06
5.28	4.25881e-14	-0.04472	-0.0043	-0.000400798	-1.19424e-05	-4.15378e-06		5.28	4.25881e-14	-0.04472	-0.0043	-0.000400798	-1.19424e-05	-4.15378e-06		5.28	-5.20517e-14	-0.02463	-0.00116	-0.00166	-3.8664e-05	7.43992e-06
5.29	-3.25411e-14	-0.04478	-0.00428	-0.000384524	-3.15368e-06	-1.74634e-06		5.29	-3.25411e-14	-0.04478	-0.00428	-0.000384524	-3.15368e-06	-1.74634e-06		5.29	5.99863e-14	-0.02721	-0.00147	-0.00169	-4.00061e-05	6.75151e-06
5.3	9.5834e-15	-0.04485	-0.00424	-0.00036726	7.49201e-06	2.59307e-06		5.3	9.5834e-15	-0.04485	-0.00424	-0.00036726	7.49201e-06	2.59307e-06		5.3	-2.71944e-14	-0.02983	-0.00179	-0.00173	-4.94371e-05	1.78373e-06
5.31	-2.63751e-14	-0.04493	-0.00423	-0.000364931	7.86974e-06	3.99497e-06		5.31	-2.63751e-14	-0.04493	-0.00423	-0.000364931	7.86974e-06	3.99497e-06		5.31	1.44431e-14	-0.03245	-0.0021	-0.00177	-5.56133e-05	-2.02299e-06
5.32	-1.91562e-14	-0.04504	-0.00424	-0.000377759	-3.39722e-06	4.8356e-07		5.32	-1.91562e-14	-0.04504	-0.00424	-0.000377759	-3.39722e-06	4.8356e-07		5.32	7.39087e-14	-0.03508	-0.0024	-0.00179	-4.99741e-05	-4.00548e-07
5.33	1.12301e-14	-0.04514	-0.00424	-0.000388315	-1.41696e-05	-4.3462e-06		5.33	1.12301e-14	-0.04514	-0.00424	-0.000388315	-1.41696e-05	-4.3462e-06		5.33	-1.79634e-14	-0.03772	-0.00268	-0.0018	-3.75469e-05	4.73489e-06
5.34	7.07464e-15	-0.04521	-0.00422	-0.00037958	-1.13261e-05	-4.82806e-06		5.34	7.07464e-15	-0.04521	-0.00422	-0.00037958	-1.13261e-05	-4.82806e-06		5.34	-2.73907e-14	-0.04039	-0.00298	-0.00182	-3.16957e-05	7.47627e-06
5.35	-2.45047e-14	-0.04526	-0.00418	-0.000355522	3.51688e-06	1.79553e-07		5.35	-2.45047e-14	-0.04526	-0.00418	-0.000355522	3.51688e-06	1.79553e-07		5.35	4.9915e-14	-0.0431	-0.0033	-0.00186	-3.86593e-05	4.64221e-06
5.36	-2.8618e-14	-0.04532	-0.00415	-0.000339842	1.35839e-05	5.15544e-06		5.36	-2.8618e-14	-0.04532	-0.00415	-0.000339842	1.35839e-05	5.15544e-06		5.36	6.45884e-14	-0.04583	-0.00362	-0.0019	-5.02287e-05	-7.8532e-07
5.37	-6.18436e-15	-0.04542	-0.00415	-0.000349582	5.53496e-06	3.82984e-06		5.37	-6.18436e-15	-0.04542	-0.00415	-0.000349582	5.53496e-06	3.82984e-06		5.37	6.54392e-15	-0.04857	-0.00392	-0.00193	-5.28658e-05	-3.07547e-06
5.38	-9.69635e-15	-0.04554	-0.00417	-0.000371933	-1.28271e-05	-2.91109e-06		5.38	-9.69635e-15	-0.04554	-0.00417	-0.000371933	-1.28271e-05	-2.91109e-06		5.38	2.84215e-14	-0.05131	-0.00421	-0.00194	-4.25546e-05	1.24883e-07
5.39	2.576e-14	-0.04562	-0.00416	-0.000375614	-1.91716e-05	-7.10645e-06		5.39	2.576e-14	-0.04562	-0.00416	-0.000375614	-1.91716e-05	-7.10645e-06		5.39	-7.4474e-14	-0.05406	-0.00449	-0.00195	-2.92486e-05	5.41438e-06
5.4	8.80435e-15	-0.04567	-0.00412	-0.000349045	-3.64715e-06	-3.09078e-06		5.4	8.80435e-15	-0.04567	-0.00412	-0.000349045	-3.64715e-06	-3.09078e-06		5.4	-1.2446e-14	-0.05686	-0.00479	-0.00197	-2.6722e-05	7.08123e-06
5.41	7.57253e-15	-0.04571	-0.00407	-0.000319029	1.61843e-05	4.79552e-06		5.41	7.57253e-15	-0.04571	-0.00407	-0.000319029	1.61843e-05	4.79552e-06		5.41	9.41667e-15	-0.0597	-0.0051	-0.00201	-3.81603e-05	2.87749e-06
5.42	-2.47217e-14	-0.0458	-0.00407	-0.000320712	1.4833e-05	6.71105e-06		5.42	-2.47217e-14	-0.0458	-0.00407	-0.000320712	1.4833e-05	6.71105e-06		5.42	1.34038e-14	-0.06256	-0.00542	-0.00205	-5.16289e-05	-3.30675e-06
5.43	-1.70662e-14	-0.04593	-0.00409	-0.000351442	-8.11136e-06	-3.32529e-07		5.43	-1.70662e-14	-0.04593	-0.00409	-0.000351442	-8.11136e-06	-3.32529e-07		5.43	4.19755e-14	-0.06541	-0.00572	-0.00207	-5.10781e-05	-4.82368e-06
5.44	1.71745e-14	-0.04603	-0.0041	-0.00036938	-2.44167e-05	-7.87021e-06		5.44	1.71745e-14	-0.04603	-0.0041	-0.00036938	-2.44167e-05	-7.87021e-06		5.44	-2.2965e-14	-0.06825	-0.00599	-0.00207	-3.40191e-05	6.97884e-07
5.45	-5.59691e-15	-0.04607	-0.00406	-0.000345348	-1.19255e-05	-6.15518e-06		5.45	-5.59691e-15	-0.04607	-0.00406	-0.000345348	-1.19255e-05	-6.15518e-06		5.45	-1.84522e-14	-0.07112	-0.00626	-0.00207	-1.7425e-05	7.67682e-06
5.46	4.35411e-14	-0.0461	-0.004	-0.000303664	1.51362e-05	3.10204e-06		5.46	4.35411e-14	-0.0461	-0.004	-0.000303664	1.51362e-05	3.10204e-06		5.46	-5.58256e-14	-0.07405	-0.00657	-0.0021	-2.13145e-05	7.64486e-06
5.47	5.11849e-15	-0.04617	-0.00398	-0.000294501	2.20498e-05	8.25558e-06		5.47	5.11849e-15	-0.04617	-0.00398	-0.000294501	2.20498e-05	8.25558e-06		5.47	-1.26019e-14	-0.07703	-0.0069	-0.00216	-4.40463e-05	-7.56204e-07
5.48	9.99264e-15	-0.0463	-0.00401	-0.000328355	-1.46678e-06	2.49315e-06		5.48	9.99264e-15	-0.0463	-0.00401	-0.000328355	-1.46678e-06	2.49315e-06		5.48	9.63629e-15	-0.08001	-0.00722	-0.0022	-5.92758e-05	-8.45881e-06
5.49	-1.26364e-14	-0.04642	-0.00404	-0.000358843	-2.58769e-05	-7.03292e-06		5.49	-1.26364e-14	-0.04642	-0.00404	-0.000358843	-2.58769e-05	-7.03292e-06		5.49	-2.15453e-14	-0.08295	-0.00749	-0.0022	-4.49866e-05	-5.57832e-06
5.5	-3.09352e-14	-0.04647	-0.004	-0.000341397	-1.90233e-05	-8.11212e-06		5.5	-3.09352e-14	-0.04647	-0.004	-0.000341397	-1.90233e-05	-8.11212e-06		5.5	7.79461e-14	-0.08589	-0.00773	-0.00217	-1.38118e-05	5.73092e-06
5.51	4.84832e-15	-0.04648	-0.00393	-0.000293291	1.11318e-05	7.16412e-07		5.51	4.84832e-15	-0.04648	-0.00393	-0.000293291	1.11318e-05	7.16412e-07		5.51	-1.26557e-14	-0.08889	-0.00801	-0.00218	-3.27424e-06	1.1878e-05
5.52	1.35101e-14	-0.04654	-0.0039	-0.000273386	2.56089e-05	8.14363e-06		5.52	1.35101e-14	-0.04654	-0.0039	-0.000273386	2.56089e-05	8.14363e-06		5.52	-7.20533e-14	-0.09199	-0.00835	-0.00224	-2.99945e-05	3.94745e-06
5.53	-4.88073e-14	-0.04667	-0.00393	-0.000304921	5.25792e-06	4.71526e-06		5.53	-4.88073e-14	-0.04667	-0.00393	-0.000304921	5.25792e-06	4.71526e-06		5.53	6.58161e-14	-0.09511	-0.0087	-0.00231	-6.34158e-05	-9.65396e-06
5.54	3.56156e-14	-0.0468	-0.00397	-0.000343476	-2.35492e-05	-4.99293e-06		5.54	3.56156e-14	-0.0468	-0.00397	-0.000343476	-2.35492e-05	-4.99293e-06		5.54	-4.41447e-14	-0.09816	-0.00897	-0.00232	-5.92587e-05	-1.18756e-05
5.55	-4.19894e-15	-0.04686	-0.00394	-0.000334761	-2.32749e-05	-8.51199e-06		5.55	-4.19894e-15	-0.04686	-0.00394	-0.000334761	-2.32749e-05	-8.51199e-06		5.55	8.43052e-15	-0.10117	-0.00919	-0.00228	-1.73342e-05	1.38043e-06
5.56	1.00158e-14	-0.04686	-0.00387	-0.000286527	5.45968e-06	-1.63759e-06		5.56	1.00158e-14	-0.04686	-0.00387	-0.000286527	5.45968e-06	-1.63759e-06		5.56	2.62508e-14	-0.10424	-0.00943	-0.00226	1.1909e-05	1.42099e-05
5.57	2.45649e-14	-0.0469	-0.00383	-0.000258446	2.50329e-05	6.54752e-06		5.57	2.45649e-14	-0.0469	-0.00383	-0.000258446	2.50329e-05	6.54752e-06		5.57	-8.59898e-14	-0.10744	-0.00977	-0.00231	-1.11645e-05	9.64122e-06
5.58	-8.60832e-15	-0.04702	-0.00385	-0.000283158	1.05419e-05	5.7992e-06		5.58	-8.60832e-15	-0.04702	-0.00385	-0.000283158	1.05419e-05	5.7992e-06		5.58	8.40076e-15	-0.1107	-0.01015	-0.0024	-6.07256e-05	-7.95102e-06
5.59	3.60223e-15	-0.04716	-0.00389	-0.00032388	-1.82194e-05	-2.36178e-06		5.59	3.60223e-15	-0.04716	-0.00389	-0.00032388	-1.82194e-05	-2.36178e-06		5.59	1.22335e-14	-0.11389	-0.01044	-0.00243	-7.30101e-05	-1.67093e-05
5.6	6.61979e-15	-0.04723	-0.00388	-0.000324127	-2.39498e-05	-7.36617e-06		5.6	6.61979e-15	-0.04723	-0.00388	-0.000324127	-2.39498e-05	-7.36617e-06		5.6	1.49581e-14	-0.11698	-0.01064	-0.00238	-2.78721e-05	-4.70266e-06
5.61	2.10646e-14	-0.04724	-0.00381	-0.00028177	-5.59204e-07	-3.38622e-06		5.61	2.10646e-14	-0.04724	-0.00381	-0.00028177	-5.59204e-07	-3.38622e-06		5.61	-5.93197e-14	-0.12011	-0.01085	-0.00233	2.04724e-05	1.3698e-05
5.62	-6.48201e-16	-0.04727	-0.00376	-0.000249507	2.07658e-05	3.96148e-06		5.62	-6.48201e-16	-0.04727	-0.00376	-0.000249507	2.07658e-05	3.96148e-06		5.62	5.66757e-18	-0.12339	-0.01117	-0.00237	9.47816e-06	1.49738e-05
5.63	-8.88223e-15	-0.04738	-0.00377	-0.000264353	1.35251e-05	5.59313e-06		5.63	-8.88223e-15	-0.04738	-0.00377	-0.000264353	1.35251e-05	5.59313e-06		5.63	-1.92301e-14	-0.12679	-0.01156	-0.00247	-4.96361e-05	-3.41508e-06
5.64	-3.00737e-14	-0.04751	-0.00381	-0.000301322	-1.10679e-05	2.28333e-07		5.64	-3.00737e-14	-0.04751	-0.00381	-0.000301322	-1.10679e-05	2.28333e-07		5.64	5.51979e-14	-0.13012	-0.01189	-0.00253	-8.20291e-05	-1.87727e-05
5.65	-3.34636e-14	-0.04759	-0.00381	-0.000309384	-2.12457e-05	-5.06661e-06		5.65	-3.34636e-14	-0.04759	-0.00381	-0.000309384	-2.12457e-05	-5.06661e-06		5.65	6.04489e-14	-0.13331	-0.01209	-0.00248	-4.37871e-05	-1.14569e-05
5.66	-9.3153e-16	-0.04761	-0.00375	-0.000277654	-5.91112e-06	-4.22179e-06		5.66	-9.3153e-16	-0.04761	-0.00375	-0.000277654	-5.91112e-06	-4.22179e-06		5.66	-3.05766e-15	-0.1365	-0.01226	-0.00241	1.9398e-05	9.83731e-06
5.67	5.15283e-15	-0.04763	-0.0037	-0.000245416	1.39133e-05	1.04354e-06		5.67	5.15283e-15	-0.04763	-0.0037	-0.000245416	1.39133e-05	1.04354e-06		5.67	2.68402e-14	-0.13986	-0.01255	-0.00242	2.79178e-05	1.84699e-05
5.68	3.15272e-14	-0.04772	-0.0037	-0.000248847	1.41328e-05	4.32745e-06		5.68	3.15272e-14	-0.04772	-0.0037	-0.000248847	1.41328e-05	4.32745e-06		5.68	-7.32902e-14	-0.14336	-0.01294	-0.00252	-3.02251e-05	3.30171e-06
5.69	-1.45225e-14	-0.04785	-0.00373	-0.000277301	-3.31341e-06	2.28816e-06		5.69	-1.45225e-14	-0.04785	-0.00373	-0.000277301	-3.31341e-06	2.28816e-06		5.69	-2.09559e-15	-0.14684	-0.0133	-0.00261	-8.22787e-05	-1.70759e-05
5.7	1.29069e-14	-0.04794	-0.00373	-0.000291474	-1.61236e-05	-2.25517e-06		5.7	1.29069e-14	-0.04794	-0.00373	-0.000291474	-1.61236e-05	-2.25517e-06		5.7	1.38813e-14	-0.15017	-0.01352	-0.00258	-6.17578e-05	-1.7408e-05
5.71	-4.32036e-14	-0.04797	-0.0037	-0.000273378	-1.01262e-05	-4.17279e-06		5.71	-4.32036e-14	-0.04797	-0.0037	-0.000273378	-1.01262e-05	-4.17279e-06		5.71	4.28228e-14	-0.15344	-0.01367	-0.00249	7.26504e-06	2.81464e-06
5.72	-2.94011e-14	-0.048	-0.00365	-0.000244486	5.85847e-06	-1.58824e-06		5.72	-2.94011e-14	-0.048	-0.00365	-0.000244486	5.85847e-06	-1.58824e-06		5.72	6.13402e-14	-0.15684	-0.01391	-0.00247	3.96162e-05	1.8755e-05
5.73	-5.87271e-15	-0.04807	-0.00363	-0.000236088	1.29892e-05	2.51336e-06		5.73	-5.87271e-15	-0.04807	-0.00363	-0.000236088	1.29892e-05	2.51336e-06		5.73	-3.13842e-15	-0.16044	-0.01428	-0.00256	-4.76473e-06	1.08508e-05
5.74	5.39011e-15	-0.04817	-0.00364	-0.00025311	4.12669e-06	3.60223e-06		5.74	5.39011e-15	-0.04817	-0.00364	-0.00025311	4.12669e-06	3.60223e-06		5.74	3.59338e-14	-0.16406	-0.01467	-0.00266	-7.09915e-05	-1.13324e-05
5.75	3.26998e-14	-0.04827	-0.00366	-0.000271935	-9.91041e-06	4.01268e-07		5.75	3.26998e-14	-0.04827	-0.00366	-0.000271935	-9.91041e-06	4.01268e-07		5.75	-8.32425e-14	-0.16754	-0.01493	-0.00267	-7.71465e-05	-2.09217e-05
5.76	-2.96189e-14	-0.04833	-0.00364	-0.000268766	-1.3284e-05	-3.5399e-06		5.76	-2.96189e-14	-0.04833	-0.00364	-0.000268766	-1.3284e-05	-3.5399e-06		5.76	6.17992e-14	-0.17091	-0.01508	-0.00259	-1.48944e-05	-6.30195e-06
5.77	-1.57166e-14	-0.04836	-0.0036	-0.000245035	-2.15497e-06	-3.52701e-06		5.77	-1.57166e-14	-0.04836	-0.0036	-0.000245035	-2.15497e-06	-3.52701e-06		5.77	6.78125e-14	-0.17437	-0.01527	-0.00252	4.06513e-05	1.50109e-05
5.78	3.88284e-14	-0.0484	-0.00356	-0.000225033	1.10657e-05	7.31154e-07		5.78	3.88284e-14	-0.0484	-0.00356	-0.000225033	1.10657e-05	7.31154e-07		5.78	-8.06269e-14	-0.17802	-0.0156	-0.00258	2.23878e-05	1.7418e-05
5.79	-9.64045e-15	-0.04849	-0.00356	-0.000229635	1.07506e-05	4.21147e-06		5.79	-9.64045e-15	-0.04849	-0.00356	-0.000229635	1.07506e-05	4.21147e-06		5.79	-1.46379e-14	-0.18177	-0.016	-0.00269	-4.77262e-05	-2.2096e-06
5.8	8.23781e-16	-0.0486	-0.00358	-0.000252346	-3.87051e-06	2.3906e-06		5.8	8.23781e-16	-0.0486	-0.00358	-0.000252346	-3.87051e-06	2.3906e-06		5.8	-1.41689e-17	-0.18543	-0.01631	-0.00275	-8.50033e-05	-2.06561e-05
5.81	1.62068e-14	-0.04868	-0.00358	-0.000264017	-1.57852e-05	-2.73639e-06		5.81	1.62068e-14	-0.04868	-0.00358	-0.000264017	-1.57852e-05	-2.73639e-06		5.81	-7.67049e-14	-0.18893	-0.01649	-0.00268	-4.33861e-05	-1.57108e-05
5.82	-3.36503e-14	-0.04871	-0.00354	-0.000245706	-9.23689e-06	-4.60647e-06		5.82	-3.36503e-14	-0.04871	-0.00354	-0.000245706	-9.23689e-06	-4.60647e-06		5.82	8.37469e-14	-0.19244	-0.01663	-0.00259	2.88812e-05	7.28899e-06
5.83	1.49061e-14	-0.04873	-0.00349	-0.000214597	9.33158e-06	-5.1982e-07		5.83	1.49061e-14	-0.04873	-0.00349	-0.000214597	9.33158e-06	-5.1982e-07		5.83	-2.22991e-14	-0.19612	-0.01689	-0.00259	4.55242e-05	2.11216e-05
5.84	-1.43896e-14	-0.0488	-0.00348	-0.000207365	1.64275e-05	4.33588e-06		5.84	-1.43896e-14	-0.0488	-0.00348	-0.000207365	1.64275e-05	4.33588e-06		5.84	-1.11141e-14	-0.19998	-0.01728	-0.0027	-1.49487e-05	8.68205e-06
5.85	1.61211e-14	-0.04892	-0.0035	-0.000233939	1.06347e-06	3.42143e-06		5.85	1.61211e-14	-0.04892	-0.0035	-0.000233939	1.06347e-06	3.42143e-06		5.85	-7.73723e-14	-0.20382	-0.01765	-0.0028	-8.12776e-05	-1.59423e-05
5.86	1.35137e-14	-0.04902	-0.00352	-0.000259482	-1.81637e-05	-2.19786e-06		5.86	1.35137e-14	-0.04902	-0.00352	-0.000259482	-1.81637e-05	-2.19786e-06		5.86	6.81384e-15	-0.20748	-0.01787	-0.00278	-7.22146e-05	-2.31685e-05
5.87	1.14499e-16	-0.04906	-0.00349	-0.000245716	-1.49975e-05	-4.91655e-06		5.87	1.14499e-16	-0.04906	-0.00349	-0.000245716	-1.49975e-05	-4.91655e-06		5.87	2.12534e-17	-0.21106	-0.01799	-0.00267	4.94684e-06	-3.3024e-06
5.88	1.77769e-14	-0.04906	-0.00343	-0.000204013	8.49208e-06	-9.10101e-07		5.88	1.77769e-14	-0.04906	-0.00343	-0.000204013	8.49208e-06	-9.10101e-07		5.88	1.45175e-14	-0.21476	-0.01818	-0.00261	5.88e-05	2.04746e-05
5.89	1.0424e-14	-0.0491	-0.0034	-0.000186353	2.14013e-05	4.35422e-06		5.89	1.0424e-14	-0.0491	-0.0034	-0.000186353	2.14013e-05	4.35422e-06		5.89	1.56113e-14	-0.21869	-0.01853	-0.00269	2.18677e-05	1.8938e-05
5.9	3.22064e-14	-0.04923	-0.00343	-0.000217183	4.5868e-06	3.52377e-06		5.9	3.22064e-14	-0.04923	-0.00343	-0.000217183	4.5868e-06	3.52377e-06		5.9	-5.93055e-14	-0.2227	-0.01895	-0.00282	-6.42725e-05	-7.20422e-06
5.91	2.93641e-15	-0.04936	-0.00347	-0.000255393	-2.08708e-05	-2.27834e-06		5.91	2.93641e-15	-0.04936	-0.00347	-0.000255393	-2.08708e-05	-2.27834e-06		5.91	3.98289e-15	-0.22656	-0.01923	-0.00286	-9.42347e-05	-2.65218e-05
5.92	1.71853e-14	-0.0494	-0.00344	-0.000245097	-1.97109e-05	-4.84263e-06		5.92	1.71853e-14	-0.0494	-0.00344	-0.000245097	-1.97109e-05	-4.84263e-06		5.92	-7.84973e-14	-0.23023	-0.01934	-0.00275	-2.70936e-05	-1.45672e-05
5.93	-2.97873e-14	-0.04937	-0.00336	-0.000193342	8.59979e-06	-4.49229e-07		5.93	-2.97873e-14	-0.04937	-0.00336	-0.000193342	8.59979e-06	-4.49229e-07		5.93	9.37629e-14	-0.23395	-0.01946	-0.00264	5.81053e-05	1.50437e-05
5.94	1.09915e-14	-0.0494	-0.00332	-0.000166402	2.61153e-05	4.68337e-06		5.94	1.09915e-14	-0.0494	-0.00332	-0.000166402	2.61153e-05	4.68337e-06		5.94	1.06423e-14	-0.23793	-0.01976	-0.00267	5.52141e-05	2.59305e-05
5.95	-1.15773e-14	-0.04953	-0.00335	-0.000201406	7.28263e-06	3.12789e-06		5.95	-1.15773e-14	-0.04953	-0.00335	-0.000201406	7.28263e-06	3.12789e-06		5.95	-1.46082e-14	-0.24208	-0.02019	-0.00282	-3.58486e-05	3.8175e-06
5.96	1.36377e-14	-0.04968	-0.00341	-0.000251312	-2.38272e-05	-3.02737e-06		5.96	1.36377e-14	-0.04968	-0.00341	-0.000251312	-2.38272e-05	-3.02737e-06		5.96	1.90601e-14	-0.24614	-0.02054	-0.00292	-0.000103305	-2.456e-05
5.97	3.63661e-14	-0.04973	-0.00339	-0.000244543	-2.4144e-05	-4.92422e-06		5.97	3.63661e-14	-0.04973	-0.00339	-0.000244543	-2.4144e-05	-4.92422e-06		5.97	-8.72438e-14	-0.24995	-0.02068	-0.00284	-6.04017e-05	-2.37678e-05
5.98	6.33865e-15	-0.04969	-0.00329	-0.000183894	8.74284e-06	4.08408e-07		5.98	6.33865e-15	-0.04969	-0.00329	-0.000183894	8.74284e-06	4.08408e-07		5.98	4.00981e-15	-0.25371	-0.02074	-0.00269	4.27925e-05	5.86381e-06
5.99	1.66608e-14	-0.04969	-0.00324	-0.000147689	3.06997e-05	5.51037e-06		5.99	1.66608e-14	-0.04969	-0.00324	-0.000147689	3.06997e-05	5.51037e-06		5.99	-7.95841e-14	-0.25771	-0.02097	-0.00266	7.77541e-05	2.77738e-05
6	-2.99848e-14	-0.04983	-0.00328	-0.000184998	1.0431e-05	2.90745e-06		6	-2.99848e-14	-0.04983	-0.00328	-0.000184998	1.0431e-05	2.90745e-06		6	9.51713e-14	-0.26197	-0.0214	-0.00281	-1.25997e-06	1.45226e-05
