# Supplementary material for: A stable implementation measure of multi-transmitting formula in the numerical simulation of wave motion
Source: PLoS One. 2020 Dec 15;15(12):e0243979. doi: 10.1371/journal.pone.0243979 (PMC7737977; doi:10.1371/journal.pone.0243979)
Supplement: S3 File — (XLSX) [file pone.0243979.s003.xlsx]

## Sheet: data in Fig 10
t	EXTENDED							t	EXTENDED							t	EXTENDED
0	0	0	0	0	0	0		0	0	0	0	0	0	0		0	0	0	0	0	0	0
0.005	0	0	0	0	0	0		0.005	0	0	0	0	0	0		0.005	0	0	0	0	0	0
0.01	0	0	0	0	0	0		0.01	0	0	0	0	0	0		0.01	0	0	0	0	0	0
0.015	0	0	0	0	0	0		0.015	0	0	0	0	0	0		0.015	0	0	0	0	0	0
0.02	0	0	0	0	0	0		0.02	0	0	0	0	0	0		0.02	0	0	0	0	0	0
0.025	0	0	0	0	0	0		0.025	0	0	0	0	0	0		0.025	0	0	0	0	0	0
0.03	0	0	0	0	0	0		0.03	0	0	0	0	0	0		0.03	0	0	0	0	0	0
0.035	0	0	0	0	0	0		0.035	0	0	0	0	0	0		0.035	0	0	0	0	0	0
0.04	0	0	0	0	0	0		0.04	0	0	0	0	0	0		0.04	0	0	0	0	0	0
0.045	0	0	0	0	0	0		0.045	0	0	0	0	0	0		0.045	0	0	0	0	0	0
0.05	0	0	0	0	0	0		0.05	0	0	0	0	0	0		0.05	0	0	0	0	0	0
0.055	1.10867e-13	1.10867e-13	1.10867e-13	1.10867e-13	1.10867e-13	1.10867e-13		0.055	2.41477e-29	2.41477e-29	2.41477e-29	2.41477e-29	2.41477e-29	2.41477e-29		0.055	4.50616e-28	4.50616e-28	4.50616e-28	4.50616e-28	4.50616e-28	4.50616e-28
0.06	2.53981e-12	2.53981e-12	2.53981e-12	2.53981e-12	2.53981e-12	2.53981e-12		0.06	3.91941e-15	3.91941e-15	3.91941e-15	3.91941e-15	3.91941e-15	3.91941e-15		0.06	6.20573e-15	6.20573e-15	6.20573e-15	6.20573e-15	6.20573e-15	6.20573e-15
0.065	2.90109e-11	2.90109e-11	2.90109e-11	2.90109e-11	2.90109e-11	2.90109e-11		0.065	9.35437e-14	9.35437e-14	9.35437e-14	9.35437e-14	9.35437e-14	9.35437e-14		0.065	1.49168e-13	1.49168e-13	1.49168e-13	1.49168e-13	1.49168e-13	1.49168e-13
0.07	2.22338e-10	2.22338e-10	2.22338e-10	2.22338e-10	2.22338e-10	2.22338e-10		0.07	1.11293e-12	1.11293e-12	1.11293e-12	1.11293e-12	1.11293e-12	1.11293e-12		0.07	1.78765e-12	1.78765e-12	1.78765e-12	1.78765e-12	1.78765e-12	1.78765e-12
0.075	1.29238e-09	1.29238e-09	1.29238e-09	1.29238e-09	1.29238e-09	1.29238e-09		0.075	8.87165e-12	8.87165e-12	8.87165e-12	8.87165e-12	8.87165e-12	8.87165e-12		0.075	1.43532e-11	1.43532e-11	1.43532e-11	1.43532e-11	1.43532e-11	1.43532e-11
0.08	6.09304e-09	6.09304e-09	6.09304e-09	6.09304e-09	6.09304e-09	6.09304e-09		0.08	5.35367e-11	5.35367e-11	5.35367e-11	5.35367e-11	5.35367e-11	5.35367e-11		0.08	8.72288e-11	8.72288e-11	8.72288e-11	8.72288e-11	8.72288e-11	8.72288e-11
0.085	2.43022e-08	2.43022e-08	2.43022e-08	2.43022e-08	2.43022e-08	2.43022e-08		0.085	2.61499e-10	2.61499e-10	2.61499e-10	2.61499e-10	2.61499e-10	2.61499e-10		0.085	4.28999e-10	4.28999e-10	4.28999e-10	4.28999e-10	4.28999e-10	4.28999e-10
0.09	8.43976e-08	8.43976e-08	8.43976e-08	8.43976e-08	8.43976e-08	8.43976e-08		0.09	1.07831e-09	1.07831e-09	1.07831e-09	1.07831e-09	1.07831e-09	1.07831e-09		0.09	1.78079e-09	1.78079e-09	1.78079e-09	1.78079e-09	1.78079e-09	1.78079e-09
0.095	2.60579e-07	2.60579e-07	2.60579e-07	2.60579e-07	2.60579e-07	2.60579e-07		0.095	3.86349e-09	3.86349e-09	3.86349e-09	3.86349e-09	3.86349e-09	3.86349e-09		0.095	6.42144e-09	6.42144e-09	6.42144e-09	6.42144e-09	6.42144e-09	6.42144e-09
0.1	7.26612e-07	7.26612e-07	7.26612e-07	7.26612e-07	7.26612e-07	7.26612e-07		0.1	1.22812e-08	1.22812e-08	1.22812e-08	1.22812e-08	1.22812e-08	1.22812e-08		0.1	2.05392e-08	2.05392e-08	2.05392e-08	2.05392e-08	2.05392e-08	2.05392e-08
0.105	1.85246e-06	1.85246e-06	1.85246e-06	1.85246e-06	1.85246e-06	1.85246e-06		0.105	3.51862e-08	3.51862e-08	3.51862e-08	3.51862e-08	3.51862e-08	3.51862e-08		0.105	5.91991e-08	5.91991e-08	5.91991e-08	5.91991e-08	5.91991e-08	5.91991e-08
0.11	4.36066e-06	4.36066e-06	4.36066e-06	4.36066e-06	4.36066e-06	4.36066e-06		0.11	9.19846e-08	9.19846e-08	9.19846e-08	9.19846e-08	9.19846e-08	9.19846e-08		0.11	1.55661e-07	1.55661e-07	1.55661e-07	1.55661e-07	1.55661e-07	1.55661e-07
0.115	9.5547e-06	9.5547e-06	9.5547e-06	9.5547e-06	9.5547e-06	9.5547e-06		0.115	2.2159e-07	2.2159e-07	2.2159e-07	2.2159e-07	2.2159e-07	2.2159e-07		0.115	3.77108e-07	3.77108e-07	3.77108e-07	3.77108e-07	3.77108e-07	3.77108e-07
0.12	1.96192e-05	1.96192e-05	1.96192e-05	1.96192e-05	1.96192e-05	1.96192e-05		0.12	4.95897e-07	4.95897e-07	4.95897e-07	4.95897e-07	4.95897e-07	4.95897e-07		0.12	8.4859e-07	8.4859e-07	8.4859e-07	8.4859e-07	8.4859e-07	8.4859e-07
0.125	3.79708e-05	3.79708e-05	3.79708e-05	3.79708e-05	3.79708e-05	3.79708e-05		0.125	1.03795e-06	1.03795e-06	1.03795e-06	1.03795e-06	1.03795e-06	1.03795e-06		0.125	1.78577e-06	1.78577e-06	1.78577e-06	1.78577e-06	1.78577e-06	1.78577e-06
0.13	6.96155e-05	6.96155e-05	6.96155e-05	6.96155e-05	6.96155e-05	6.96155e-05		0.13	2.04366e-06	2.04366e-06	2.04366e-06	2.04366e-06	2.04366e-06	2.04366e-06		0.13	3.53479e-06	3.53479e-06	3.53479e-06	3.53479e-06	3.53479e-06	3.53479e-06
0.135	0.000121445	0.000121445	0.000121445	0.000121445	0.000121445	0.000121445		0.135	3.80429e-06	3.80429e-06	3.80429e-06	3.80429e-06	3.80429e-06	3.80429e-06		0.135	6.61462e-06	6.61462e-06	6.61462e-06	6.61462e-06	6.61462e-06	6.61462e-06
0.14	0.000202401	0.000202401	0.000202401	0.000202401	0.000202401	0.000202401		0.14	6.72512e-06	6.72512e-06	6.72512e-06	6.72512e-06	6.72512e-06	6.72512e-06		0.14	1.1754e-05	1.1754e-05	1.1754e-05	1.1754e-05	1.1754e-05	1.1754e-05
0.145	0.000323442	0.000323442	0.000323442	0.000323442	0.000323442	0.000323442		0.145	1.13352e-05	1.13352e-05	1.13352e-05	1.13352e-05	1.13352e-05	1.13352e-05		0.145	1.99138e-05	1.99138e-05	1.99138e-05	1.99138e-05	1.99138e-05	1.99138e-05
0.15	0.000497299	0.000497299	0.000497299	0.000497299	0.000497299	0.000497299		0.15	1.82839e-05	1.82839e-05	1.82839e-05	1.82839e-05	1.82839e-05	1.82839e-05		0.15	3.22859e-05	3.22859e-05	3.22859e-05	3.22859e-05	3.22859e-05	3.22859e-05
0.155	0.000738027	0.000738027	0.000738027	0.000738027	0.000738027	0.000738027		0.155	2.83214e-05	2.83214e-05	2.83214e-05	2.83214e-05	2.83214e-05	2.83214e-05		0.155	5.02645e-05	5.02645e-05	5.02645e-05	5.02645e-05	5.02645e-05	5.02645e-05
0.16	0.00106	0.00106	0.00106	0.00106	0.00106	0.00106		0.16	4.22667e-05	4.22667e-05	4.22667e-05	4.22667e-05	4.22667e-05	4.22667e-05		0.16	7.53911e-05	7.53911e-05	7.53911e-05	7.53911e-05	7.53911e-05	7.53911e-05
0.165	0.00148	0.00148	0.00148	0.00148	0.00148	0.00148		0.165	6.09675e-05	6.09675e-05	6.09675e-05	6.09675e-05	6.09675e-05	6.09675e-05		0.165	0.000109283	0.000109283	0.000109283	0.000109283	0.000109283	0.000109283
0.17	0.00201	0.00201	0.00201	0.00201	0.00201	0.00201		0.17	8.52616e-05	8.52616e-05	8.52616e-05	8.52616e-05	8.52616e-05	8.52616e-05		0.17	0.00015356	0.00015356	0.00015356	0.00015356	0.00015356	0.00015356
0.175	0.00267	0.00267	0.00267	0.00267	0.00267	0.00267		0.175	0.000115949	0.000115949	0.000115949	0.000115949	0.000115949	0.000115949		0.175	0.000209787	0.000209787	0.000209787	0.000209787	0.000209787	0.000209787
0.18	0.00346	0.00346	0.00346	0.00346	0.00346	0.00346		0.18	0.000153783	0.000153783	0.000153783	0.000153783	0.000153783	0.000153783		0.18	0.000279442	0.000279442	0.000279442	0.000279442	0.000279442	0.000279442
0.185	0.00441	0.00441	0.00441	0.00441	0.00441	0.00441		0.185	0.000199473	0.000199473	0.000199473	0.000199473	0.000199473	0.000199473		0.185	0.000363921	0.000363921	0.000363921	0.000363921	0.000363921	0.000363921
0.19	0.00553	0.00553	0.00553	0.00553	0.00553	0.00553		0.19	0.000253713	0.000253713	0.000253713	0.000253713	0.000253713	0.000253713		0.19	0.000464562	0.000464562	0.000464562	0.000464562	0.000464562	0.000464562
0.195	0.00683	0.00683	0.00683	0.00683	0.00683	0.00683		0.195	0.000317198	0.000317198	0.000317198	0.000317198	0.000317198	0.000317198		0.195	0.000582692	0.000582692	0.000582692	0.000582692	0.000582692	0.000582692
0.2	0.00832	0.00832	0.00832	0.00832	0.00832	0.00832		0.2	0.000390651	0.000390651	0.000390651	0.000390651	0.000390651	0.000390651		0.2	0.000719663	0.000719663	0.000719663	0.000719663	0.000719663	0.000719663
0.205	0.01001	0.01001	0.01001	0.01001	0.01001	0.01001		0.205	0.000474823	0.000474823	0.000474823	0.000474823	0.000474823	0.000474823		0.205	0.000876873	0.000876873	0.000876873	0.000876873	0.000876873	0.000876873
0.21	0.01193	0.01193	0.01193	0.01193	0.01193	0.01193		0.21	0.000570491	0.000570491	0.000570491	0.000570491	0.000570491	0.000570491		0.21	0.00106	0.00106	0.00106	0.00106	0.00106	0.00106
0.215	0.01409	0.01409	0.01409	0.01409	0.01409	0.01409		0.215	0.000678435	0.000678435	0.000678435	0.000678435	0.000678435	0.000678435		0.215	0.00126	0.00126	0.00126	0.00126	0.00126	0.00126
0.22	0.0165	0.0165	0.0165	0.0165	0.0165	0.0165		0.22	0.000799429	0.000799429	0.000799429	0.000799429	0.000799429	0.000799429		0.22	0.00148	0.00148	0.00148	0.00148	0.00148	0.00148
0.225	0.01917	0.01917	0.01917	0.01917	0.01917	0.01917		0.225	0.000934219	0.000934219	0.000934219	0.000934219	0.000934219	0.000934219		0.225	0.00174	0.00174	0.00174	0.00174	0.00174	0.00174
0.23	0.02211	0.02211	0.02211	0.02211	0.02211	0.02211		0.23	0.00108	0.00108	0.00108	0.00108	0.00108	0.00108		0.23	0.00202	0.00202	0.00202	0.00202	0.00202	0.00202
0.235	0.02535	0.02535	0.02535	0.02535	0.02535	0.02535		0.235	0.00125	0.00125	0.00125	0.00125	0.00125	0.00125		0.235	0.00233	0.00233	0.00233	0.00233	0.00233	0.00233
0.24	0.0289	0.0289	0.0289	0.0289	0.0289	0.0289		0.24	0.00143	0.00143	0.00143	0.00143	0.00143	0.00143		0.24	0.00267	0.00267	0.00267	0.00267	0.00267	0.00267
0.245	0.03276	0.03276	0.03276	0.03276	0.03276	0.03276		0.245	0.00163	0.00163	0.00163	0.00163	0.00163	0.00163		0.245	0.00304	0.00304	0.00304	0.00304	0.00304	0.00304
0.25	0.03696	0.03696	0.03696	0.03696	0.03696	0.03696		0.25	0.00184	0.00184	0.00184	0.00184	0.00184	0.00184		0.25	0.00344	0.00344	0.00344	0.00344	0.00344	0.00344
0.255	0.0415	0.0415	0.0415	0.0415	0.0415	0.0415		0.255	0.00207	0.00207	0.00207	0.00207	0.00207	0.00207		0.255	0.00388	0.00388	0.00388	0.00388	0.00388	0.00388
0.26	0.04641	0.04641	0.04641	0.04641	0.04641	0.04641		0.26	0.00233	0.00233	0.00233	0.00233	0.00233	0.00233		0.26	0.00435	0.00435	0.00435	0.00435	0.00435	0.00435
0.265	0.05168	0.05168	0.05168	0.05168	0.05168	0.05168		0.265	0.0026	0.0026	0.0026	0.0026	0.0026	0.0026		0.265	0.00487	0.00487	0.00487	0.00487	0.00487	0.00487
0.27	0.05735	0.05735	0.05735	0.05735	0.05735	0.05735		0.27	0.00289	0.00289	0.00289	0.00289	0.00289	0.00289		0.27	0.00542	0.00542	0.00542	0.00542	0.00542	0.00542
0.275	0.06342	0.06342	0.06342	0.06342	0.06342	0.06342		0.275	0.0032	0.0032	0.0032	0.0032	0.0032	0.0032		0.275	0.00601	0.00601	0.00601	0.00601	0.00601	0.00601
0.28	0.06991	0.06991	0.06991	0.06991	0.06991	0.06991		0.28	0.00354	0.00354	0.00354	0.00354	0.00354	0.00354		0.28	0.00664	0.00664	0.00664	0.00664	0.00664	0.00664
0.285	0.07682	0.07682	0.07682	0.07682	0.07682	0.07682		0.285	0.00389	0.00389	0.00389	0.00389	0.00389	0.00389		0.285	0.00731	0.00731	0.00731	0.00731	0.00731	0.00731
0.29	0.08418	0.08418	0.08418	0.08418	0.08418	0.08418		0.29	0.00428	0.00428	0.00428	0.00428	0.00428	0.00428		0.29	0.00803	0.00803	0.00803	0.00803	0.00803	0.00803
0.295	0.09199	0.09199	0.09199	0.09199	0.09199	0.09199		0.295	0.00468	0.00468	0.00468	0.00468	0.00468	0.00468		0.295	0.00879	0.00879	0.00879	0.00879	0.00879	0.00879
0.3	0.10027	0.10027	0.10027	0.10027	0.10027	0.10027		0.3	0.00511	0.00511	0.00511	0.00511	0.00511	0.00511		0.3	0.00959	0.00959	0.00959	0.00959	0.00959	0.00959
0.305	0.10904	0.10904	0.10904	0.10904	0.10904	0.10904		0.305	0.00557	0.00557	0.00557	0.00557	0.00557	0.00557		0.305	0.01044	0.01044	0.01044	0.01044	0.01044	0.01044
0.31	0.1183	0.1183	0.1183	0.1183	0.1183	0.1183		0.31	0.00605	0.00605	0.00605	0.00605	0.00605	0.00605		0.31	0.01134	0.01134	0.01134	0.01134	0.01134	0.01134
0.315	0.12808	0.12808	0.12808	0.12808	0.12808	0.12808		0.315	0.00655	0.00655	0.00655	0.00655	0.00655	0.00655		0.315	0.01228	0.01228	0.01228	0.01228	0.01228	0.01228
0.32	0.13837	0.13837	0.13837	0.13837	0.13837	0.13837		0.32	0.00709	0.00709	0.00709	0.00709	0.00709	0.00709		0.32	0.01328	0.01328	0.01328	0.01328	0.01328	0.01327
0.325	0.1492	0.14921	0.14921	0.1492	0.1492	0.1492		0.325	0.00765	0.00765	0.00765	0.00765	0.00765	0.00765		0.325	0.01432	0.01432	0.01432	0.01432	0.01432	0.01431
0.33	0.16058	0.16059	0.16059	0.16059	0.16058	0.16058		0.33	0.00824	0.00824	0.00824	0.00824	0.00824	0.00824		0.33	0.01541	0.01541	0.01541	0.01541	0.01541	0.0154
0.335	0.17253	0.17253	0.17253	0.17253	0.17253	0.17253		0.335	0.00886	0.00886	0.00886	0.00886	0.00886	0.00886		0.335	0.01654	0.01655	0.01655	0.01655	0.01655	0.01654
0.34	0.18504	0.18505	0.18505	0.18505	0.18505	0.18504		0.34	0.00951	0.00951	0.00951	0.00951	0.00951	0.00951		0.34	0.01773	0.01774	0.01774	0.01774	0.01774	0.01773
0.345	0.19815	0.19815	0.19815	0.19815	0.19815	0.19815		0.345	0.01018	0.01018	0.01018	0.01018	0.01018	0.01019		0.345	0.01898	0.01899	0.01899	0.01898	0.01898	0.01897
0.35	0.21185	0.21186	0.21186	0.21186	0.21186	0.21185		0.35	0.01089	0.01089	0.01089	0.01089	0.01089	0.01089		0.35	0.02027	0.02028	0.02028	0.02028	0.02027	0.02026
0.355	0.22617	0.22618	0.22618	0.22617	0.22617	0.22617		0.355	0.01163	0.01162	0.01162	0.01162	0.01163	0.01163		0.355	0.02162	0.02163	0.02163	0.02163	0.02162	0.02161
0.36	0.24111	0.24112	0.24112	0.24111	0.24111	0.2411		0.36	0.01239	0.01239	0.01239	0.01239	0.01239	0.01239		0.36	0.02302	0.02304	0.02304	0.02303	0.02302	0.02301
0.365	0.25667	0.25668	0.25668	0.25668	0.25667	0.25666		0.365	0.01318	0.01318	0.01318	0.01318	0.01318	0.01319		0.365	0.02447	0.0245	0.0245	0.02449	0.02448	0.02446
0.37	0.27287	0.27288	0.27288	0.27288	0.27287	0.27286		0.37	0.01401	0.014	0.014	0.014	0.014	0.01401		0.37	0.02598	0.02601	0.02601	0.026	0.02599	0.02597
0.375	0.28969	0.28971	0.28971	0.2897	0.2897	0.28968		0.375	0.01485	0.01484	0.01485	0.01485	0.01485	0.01486		0.375	0.02755	0.02758	0.02758	0.02757	0.02755	0.02753
0.38	0.30714	0.30716	0.30716	0.30715	0.30715	0.30713		0.38	0.01573	0.01572	0.01572	0.01572	0.01573	0.01574		0.38	0.02917	0.02921	0.02921	0.02919	0.02918	0.02914
0.385	0.3252	0.32522	0.32522	0.32521	0.3252	0.32518		0.385	0.01663	0.01662	0.01662	0.01662	0.01663	0.01664		0.385	0.03084	0.03089	0.03089	0.03087	0.03085	0.03081
0.39	0.34383	0.34386	0.34386	0.34385	0.34384	0.34381		0.39	0.01755	0.01754	0.01754	0.01754	0.01755	0.01756		0.39	0.03257	0.03263	0.03262	0.0326	0.03258	0.03253
0.395	0.36302	0.36306	0.36306	0.36304	0.36303	0.363		0.395	0.01849	0.01847	0.01848	0.01848	0.01849	0.0185		0.395	0.03434	0.03441	0.0344	0.03438	0.03435	0.03429
0.4	0.38272	0.38276	0.38276	0.38275	0.38273	0.38269		0.4	0.01945	0.01943	0.01943	0.01944	0.01945	0.01946		0.4	0.03615	0.03624	0.03623	0.0362	0.03617	0.0361
0.405	0.40288	0.40294	0.40293	0.40292	0.40289	0.40285		0.405	0.02042	0.0204	0.0204	0.02041	0.02042	0.02044		0.405	0.03801	0.0381	0.0381	0.03806	0.03802	0.03795
0.41	0.42347	0.42353	0.42352	0.4235	0.42348	0.42343		0.41	0.0214	0.02137	0.02138	0.02139	0.0214	0.02142		0.41	0.0399	0.04001	0.04	0.03996	0.03991	0.03983
0.415	0.44442	0.44449	0.44448	0.44446	0.44443	0.44437		0.415	0.02239	0.02235	0.02236	0.02237	0.02238	0.0224		0.415	0.04181	0.04194	0.04193	0.04188	0.04183	0.04173
0.42	0.46569	0.46577	0.46577	0.46574	0.4657	0.46563		0.42	0.02337	0.02334	0.02334	0.02335	0.02337	0.02339		0.42	0.04375	0.04389	0.04388	0.04383	0.04377	0.04366
0.425	0.48724	0.48733	0.48733	0.48729	0.48725	0.48717		0.425	0.02436	0.02432	0.02432	0.02433	0.02435	0.02438		0.425	0.0457	0.04586	0.04585	0.04579	0.04572	0.04559
0.43	0.50901	0.50913	0.50912	0.50908	0.50903	0.50893		0.43	0.02533	0.02529	0.0253	0.02531	0.02533	0.02536		0.43	0.04766	0.04784	0.04783	0.04776	0.04769	0.04754
0.435	0.53097	0.53111	0.5311	0.53105	0.531	0.53088		0.435	0.0263	0.02626	0.02626	0.02628	0.0263	0.02633		0.435	0.04962	0.04983	0.04981	0.04974	0.04965	0.04949
0.44	0.55308	0.55324	0.55322	0.55317	0.55311	0.55298		0.44	0.02726	0.02722	0.02722	0.02724	0.02725	0.02729		0.44	0.05159	0.05182	0.0518	0.05172	0.05162	0.05144
0.445	0.57529	0.57547	0.57546	0.5754	0.57532	0.57517		0.445	0.02821	0.02816	0.02816	0.02818	0.0282	0.02824		0.445	0.05354	0.05381	0.05379	0.0537	0.05359	0.05338
0.45	0.59756	0.59777	0.59775	0.59768	0.59759	0.59742		0.45	0.02913	0.02908	0.02909	0.02911	0.02913	0.02916		0.45	0.05549	0.05579	0.05576	0.05566	0.05554	0.05531
0.455	0.61984	0.62008	0.62006	0.61998	0.61988	0.61968		0.455	0.03004	0.02999	0.02999	0.03001	0.03004	0.03007		0.455	0.05743	0.05776	0.05773	0.05762	0.05748	0.05723
0.46	0.64209	0.64236	0.64234	0.64225	0.64213	0.64191		0.46	0.03093	0.03087	0.03088	0.0309	0.03092	0.03096		0.46	0.05934	0.05971	0.05968	0.05955	0.0594	0.05912
0.465	0.66426	0.66457	0.66454	0.66444	0.66431	0.66405		0.465	0.03179	0.03174	0.03174	0.03176	0.03178	0.03182		0.465	0.06124	0.06164	0.0616	0.06146	0.0613	0.06099
0.47	0.68631	0.68666	0.68663	0.68652	0.68637	0.68608		0.47	0.03263	0.03257	0.03257	0.03259	0.03262	0.03266		0.47	0.0631	0.06354	0.0635	0.06335	0.06317	0.06283
0.475	0.7082	0.70859	0.70856	0.70843	0.70826	0.70793		0.475	0.03343	0.03337	0.03338	0.0334	0.03342	0.03346		0.475	0.06493	0.06541	0.06537	0.0652	0.065	0.06463
0.48	0.72987	0.73032	0.73028	0.73014	0.72995	0.72957		0.48	0.0342	0.03415	0.03415	0.03417	0.0342	0.03423		0.48	0.06672	0.06725	0.0672	0.06702	0.0668	0.06639
0.485	0.7513	0.7518	0.75176	0.75159	0.75138	0.75096		0.485	0.03494	0.03489	0.03489	0.03491	0.03493	0.03497		0.485	0.06846	0.06905	0.069	0.0688	0.06856	0.06811
0.49	0.77242	0.77299	0.77294	0.77275	0.77252	0.77205		0.49	0.03565	0.03559	0.0356	0.03562	0.03564	0.03567		0.49	0.07016	0.0708	0.07075	0.07053	0.07026	0.06978
0.495	0.79321	0.79384	0.79379	0.79358	0.79332	0.79279		0.495	0.03631	0.03626	0.03626	0.03628	0.0363	0.03633		0.495	0.07181	0.07251	0.07245	0.07221	0.07192	0.0714
0.5	0.81361	0.81432	0.81426	0.81403	0.81373	0.81315		0.5	0.03693	0.03689	0.03689	0.03691	0.03693	0.03695		0.5	0.07341	0.07417	0.0741	0.07384	0.07353	0.07296
0.505	0.83359	0.83437	0.83431	0.83405	0.83372	0.83307		0.505	0.03752	0.03748	0.03748	0.0375	0.03751	0.03753		0.505	0.07495	0.07577	0.07569	0.07541	0.07508	0.07446
0.51	0.85309	0.85396	0.85389	0.8536	0.85324	0.85252		0.51	0.03805	0.03802	0.03802	0.03804	0.03805	0.03807		0.51	0.07642	0.07731	0.07723	0.07692	0.07656	0.07589
0.515	0.87208	0.87304	0.87296	0.87264	0.87224	0.87144		0.515	0.03855	0.03852	0.03852	0.03853	0.03854	0.03855		0.515	0.07783	0.07879	0.0787	0.07837	0.07798	0.07726
0.52	0.89051	0.89156	0.89148	0.89112	0.89068	0.88981		0.52	0.03899	0.03897	0.03897	0.03898	0.03899	0.03899		0.52	0.07917	0.0802	0.08011	0.07975	0.07933	0.07855
0.525	0.90834	0.9095	0.9094	0.90901	0.90853	0.90757		0.525	0.03938	0.03937	0.03937	0.03938	0.03938	0.03938		0.525	0.08043	0.08155	0.08145	0.08106	0.08061	0.07977
0.53	0.92552	0.92679	0.92669	0.92626	0.92573	0.92468		0.53	0.03972	0.03972	0.03972	0.03972	0.03972	0.03971		0.53	0.08162	0.08282	0.08271	0.0823	0.08181	0.08092
0.535	0.94202	0.94341	0.9433	0.94283	0.94225	0.9411		0.535	0.04001	0.04002	0.04002	0.04002	0.04001	0.03999		0.535	0.08273	0.08402	0.08391	0.08346	0.08293	0.08198
0.54	0.95779	0.95931	0.95919	0.95868	0.95805	0.95679		0.54	0.04024	0.04026	0.04026	0.04026	0.04025	0.04021		0.54	0.08376	0.08514	0.08502	0.08454	0.08398	0.08295
0.545	0.9728	0.97446	0.97432	0.97376	0.97307	0.97171		0.545	0.04041	0.04045	0.04045	0.04044	0.04042	0.04037		0.545	0.08471	0.08619	0.08605	0.08554	0.08494	0.08384
0.55	0.98699	0.98879	0.98864	0.98804	0.98729	0.98581		0.55	0.04053	0.04058	0.04058	0.04056	0.04054	0.04048		0.55	0.08557	0.08715	0.08701	0.08646	0.08581	0.08465
0.555	1.00034	1.00229	1.00213	1.00147	1.00066	0.99906		0.555	0.04058	0.04065	0.04064	0.04062	0.04059	0.04052		0.555	0.08634	0.08803	0.08787	0.08729	0.0866	0.08536
0.56	1.01279	1.01491	1.01473	1.01402	1.01314	1.01141		0.56	0.04057	0.04065	0.04065	0.04062	0.04058	0.04049		0.56	0.08702	0.08882	0.08866	0.08803	0.0873	0.08598
0.565	1.02431	1.0266	1.02641	1.02564	1.02469	1.02282		0.565	0.04049	0.04059	0.04059	0.04055	0.04051	0.0404		0.565	0.08761	0.08952	0.08935	0.08869	0.08791	0.0865
0.57	1.03487	1.03733	1.03712	1.0363	1.03527	1.03326		0.57	0.04034	0.04047	0.04046	0.04042	0.04036	0.04024		0.57	0.08811	0.09014	0.08995	0.08925	0.08842	0.08693
0.575	1.04441	1.04706	1.04684	1.04595	1.04485	1.04268		0.575	0.04012	0.04027	0.04026	0.04021	0.04015	0.04001		0.575	0.08851	0.09066	0.09046	0.08972	0.08884	0.08726
0.58	1.0529	1.05575	1.05551	1.05456	1.05337	1.05105		0.58	0.03983	0.04001	0.04	0.03994	0.03986	0.0397		0.58	0.0888	0.09108	0.09088	0.09009	0.08916	0.08749
0.585	1.0603	1.06336	1.06311	1.06208	1.06081	1.05832		0.585	0.03947	0.03967	0.03966	0.03959	0.0395	0.03932		0.585	0.089	0.09141	0.09119	0.09035	0.08937	0.08761
0.59	1.06658	1.06986	1.06958	1.06848	1.06712	1.06446		0.59	0.03902	0.03926	0.03924	0.03916	0.03907	0.03886		0.59	0.08909	0.09164	0.09141	0.09052	0.08948	0.08762
0.595	1.07169	1.07519	1.0749	1.07372	1.07227	1.06943		0.595	0.0385	0.03877	0.03875	0.03866	0.03855	0.03832		0.595	0.08907	0.09176	0.09151	0.09057	0.08948	0.08752
0.6	1.0756	1.07934	1.07902	1.07777	1.07621	1.07318		0.6	0.0379	0.0382	0.03818	0.03808	0.03796	0.0377		0.6	0.08893	0.09176	0.09151	0.09052	0.08937	0.0873
0.605	1.07827	1.08225	1.08192	1.08058	1.07892	1.0757		0.605	0.03722	0.03756	0.03753	0.03742	0.03728	0.03699		0.605	0.08867	0.09166	0.09139	0.09034	0.08913	0.08696
0.61	1.07966	1.08391	1.08355	1.08212	1.08036	1.07694		0.61	0.03646	0.03684	0.0368	0.03668	0.03652	0.03621		0.61	0.08829	0.09143	0.09114	0.09005	0.08877	0.0865
0.615	1.07977	1.08428	1.0839	1.08238	1.08051	1.07687		0.615	0.03561	0.03603	0.036	0.03586	0.03568	0.03533		0.615	0.08778	0.09107	0.09077	0.08962	0.08828	0.0859
0.62	1.07855	1.08333	1.08293	1.08132	1.07933	1.07548		0.62	0.03469	0.03515	0.03511	0.03496	0.03476	0.03438		0.62	0.08713	0.09059	0.09027	0.08907	0.08766	0.08517
0.625	1.07599	1.08107	1.08064	1.07893	1.07682	1.07275		0.625	0.03368	0.03419	0.03415	0.03398	0.03376	0.03334		0.625	0.08635	0.08997	0.08964	0.08837	0.0869	0.08429
0.63	1.0721	1.07747	1.07702	1.0752	1.07298	1.06867		0.63	0.03259	0.03315	0.03311	0.03292	0.03268	0.03222		0.63	0.08542	0.08921	0.08887	0.08754	0.086	0.08327
0.635	1.06687	1.07256	1.07207	1.07016	1.0678	1.06326		0.635	0.03143	0.03204	0.03199	0.03178	0.03153	0.03103		0.635	0.08435	0.08831	0.08795	0.08656	0.08496	0.08211
0.64	1.06035	1.06635	1.06584	1.06381	1.06132	1.05654		0.64	0.03019	0.03086	0.0308	0.03058	0.0303	0.02975		0.64	0.08313	0.08727	0.08689	0.08544	0.08376	0.08079
0.645	1.05255	1.05887	1.05834	1.0562	1.05358	1.04854		0.645	0.02888	0.02961	0.02955	0.0293	0.029	0.02841		0.645	0.08177	0.08608	0.08568	0.08417	0.08242	0.07933
0.65	1.04353	1.05019	1.04962	1.04737	1.04461	1.03932		0.65	0.02751	0.0283	0.02823	0.02797	0.02764	0.027		0.65	0.08026	0.08475	0.08434	0.08276	0.08094	0.07773
0.655	1.03334	1.04035	1.03975	1.03738	1.03448	1.02893		0.655	0.02607	0.02694	0.02686	0.02657	0.02621	0.02552		0.655	0.0786	0.08328	0.08286	0.08121	0.07932	0.07598
0.66	1.02205	1.02941	1.02879	1.0263	1.02325	1.01743		0.66	0.02459	0.02552	0.02544	0.02512	0.02474	0.024		0.66	0.07682	0.08168	0.08124	0.07953	0.07756	0.07409
0.665	1.00973	1.01745	1.01679	1.01418	1.01098	1.00489		0.665	0.02305	0.02406	0.02397	0.02363	0.02322	0.02242		0.665	0.0749	0.07995	0.07949	0.07771	0.07567	0.07206
0.67	0.99643	1.00452	1.00383	1.00109	0.99774	0.99137		0.67	0.02148	0.02256	0.02246	0.0221	0.02165	0.0208		0.67	0.07285	0.0781	0.07762	0.07577	0.07365	0.06991
0.675	0.98222	0.99069	0.98996	0.98709	0.98359	0.97694		0.675	0.01986	0.02102	0.02092	0.02053	0.02005	0.01914		0.675	0.07068	0.07613	0.07562	0.07371	0.07151	0.06764
0.68	0.96716	0.97601	0.97525	0.97225	0.96859	0.96166		0.68	0.01822	0.01945	0.01935	0.01893	0.01842	0.01744		0.68	0.06839	0.07404	0.07352	0.07153	0.06925	0.06525
0.685	0.95131	0.96055	0.95975	0.95662	0.9528	0.94558		0.685	0.01654	0.01786	0.01775	0.0173	0.01675	0.01572		0.685	0.06599	0.07184	0.0713	0.06924	0.06688	0.06274
0.69	0.93472	0.94435	0.94352	0.94025	0.93627	0.92877		0.69	0.01484	0.01625	0.01612	0.01565	0.01507	0.01397		0.69	0.06348	0.06953	0.06897	0.06684	0.06439	0.06012
0.695	0.91745	0.92748	0.92662	0.9232	0.91906	0.91127		0.695	0.01312	0.01461	0.01448	0.01397	0.01336	0.01219		0.695	0.06086	0.06711	0.06654	0.06433	0.0618	0.05739
0.7	0.89956	0.90999	0.90909	0.90554	0.90124	0.89316		0.7	0.01137	0.01295	0.01282	0.01228	0.01162	0.0104		0.7	0.05813	0.0646	0.064	0.06172	0.05911	0.05456
0.705	0.88112	0.89195	0.89101	0.88732	0.88285	0.87449		0.705	0.00961	0.01128	0.01114	0.01056	0.00988	0.00858		0.705	0.0553	0.06198	0.06136	0.059	0.05631	0.05162
0.71	0.86217	0.87341	0.87244	0.8686	0.86397	0.85532		0.71	0.00783	0.0096	0.00944	0.00884	0.00811	0.00675		0.71	0.05237	0.05926	0.05862	0.05619	0.05341	0.04858
0.715	0.84279	0.85443	0.85342	0.84945	0.84465	0.83571		0.715	0.00603	0.0079	0.00773	0.0071	0.00633	0.0049		0.715	0.04935	0.05644	0.05578	0.05328	0.05042	0.04544
0.72	0.82303	0.83508	0.83403	0.82992	0.82495	0.81573		0.72	0.00423	0.00618	0.00601	0.00534	0.00454	0.00304		0.72	0.04622	0.05353	0.05285	0.05027	0.04732	0.0422
0.725	0.80296	0.81541	0.81433	0.81006	0.80494	0.79544		0.725	0.00241	0.00446	0.00428	0.00358	0.00273	0.00117		0.725	0.043	0.05053	0.04983	0.04717	0.04414	0.03887
0.73	0.78262	0.79548	0.79436	0.78995	0.78466	0.77489		0.73	0.000576513	0.00272	0.00254	0.0018	0.000916438	-0.000715779		0.73	0.03969	0.04743	0.04671	0.04398	0.04086	0.03544
0.735	0.76208	0.77534	0.77418	0.76964	0.76419	0.75415		0.735	-0.00127	0.000977512	0.000779303	7.18795e-06	-0.000912962	-0.00261		0.735	0.03629	0.04424	0.0435	0.04069	0.03748	0.03192
0.74	0.74141	0.75506	0.75386	0.74917	0.74357	0.73327		0.74	-0.00312	-0.000782132	-0.000989296	-0.0018	-0.00275	-0.00452		0.74	0.03279	0.04096	0.0402	0.03731	0.03402	0.02831
0.745	0.72064	0.73468	0.73345	0.72863	0.72286	0.71231		0.745	-0.00499	-0.00255	-0.00277	-0.00361	-0.00461	-0.00645		0.745	0.0292	0.03759	0.03681	0.03384	0.03046	0.02461
0.75	0.69986	0.71428	0.71301	0.70805	0.70213	0.69134		0.75	-0.00688	-0.00434	-0.00457	-0.00544	-0.00648	-0.00838		0.75	0.02551	0.03412	0.03332	0.03027	0.02681	0.02081
0.755	0.6791	0.6939	0.6926	0.6875	0.68143	0.6704		0.755	-0.00877	-0.00614	-0.00638	-0.00728	-0.00836	-0.01033		0.755	0.02174	0.03056	0.02974	0.02661	0.02306	0.01691
0.76	0.65844	0.67361	0.67227	0.66703	0.66082	0.64956		0.76	-0.01069	-0.00796	-0.0082	-0.00914	-0.01026	-0.0123		0.76	0.01786	0.02691	0.02606	0.02286	0.01922	0.01293
0.765	0.63792	0.65345	0.65207	0.64671	0.64035	0.62889		0.765	-0.01261	-0.00979	-0.01004	-0.01102	-0.01217	-0.01428		0.765	0.0139	0.02316	0.02229	0.01901	0.01529	0.00885
0.77	0.61761	0.63349	0.63208	0.62658	0.62009	0.60842		0.77	-0.01455	-0.01164	-0.0119	-0.01291	-0.0141	-0.01627		0.77	0.00983	0.01931	0.01842	0.01507	0.01125	0.00467
0.775	0.59756	0.61378	0.61233	0.60671	0.60008	0.58823		0.775	-0.01651	-0.0135	-0.01377	-0.01482	-0.01604	-0.01828		0.775	0.00567	0.01536	0.01445	0.01102	0.00712	0.000393636
0.78	0.57782	0.59436	0.59289	0.58714	0.58039	0.56836		0.78	-0.01849	-0.01539	-0.01567	-0.01674	-0.01801	-0.02031		0.78	0.00141	0.01131	0.01038	0.00688	0.0029	-0.00398
0.785	0.55845	0.57531	0.5738	0.56794	0.56106	0.54887		0.785	-0.02049	-0.01729	-0.01758	-0.01869	-0.01999	-0.02235		0.785	-0.00295	0.00716	0.00621	0.00263	-0.00143	-0.00845
0.79	0.53951	0.55666	0.55512	0.54915	0.54215	0.52981		0.79	-0.0225	-0.01922	-0.01952	-0.02066	-0.02199	-0.02441		0.79	-0.00741	0.0029	0.00193	-0.00172	-0.00587	-0.01303
0.795	0.52104	0.53848	0.5369	0.53082	0.52372	0.51125		0.795	-0.02454	-0.02117	-0.02147	-0.02264	-0.02401	-0.02649		0.795	-0.01198	-0.00147	-0.00245	-0.00618	-0.01041	-0.01771
0.8	0.50309	0.5208	0.5192	0.51301	0.50581	0.49322		0.8	-0.02659	-0.02313	-0.02345	-0.02465	-0.02605	-0.02859		0.8	-0.01666	-0.00595	-0.00695	-0.01075	-0.01505	-0.02249
0.805	0.48573	0.50369	0.50206	0.49577	0.48847	0.47579		0.805	-0.02866	-0.02512	-0.02544	-0.02667	-0.02811	-0.0307		0.805	-0.02144	-0.01053	-0.01156	-0.01542	-0.01981	-0.02738
0.81	0.469	0.4872	0.48554	0.47915	0.47176	0.45901		0.81	-0.03074	-0.02713	-0.02745	-0.02871	-0.03018	-0.03283		0.81	-0.02633	-0.01524	-0.01628	-0.02021	-0.02467	-0.03237
0.815	0.45295	0.47136	0.46968	0.4632	0.45573	0.44292		0.815	-0.03284	-0.02915	-0.02948	-0.03077	-0.03227	-0.03497		0.815	-0.03133	-0.02005	-0.02111	-0.02511	-0.02964	-0.03747
0.82	0.43763	0.45624	0.45453	0.44797	0.44043	0.42758		0.82	-0.03496	-0.03119	-0.03153	-0.03284	-0.03437	-0.03712		0.82	-0.03643	-0.02497	-0.02605	-0.03011	-0.03472	-0.04267
0.825	0.42309	0.44188	0.44015	0.43351	0.42591	0.41303		0.825	-0.03708	-0.03324	-0.03358	-0.03493	-0.03649	-0.03927		0.825	-0.04164	-0.03001	-0.0311	-0.03522	-0.0399	-0.04798
0.83	0.40938	0.42833	0.42657	0.41986	0.41221	0.39934		0.83	-0.0392	-0.03529	-0.03565	-0.03702	-0.0386	-0.04144		0.83	-0.04695	-0.03515	-0.03626	-0.04044	-0.04518	-0.05338
0.835	0.39655	0.41563	0.41386	0.40708	0.39938	0.38653		0.835	-0.04133	-0.03736	-0.03772	-0.03911	-0.04072	-0.0436		0.835	-0.05235	-0.0404	-0.04152	-0.04576	-0.05056	-0.05888
0.84	0.38464	0.40385	0.40205	0.39522	0.38748	0.37467		0.84	-0.04346	-0.03943	-0.0398	-0.04121	-0.04284	-0.04575		0.84	-0.05785	-0.04574	-0.04688	-0.05117	-0.05604	-0.06446
0.845	0.37371	0.39301	0.3912	0.38431	0.37655	0.36381		0.845	-0.04558	-0.04149	-0.04187	-0.0433	-0.04496	-0.0479		0.845	-0.06343	-0.05118	-0.05233	-0.05667	-0.06159	-0.07012
0.85	0.3638	0.38317	0.38134	0.37441	0.36664	0.35398		0.85	-0.04769	-0.04355	-0.04393	-0.04538	-0.04706	-0.05003		0.85	-0.06908	-0.0567	-0.05786	-0.06225	-0.06723	-0.07586
0.855	0.35496	0.37437	0.37253	0.36556	0.35778	0.34523		0.855	-0.04979	-0.0456	-0.04599	-0.04745	-0.04915	-0.05215		0.855	-0.07481	-0.06229	-0.06347	-0.0679	-0.07293	-0.08165
0.86	0.34722	0.36666	0.3648	0.3578	0.35003	0.33761		0.86	-0.05186	-0.04764	-0.04803	-0.04951	-0.05122	-0.05424		0.86	-0.08058	-0.06795	-0.06914	-0.07361	-0.07869	-0.0875
0.865	0.34062	0.36006	0.35819	0.35117	0.34341	0.33116		0.865	-0.05392	-0.04966	-0.05005	-0.05155	-0.05327	-0.0563		0.865	-0.0864	-0.07367	-0.07486	-0.07937	-0.08449	-0.09338
0.87	0.3352	0.35461	0.35273	0.3457	0.33797	0.32589		0.87	-0.05594	-0.05166	-0.05206	-0.05356	-0.05529	-0.05834		0.87	-0.09226	-0.07943	-0.08063	-0.08517	-0.09033	-0.0993
0.875	0.33098	0.35034	0.34845	0.34141	0.33372	0.32185		0.875	-0.05794	-0.05364	-0.05404	-0.05555	-0.05728	-0.06034		0.875	-0.09813	-0.08522	-0.08642	-0.091	-0.09619	-0.10522
0.88	0.32798	0.34726	0.34537	0.33833	0.33069	0.31904		0.88	-0.0599	-0.05559	-0.05599	-0.0575	-0.05925	-0.0623		0.88	-0.10401	-0.09102	-0.09224	-0.09684	-0.10206	-0.11115
0.885	0.3262	0.34537	0.34348	0.33645	0.32887	0.31748		0.885	-0.06183	-0.05752	-0.05791	-0.05943	-0.06117	-0.06422		0.885	-0.10989	-0.09684	-0.09806	-0.10268	-0.10793	-0.11707
0.89	0.32564	0.34468	0.34278	0.33577	0.32827	0.31716		0.89	-0.06372	-0.05941	-0.05981	-0.06133	-0.06307	-0.0661		0.89	-0.11575	-0.10266	-0.10388	-0.10851	-0.11378	-0.12296
0.895	0.32629	0.34516	0.34327	0.33628	0.32886	0.31806		0.895	-0.06557	-0.06128	-0.06168	-0.06319	-0.06492	-0.06794		0.895	-0.12159	-0.10846	-0.10969	-0.11433	-0.11961	-0.12882
0.9	0.3281	0.34679	0.3449	0.33795	0.33063	0.32015		0.9	-0.06739	-0.06312	-0.06352	-0.06502	-0.06675	-0.06974		0.9	-0.12738	-0.11425	-0.11547	-0.12012	-0.12541	-0.13463
0.905	0.33106	0.34953	0.34765	0.34074	0.33353	0.3234		0.905	-0.06917	-0.06493	-0.06533	-0.06682	-0.06853	-0.07149		0.905	-0.13314	-0.12	-0.12123	-0.12587	-0.13116	-0.14039
0.91	0.33512	0.35335	0.35147	0.34462	0.33752	0.32778		0.91	-0.07091	-0.06672	-0.06711	-0.06859	-0.07028	-0.07321		0.91	-0.13884	-0.12572	-0.12694	-0.13158	-0.13686	-0.14608
0.915	0.34023	0.35819	0.35632	0.34953	0.34257	0.33322		0.915	-0.07262	-0.06847	-0.06886	-0.07033	-0.072	-0.07488		0.915	-0.14447	-0.1314	-0.13262	-0.13723	-0.1425	-0.15171
0.92	0.34635	0.36401	0.36215	0.35543	0.34861	0.33969		0.92	-0.07429	-0.07021	-0.07059	-0.07204	-0.07368	-0.07651		0.92	-0.15004	-0.13702	-0.13823	-0.14283	-0.14808	-0.15725
0.925	0.35343	0.37077	0.36892	0.36228	0.35562	0.34715		0.925	-0.07593	-0.07191	-0.07229	-0.07372	-0.07533	-0.0781		0.925	-0.15553	-0.14259	-0.14379	-0.14836	-0.15358	-0.1627
0.93	0.36143	0.37842	0.37659	0.37003	0.36354	0.35554		0.93	-0.07753	-0.07359	-0.07396	-0.07536	-0.07695	-0.07965		0.93	-0.16094	-0.14809	-0.14929	-0.15382	-0.159	-0.16806
0.935	0.3703	0.38691	0.3851	0.37864	0.37232	0.36481		0.935	-0.0791	-0.07525	-0.07561	-0.07698	-0.07853	-0.08115		0.935	-0.16625	-0.15352	-0.15471	-0.15919	-0.16432	-0.17331
0.94	0.38	0.3962	0.39441	0.38805	0.38192	0.37493		0.94	-0.08062	-0.07687	-0.07722	-0.07856	-0.08007	-0.08261		0.94	-0.17146	-0.15888	-0.16004	-0.16448	-0.16955	-0.17844
0.945	0.39047	0.40625	0.40447	0.39823	0.3923	0.38584		0.945	-0.08211	-0.07846	-0.0788	-0.08011	-0.08157	-0.08403		0.945	-0.17655	-0.16414	-0.16529	-0.16966	-0.17467	-0.18345
0.95	0.40167	0.417	0.41525	0.40912	0.4034	0.39749		0.95	-0.08354	-0.08001	-0.08035	-0.08161	-0.08303	-0.08539		0.95	-0.18153	-0.1693	-0.17044	-0.17474	-0.17968	-0.18832
0.955	0.41355	0.42841	0.42668	0.42068	0.41518	0.40985		0.955	-0.08493	-0.08153	-0.08185	-0.08307	-0.08443	-0.0867		0.955	-0.18637	-0.17436	-0.17547	-0.1797	-0.18455	-0.19304
0.96	0.42606	0.44043	0.43872	0.43286	0.42759	0.42284		0.96	-0.08627	-0.083	-0.08331	-0.08449	-0.08579	-0.08795		0.96	-0.19107	-0.17931	-0.1804	-0.18454	-0.18929	-0.19761
0.965	0.43916	0.45301	0.45133	0.44561	0.44057	0.43643		0.965	-0.08755	-0.08442	-0.08472	-0.08585	-0.08709	-0.08913		0.965	-0.19562	-0.18413	-0.18519	-0.18923	-0.19388	-0.20201
0.97	0.45279	0.4661	0.46445	0.45888	0.45409	0.45057		0.97	-0.08876	-0.08579	-0.08608	-0.08715	-0.08833	-0.09025		0.97	-0.20001	-0.18881	-0.18985	-0.19379	-0.19831	-0.20623
0.975	0.4669	0.47966	0.47804	0.47262	0.46809	0.4652		0.975	-0.08991	-0.0871	-0.08737	-0.08839	-0.08951	-0.09129		0.975	-0.20422	-0.19335	-0.19435	-0.19818	-0.20257	-0.21026
0.98	0.48145	0.49363	0.49205	0.48679	0.48252	0.48028		0.98	-0.09098	-0.08834	-0.0886	-0.08956	-0.0906	-0.09225		0.98	-0.20825	-0.19773	-0.1987	-0.2024	-0.20666	-0.21409
0.985	0.4964	0.50798	0.50643	0.50134	0.49734	0.49576		0.985	-0.09196	-0.08951	-0.08976	-0.09066	-0.09162	-0.09312		0.985	-0.21208	-0.20195	-0.20288	-0.20645	-0.21055	-0.2177
0.99	0.51168	0.52266	0.52114	0.51623	0.5125	0.5116		0.99	-0.09286	-0.0906	-0.09083	-0.09166	-0.09255	-0.0939		0.99	-0.21571	-0.20598	-0.20688	-0.2103	-0.21423	-0.22108
0.995	0.52726	0.53762	0.53613	0.5314	0.52795	0.52773		0.995	-0.09366	-0.0916	-0.09181	-0.09258	-0.09338	-0.09457		0.995	-0.2191	-0.20983	-0.21068	-0.21395	-0.2177	-0.22422
1	0.54309	0.55281	0.55136	0.54681	0.54365	0.54412		1	-0.09436	-0.0925	-0.0927	-0.09339	-0.09411	-0.09513		1	-0.22227	-0.21346	-0.21427	-0.21737	-0.22093	-0.2271
1.005	0.55912	0.56818	0.56678	0.56241	0.55955	0.56071		1.005	-0.09494	-0.0933	-0.09348	-0.0941	-0.09473	-0.09558		1.005	-0.22518	-0.21688	-0.21764	-0.22057	-0.22392	-0.22971
1.01	0.57529	0.5837	0.58233	0.57815	0.57559	0.57745		1.01	-0.0954	-0.09399	-0.09415	-0.09469	-0.09523	-0.0959		1.01	-0.22783	-0.22006	-0.22078	-0.22352	-0.22666	-0.23204
1.015	0.59158	0.59931	0.59798	0.594	0.59174	0.5943		1.015	-0.09574	-0.09456	-0.0947	-0.09516	-0.0956	-0.09609		1.015	-0.2302	-0.223	-0.22367	-0.2262	-0.22912	-0.23408
1.02	0.60792	0.61497	0.61368	0.6099	0.60795	0.61122		1.02	-0.09594	-0.095	-0.09512	-0.0955	-0.09584	-0.09613		1.02	-0.23228	-0.22568	-0.22629	-0.22862	-0.23129	-0.2358
1.025	0.62427	0.63064	0.62939	0.62581	0.62417	0.62814		1.025	-0.09599	-0.09531	-0.0954	-0.0957	-0.09594	-0.09603		1.025	-0.23406	-0.22809	-0.22864	-0.23075	-0.23317	-0.2372
1.03	0.64059	0.64627	0.64506	0.64168	0.64035	0.64503		1.03	-0.0959	-0.09547	-0.09554	-0.09576	-0.09589	-0.09577		1.03	-0.23552	-0.2302	-0.23069	-0.23258	-0.23473	-0.23826
1.035	0.65684	0.66182	0.66066	0.65748	0.65646	0.66185		1.035	-0.09565	-0.09548	-0.09553	-0.09566	-0.09568	-0.09535		1.035	-0.23665	-0.23202	-0.23245	-0.23409	-0.23596	-0.23897
1.04	0.67297	0.67724	0.67612	0.67315	0.67245	0.67854		1.04	-0.09523	-0.09534	-0.09536	-0.0954	-0.0953	-0.09476		1.04	-0.23743	-0.23352	-0.23389	-0.23528	-0.23686	-0.23932
1.045	0.68893	0.6925	0.69143	0.68866	0.68828	0.69507		1.045	-0.09464	-0.09503	-0.09503	-0.09497	-0.09476	-0.094		1.045	-0.23786	-0.2347	-0.23499	-0.23613	-0.23741	-0.23929
1.05	0.70469	0.70755	0.70652	0.70397	0.7039	0.71138		1.05	-0.09388	-0.09455	-0.09453	-0.09437	-0.09405	-0.09305		1.05	-0.23792	-0.23553	-0.23576	-0.23664	-0.23759	-0.23888
1.055	0.72019	0.72236	0.72137	0.71902	0.71927	0.72743		1.055	-0.09294	-0.0939	-0.09385	-0.0936	-0.09315	-0.09193		1.055	-0.23761	-0.23603	-0.23618	-0.23678	-0.23741	-0.23807
1.06	0.73541	0.73687	0.73592	0.73379	0.73435	0.74319		1.06	-0.09181	-0.09307	-0.093	-0.09264	-0.09207	-0.09061		1.06	-0.23692	-0.23616	-0.23624	-0.23655	-0.23684	-0.23686
1.065	0.75029	0.75105	0.75015	0.74822	0.7491	0.75861		1.065	-0.0905	-0.09206	-0.09196	-0.09151	-0.09081	-0.0891		1.065	-0.23583	-0.23593	-0.23594	-0.23595	-0.2359	-0.23524
1.07	0.7648	0.76486	0.76401	0.76229	0.76347	0.77364		1.07	-0.089	-0.09087	-0.09075	-0.09019	-0.08936	-0.08741		1.07	-0.23435	-0.23533	-0.23526	-0.23497	-0.23456	-0.23322
1.075	0.77889	0.77827	0.77745	0.77594	0.77743	0.78825		1.075	-0.08732	-0.0895	-0.08935	-0.08868	-0.08773	-0.08552		1.075	-0.23247	-0.23436	-0.23421	-0.23361	-0.23282	-0.23077
1.08	0.79253	0.79122	0.79044	0.78914	0.79094	0.80239		1.08	-0.08545	-0.08794	-0.08777	-0.087	-0.08591	-0.08345		1.08	-0.23019	-0.23301	-0.23277	-0.23186	-0.23069	-0.22791
1.085	0.80566	0.80368	0.80295	0.80185	0.80395	0.81602		1.085	-0.0834	-0.08621	-0.08601	-0.08513	-0.08391	-0.08119		1.085	-0.22751	-0.23128	-0.23096	-0.22972	-0.22816	-0.22463
1.09	0.81826	0.81561	0.81492	0.81403	0.81643	0.82909		1.09	-0.08117	-0.0843	-0.08407	-0.08309	-0.08174	-0.07876		1.09	-0.22444	-0.22917	-0.22876	-0.22719	-0.22524	-0.22094
1.095	0.83028	0.82697	0.82632	0.82563	0.82832	0.84157		1.095	-0.07877	-0.08222	-0.08197	-0.08088	-0.07939	-0.07614		1.095	-0.22096	-0.22668	-0.22619	-0.22429	-0.22193	-0.21685
1.1	0.84168	0.83772	0.83712	0.83663	0.83961	0.85342		1.1	-0.0762	-0.07998	-0.0797	-0.0785	-0.07688	-0.07336		1.1	-0.2171	-0.22383	-0.22325	-0.221	-0.21823	-0.21235
1.105	0.85243	0.84783	0.84727	0.84697	0.85023	0.8646		1.105	-0.07347	-0.07757	-0.07726	-0.07596	-0.0742	-0.07042		1.105	-0.21286	-0.22061	-0.21994	-0.21734	-0.21415	-0.20745
1.11	0.86248	0.85726	0.85674	0.85663	0.86017	0.87506		1.11	-0.07059	-0.07501	-0.07468	-0.07326	-0.07137	-0.06733		1.11	-0.20824	-0.21702	-0.21627	-0.21332	-0.2097	-0.20218
1.115	0.8718	0.86597	0.86549	0.86557	0.86938	0.88478		1.115	-0.06756	-0.07231	-0.07195	-0.07042	-0.0684	-0.06409		1.115	-0.20326	-0.21309	-0.21224	-0.20894	-0.20489	-0.19653
1.12	0.88036	0.87393	0.87349	0.87377	0.87784	0.89372		1.12	-0.06439	-0.06946	-0.06907	-0.06744	-0.06528	-0.06071		1.12	-0.19792	-0.20881	-0.20787	-0.20421	-0.19972	-0.19051
1.125	0.88812	0.88112	0.88072	0.88118	0.8855	0.90184		1.125	-0.06109	-0.06649	-0.06607	-0.06433	-0.06204	-0.0572		1.125	-0.19225	-0.2042	-0.20317	-0.19915	-0.19422	-0.18416
1.13	0.89507	0.88751	0.88715	0.88778	0.89235	0.90913		1.13	-0.05767	-0.06338	-0.06294	-0.0611	-0.05867	-0.05357		1.13	-0.18625	-0.19927	-0.19815	-0.19376	-0.1884	-0.17747
1.135	0.90118	0.89308	0.89276	0.89356	0.89837	0.91555		1.135	-0.05414	-0.06016	-0.0597	-0.05775	-0.05519	-0.04984		1.135	-0.17994	-0.19404	-0.19282	-0.18807	-0.18226	-0.17046
1.14	0.90644	0.89782	0.89753	0.89849	0.90354	0.9211		1.14	-0.05051	-0.05683	-0.05634	-0.0543	-0.05161	-0.046		1.14	-0.17333	-0.1885	-0.18719	-0.18208	-0.17582	-0.16315
1.145	0.91083	0.90171	0.90145	0.90258	0.90784	0.92576		1.145	-0.04678	-0.0534	-0.05289	-0.05074	-0.04793	-0.04207		1.145	-0.16643	-0.18268	-0.18128	-0.17581	-0.16911	-0.15556
1.15	0.91434	0.90475	0.90452	0.90581	0.91128	0.92953		1.15	-0.04296	-0.04988	-0.04934	-0.0471	-0.04416	-0.03805		1.15	-0.15927	-0.17659	-0.1751	-0.16927	-0.16212	-0.1477
1.155	0.91699	0.90694	0.90675	0.90818	0.91385	0.93239		1.155	-0.03906	-0.04626	-0.0457	-0.04337	-0.04031	-0.03396		1.155	-0.15186	-0.17025	-0.16867	-0.16247	-0.15489	-0.13959
1.16	0.91876	0.90828	0.90812	0.90969	0.91555	0.93436		1.16	-0.03508	-0.04257	-0.04199	-0.03956	-0.03638	-0.02981		1.16	-0.14421	-0.16366	-0.16199	-0.15544	-0.14742	-0.13125
1.165	0.91967	0.90879	0.90866	0.91036	0.9164	0.93544		1.165	-0.03105	-0.0388	-0.0382	-0.03569	-0.03239	-0.02559		1.165	-0.13635	-0.15685	-0.15509	-0.14819	-0.13972	-0.1227
1.17	0.91973	0.90846	0.90836	0.9102	0.9164	0.93564		1.17	-0.02696	-0.03497	-0.03435	-0.03175	-0.02835	-0.02133		1.17	-0.12828	-0.14982	-0.14797	-0.14072	-0.13183	-0.11395
1.175	0.91894	0.90733	0.90725	0.9092	0.91556	0.93498		1.175	-0.02281	-0.03108	-0.03044	-0.02776	-0.02425	-0.01702		1.175	-0.12003	-0.14258	-0.14065	-0.13306	-0.12375	-0.10503
1.18	0.91733	0.90539	0.90533	0.9074	0.91389	0.93345		1.18	-0.01863	-0.02714	-0.02647	-0.02372	-0.02011	-0.01268		1.18	-0.11161	-0.13517	-0.13315	-0.12523	-0.11549	-0.09595
1.185	0.91489	0.90266	0.90263	0.9048	0.91142	0.93108		1.185	-0.01442	-0.02315	-0.02247	-0.01964	-0.01593	-0.00831		1.185	-0.10304	-0.12758	-0.12548	-0.11723	-0.10708	-0.08673
1.19	0.91166	0.89917	0.89916	0.90142	0.90816	0.92789		1.19	-0.01018	-0.01912	-0.01843	-0.01553	-0.01173	-0.00393		1.19	-0.09433	-0.11983	-0.11765	-0.10909	-0.09854	-0.07739
1.195	0.90765	0.89492	0.89493	0.89728	0.90412	0.92388		1.195	-0.00592	-0.01507	-0.01436	-0.0114	-0.00751	0.00046472		1.195	-0.08551	-0.11194	-0.10969	-0.10081	-0.08987	-0.06795
1.2	0.90287	0.88994	0.88996	0.8924	0.89932	0.91908		1.2	-0.00166	-0.01099	-0.01027	-0.00725	-0.00328	0.00485		1.2	-0.07658	-0.10392	-0.10159	-0.09242	-0.0811	-0.05842
1.205	0.89735	0.88424	0.88428	0.88679	0.89378	0.91351		1.205	0.0026	-0.0069	-0.00617	-0.00309	0.000952267	0.00923		1.205	-0.06758	-0.09579	-0.09339	-0.08393	-0.07224	-0.04883
1.21	0.8911	0.87785	0.87791	0.88047	0.88752	0.90717		1.21	0.00685	-0.00281	-0.00206	0.00106	0.00517	0.01359		1.21	-0.05851	-0.08756	-0.08509	-0.07535	-0.06331	-0.0392
1.215	0.88414	0.87079	0.87086	0.87347	0.88056	0.90011		1.215	0.01108	0.00128	0.00203	0.00521	0.00938	0.01791		1.215	-0.04939	-0.07925	-0.07672	-0.06671	-0.05433	-0.02954
1.22	0.8765	0.86307	0.86315	0.8658	0.87292	0.89232		1.22	0.01528	0.00535	0.00612	0.00933	0.01356	0.0222		1.22	-0.04024	-0.07087	-0.06827	-0.05802	-0.04531	-0.01987
1.225	0.86819	0.85472	0.8548	0.85749	0.86462	0.88384		1.225	0.01944	0.00941	0.01018	0.01342	0.0177	0.02643		1.225	-0.03107	-0.06243	-0.05978	-0.04929	-0.03627	-0.01022
1.23	0.85923	0.84575	0.84584	0.84855	0.85568	0.87469		1.23	0.02355	0.01343	0.0142	0.01747	0.02179	0.0306		1.23	-0.02192	-0.05396	-0.05126	-0.04054	-0.02724	-0.000596954
1.235	0.84964	0.83619	0.83628	0.839	0.84612	0.86487		1.235	0.0276	0.01741	0.01819	0.02148	0.02583	0.0347		1.235	-0.01278	-0.04547	-0.04271	-0.03179	-0.01821	0.00897
1.24	0.83945	0.82605	0.82615	0.82887	0.83595	0.85443		1.24	0.03158	0.02134	0.02212	0.02542	0.0298	0.03871		1.24	-0.00369	-0.03697	-0.03417	-0.02306	-0.00923	0.01847
1.245	0.82867	0.81537	0.81546	0.81818	0.82522	0.84337		1.245	0.03549	0.0252	0.02599	0.0293	0.03369	0.04264		1.245	0.00534	-0.02849	-0.02565	-0.01436	-0.000291692	0.02787
1.25	0.81733	0.80416	0.80425	0.80695	0.81392	0.83172		1.25	0.0393	0.029	0.02978	0.0331	0.0375	0.04646		1.25	0.01429	-0.02004	-0.01716	-0.00571	0.00857	0.03716
1.255	0.80546	0.79245	0.79253	0.7952	0.8021	0.81951		1.255	0.04301	0.03272	0.0335	0.03681	0.04121	0.05017		1.255	0.02314	-0.01164	-0.00873	0.00286	0.01734	0.04632
1.26	0.79307	0.78025	0.78032	0.78296	0.78977	0.80676		1.26	0.04662	0.03635	0.03712	0.04042	0.04482	0.05376		1.26	0.03187	-0.0033	-0.000363583	0.01135	0.026	0.05533
1.265	0.78019	0.76759	0.76766	0.77025	0.77695	0.7935		1.265	0.0501	0.03988	0.04065	0.04393	0.04831	0.05721		1.265	0.04047	0.00495	0.00791	0.01974	0.03454	0.06416
1.27	0.76685	0.7545	0.75456	0.7571	0.76368	0.77974		1.27	0.05346	0.0433	0.04406	0.04732	0.05168	0.06052		1.27	0.04891	0.01311	0.01609	0.028	0.04292	0.0728
1.275	0.75306	0.741	0.74104	0.74352	0.74996	0.76551		1.275	0.05668	0.04661	0.04736	0.05058	0.05491	0.06368		1.275	0.05718	0.02115	0.02414	0.03612	0.05115	0.08123
1.28	0.73885	0.72711	0.72713	0.72954	0.73584	0.75084		1.28	0.05976	0.04978	0.05052	0.05371	0.058	0.06668		1.28	0.06526	0.02905	0.03205	0.04408	0.05919	0.08943
1.285	0.72424	0.71285	0.71286	0.71518	0.72132	0.73575		1.285	0.06267	0.05283	0.05355	0.0567	0.06094	0.06951		1.285	0.07313	0.03681	0.03981	0.05187	0.06704	0.09739
1.29	0.70927	0.69825	0.69824	0.70047	0.70643	0.72027		1.29	0.06543	0.05572	0.05643	0.05953	0.06372	0.07216		1.29	0.08078	0.0444	0.0474	0.05946	0.07467	0.10509
1.295	0.69394	0.68333	0.6833	0.68543	0.69121	0.70442		1.295	0.068	0.05846	0.05916	0.0622	0.06632	0.07462		1.295	0.08819	0.05181	0.05481	0.06686	0.08208	0.11251
1.3	0.67829	0.66812	0.66806	0.67008	0.67566	0.68823		1.3	0.0704	0.06105	0.06172	0.0647	0.06875	0.07688		1.3	0.09535	0.05903	0.06202	0.07404	0.08924	0.11963
1.305	0.66235	0.65263	0.65255	0.65445	0.65982	0.67173		1.305	0.07261	0.06346	0.06412	0.06702	0.07099	0.07895		1.305	0.10225	0.06605	0.06901	0.08099	0.09615	0.12646
1.31	0.64613	0.63689	0.63678	0.63856	0.64372	0.65493		1.31	0.07463	0.0657	0.06633	0.06916	0.07304	0.08081		1.31	0.10887	0.07285	0.07579	0.08769	0.1028	0.13296
1.315	0.62966	0.62093	0.62079	0.62244	0.62736	0.63786		1.315	0.07644	0.06775	0.06837	0.07112	0.0749	0.08245		1.315	0.11521	0.07942	0.08233	0.09415	0.10917	0.13914
1.32	0.61296	0.60477	0.6046	0.60611	0.61079	0.62056		1.32	0.07806	0.06963	0.07022	0.07288	0.07656	0.08388		1.32	0.12125	0.08575	0.08863	0.10034	0.11525	0.14499
1.325	0.59607	0.58843	0.58823	0.58959	0.59402	0.60305		1.325	0.07947	0.07132	0.07188	0.07445	0.07801	0.08509		1.325	0.12698	0.09184	0.09468	0.10626	0.12104	0.15049
1.33	0.579	0.57194	0.57171	0.57292	0.57708	0.58534		1.33	0.08067	0.07282	0.07336	0.07582	0.07926	0.08608		1.33	0.13241	0.09767	0.10047	0.11191	0.12653	0.15564
1.335	0.56179	0.55532	0.55505	0.5561	0.56	0.56749		1.335	0.08167	0.07412	0.07464	0.077	0.08031	0.08686		1.335	0.13752	0.10324	0.106	0.11727	0.13171	0.16044
1.34	0.54446	0.5386	0.5383	0.53918	0.54281	0.5495		1.34	0.08246	0.07525	0.07573	0.07798	0.08116	0.08741		1.34	0.14232	0.10856	0.11126	0.12235	0.13658	0.16488
1.345	0.52703	0.5218	0.52147	0.52218	0.52552	0.53141		1.345	0.08305	0.07618	0.07664	0.07877	0.08181	0.08776		1.345	0.14679	0.1136	0.11625	0.12714	0.14115	0.16896
1.35	0.50953	0.50495	0.50458	0.50512	0.50816	0.51324		1.35	0.08344	0.07693	0.07735	0.07937	0.08226	0.08789		1.35	0.15093	0.11837	0.12096	0.13163	0.14539	0.17268
1.355	0.492	0.48808	0.48767	0.48802	0.49077	0.49503		1.355	0.08364	0.0775	0.07789	0.07979	0.08252	0.08782		1.355	0.15475	0.12287	0.12539	0.13583	0.14932	0.17603
1.36	0.47445	0.4712	0.47075	0.47092	0.47336	0.4768		1.36	0.08365	0.0779	0.07826	0.08002	0.0826	0.08755		1.36	0.15825	0.12709	0.12955	0.13973	0.15293	0.17902
1.365	0.45691	0.45436	0.45386	0.45384	0.45597	0.45858		1.365	0.08347	0.07812	0.07845	0.08008	0.08249	0.08709		1.365	0.16142	0.13103	0.13342	0.14334	0.15622	0.18166
1.37	0.43941	0.43756	0.43702	0.4368	0.43862	0.44039		1.37	0.08312	0.07818	0.07847	0.07997	0.08221	0.08645		1.37	0.16426	0.1347	0.13701	0.14664	0.1592	0.18393
1.375	0.42198	0.42083	0.42025	0.41984	0.42133	0.42228		1.375	0.08261	0.07809	0.07834	0.0797	0.08177	0.08563		1.375	0.16679	0.13808	0.14032	0.14966	0.16187	0.18585
1.38	0.40463	0.40421	0.40358	0.40297	0.40414	0.40425		1.38	0.08193	0.07784	0.07806	0.07927	0.08116	0.08464		1.38	0.16899	0.1412	0.14335	0.15238	0.16422	0.18742
1.385	0.38741	0.3877	0.38704	0.38622	0.38707	0.38635		1.385	0.0811	0.07745	0.07763	0.0787	0.0804	0.08349		1.385	0.17088	0.14404	0.1461	0.15481	0.16626	0.18865
1.39	0.37033	0.37135	0.37063	0.36961	0.37013	0.3686		1.39	0.08012	0.07692	0.07706	0.07799	0.07951	0.08219		1.39	0.17246	0.1466	0.14858	0.15695	0.168	0.18953
1.395	0.35341	0.35516	0.3544	0.35316	0.35336	0.35101		1.395	0.07901	0.07627	0.07637	0.07715	0.07848	0.08076		1.395	0.17373	0.1489	0.15078	0.15881	0.16944	0.19008
1.4	0.33667	0.33915	0.33835	0.33691	0.33678	0.33362		1.4	0.07778	0.07549	0.07556	0.07619	0.07732	0.07919		1.4	0.1747	0.15094	0.15273	0.16039	0.17059	0.19031
1.405	0.32015	0.32336	0.32251	0.32086	0.3204	0.31645		1.405	0.07643	0.07461	0.07464	0.07511	0.07605	0.07751		1.405	0.17538	0.15272	0.15441	0.1617	0.17146	0.19022
1.41	0.30385	0.30779	0.30689	0.30503	0.30425	0.29951		1.41	0.07497	0.07362	0.07361	0.07393	0.07467	0.07571		1.41	0.17578	0.15424	0.15583	0.16275	0.17204	0.18982
1.415	0.2878	0.29246	0.29151	0.28944	0.28835	0.28284		1.415	0.07341	0.07253	0.07249	0.07265	0.0732	0.07381		1.415	0.1759	0.15552	0.15701	0.16354	0.17236	0.18912
1.42	0.27201	0.27738	0.27639	0.27411	0.2727	0.26644		1.42	0.07177	0.07136	0.07128	0.07129	0.07163	0.07183		1.42	0.17576	0.15655	0.15794	0.16407	0.17241	0.18814
1.425	0.2565	0.26258	0.26154	0.25905	0.25733	0.25034		1.425	0.07004	0.07011	0.06998	0.06984	0.06999	0.06976		1.425	0.17536	0.15736	0.15864	0.16437	0.17221	0.18688
1.43	0.24128	0.24805	0.24697	0.24428	0.24225	0.23455		1.43	0.06823	0.06878	0.06861	0.06832	0.06827	0.06762		1.43	0.17471	0.15793	0.1591	0.16443	0.17176	0.18536
1.435	0.22637	0.23382	0.23269	0.2298	0.22747	0.21909		1.435	0.06637	0.06738	0.06718	0.06673	0.06648	0.06541		1.435	0.17382	0.15829	0.15935	0.16426	0.17108	0.18358
1.44	0.21178	0.21989	0.21872	0.21563	0.21301	0.20396		1.44	0.06444	0.06592	0.06569	0.06509	0.06464	0.06315		1.44	0.1727	0.15843	0.15939	0.16387	0.17018	0.18156
1.445	0.19751	0.20628	0.20506	0.20178	0.19887	0.18919		1.445	0.06247	0.06441	0.06414	0.06339	0.06274	0.06084		1.445	0.17137	0.15837	0.15922	0.16328	0.16906	0.17931
1.45	0.18359	0.19298	0.19172	0.18825	0.18506	0.17478		1.45	0.06045	0.06285	0.06254	0.06164	0.0608	0.05849		1.45	0.16982	0.15811	0.15885	0.16249	0.16773	0.17685
1.455	0.17002	0.18002	0.17871	0.17506	0.1716	0.16075		1.455	0.05839	0.06124	0.0609	0.05986	0.05883	0.05611		1.455	0.16808	0.15767	0.15829	0.1615	0.16621	0.17417
1.46	0.1568	0.16739	0.16604	0.16221	0.1585	0.14711		1.46	0.0563	0.0596	0.05922	0.05804	0.05682	0.05371		1.46	0.16614	0.15704	0.15755	0.16033	0.1645	0.1713
1.465	0.14395	0.15509	0.15371	0.14971	0.14575	0.13386		1.465	0.05419	0.05792	0.05751	0.05619	0.05478	0.05129		1.465	0.16403	0.15623	0.15664	0.15898	0.16261	0.16824
1.47	0.13147	0.14315	0.14172	0.13756	0.13337	0.12101		1.47	0.05206	0.05622	0.05577	0.05431	0.05273	0.04885		1.47	0.16175	0.15526	0.15555	0.15747	0.16055	0.16501
1.475	0.11938	0.13156	0.13009	0.12577	0.12137	0.10857		1.475	0.04992	0.05449	0.05401	0.05242	0.05066	0.04641		1.475	0.15931	0.15412	0.15431	0.15579	0.15833	0.16162
1.48	0.10766	0.12032	0.11882	0.11434	0.10974	0.09655		1.48	0.04777	0.05274	0.05223	0.05051	0.04858	0.04398		1.48	0.15671	0.15283	0.15291	0.15396	0.15597	0.15808
1.485	0.09634	0.10943	0.1079	0.10329	0.09849	0.08496		1.485	0.04561	0.05097	0.05043	0.04859	0.04649	0.04154		1.485	0.15398	0.1514	0.15137	0.152	0.15346	0.1544
1.49	0.0854	0.09891	0.09734	0.0926	0.08763	0.07379		1.49	0.04346	0.0492	0.04863	0.04667	0.04441	0.03912		1.49	0.15111	0.14982	0.14969	0.14989	0.15081	0.15059
1.495	0.07487	0.08875	0.08715	0.08228	0.07715	0.06305		1.495	0.04131	0.04741	0.04682	0.04474	0.04233	0.03672		1.495	0.14813	0.14812	0.14787	0.14766	0.14805	0.14667
1.5	0.06473	0.07895	0.07732	0.07234	0.06707	0.05274		1.5	0.03918	0.04562	0.045	0.04281	0.04025	0.03433		1.5	0.14503	0.14629	0.14594	0.14531	0.14517	0.14264
1.505	0.05498	0.06951	0.06785	0.06277	0.05737	0.04286		1.505	0.03705	0.04382	0.04318	0.04089	0.03819	0.03198		1.505	0.14183	0.14434	0.14389	0.14286	0.14219	0.13852
1.51	0.04564	0.06043	0.05875	0.05357	0.04807	0.03342		1.51	0.03495	0.04203	0.04137	0.03898	0.03614	0.02965		1.51	0.13853	0.14228	0.14173	0.14029	0.13911	0.13431
1.515	0.03669	0.05171	0.05001	0.04475	0.03915	0.02441		1.515	0.03286	0.04024	0.03956	0.03708	0.03411	0.02735		1.515	0.13515	0.14012	0.13947	0.13764	0.13594	0.13003
1.52	0.02813	0.04335	0.04163	0.0363	0.03062	0.01584		1.52	0.0308	0.03846	0.03776	0.03519	0.0321	0.02509		1.52	0.13169	0.13786	0.13712	0.1349	0.13269	0.12569
1.525	0.01998	0.03535	0.0336	0.02821	0.02248	0.0077		1.525	0.02877	0.03669	0.03597	0.03332	0.03011	0.02288		1.525	0.12817	0.13552	0.13468	0.13208	0.12938	0.1213
1.53	0.01221	0.0277	0.02594	0.02049	0.01472	-1.78138e-05		1.53	0.02678	0.03494	0.0342	0.03148	0.02816	0.02071		1.53	0.12459	0.13309	0.13216	0.12919	0.126	0.11686
1.535	0.00483	0.02041	0.01863	0.01314	0.00734	-0.00731		1.535	0.02481	0.0332	0.03245	0.02966	0.02624	0.01859		1.535	0.12095	0.13058	0.12956	0.12623	0.12256	0.11239
1.54	-0.00215	0.01346	0.01167	0.00614	0.000345376	-0.01417		1.54	0.0229	0.03149	0.03072	0.02787	0.02436	0.01652		1.54	0.11727	0.128	0.1269	0.12321	0.11908	0.10789
1.545	-0.00876	0.00686	0.00505	-0.000490417	-0.00628	-0.02061		1.545	0.02102	0.0298	0.02902	0.02611	0.02252	0.01452		1.545	0.11355	0.12536	0.12417	0.12014	0.11555	0.10337
1.55	-0.01499	0.000601885	-0.00122	-0.00677	-0.01253	-0.02664		1.55	0.01919	0.02815	0.02736	0.0244	0.02073	0.01257		1.55	0.1098	0.12265	0.12138	0.11702	0.11199	0.09884
1.555	-0.02083	-0.00532	-0.00715	-0.0127	-0.01841	-0.03226		1.555	0.01742	0.02652	0.02572	0.02272	0.01898	0.01069		1.555	0.10603	0.11989	0.11854	0.11386	0.10839	0.0943
1.56	-0.02631	-0.0109	-0.01274	-0.01828	-0.02393	-0.03748		1.56	0.0157	0.02494	0.02413	0.02109	0.01729	0.00888		1.56	0.10223	0.11708	0.11565	0.11065	0.10477	0.08977
1.565	-0.03142	-0.01616	-0.018	-0.02352	-0.02909	-0.04229		1.565	0.01404	0.02339	0.02258	0.01951	0.01565	0.00715		1.565	0.09841	0.11421	0.11271	0.10742	0.10113	0.08524
1.57	-0.03617	-0.02108	-0.02293	-0.02843	-0.03389	-0.04671		1.57	0.01244	0.02188	0.02107	0.01797	0.01407	0.00548		1.57	0.09459	0.1113	0.10973	0.10415	0.09747	0.08073
1.575	-0.04057	-0.02569	-0.02754	-0.033	-0.03835	-0.05075		1.575	0.0109	0.02042	0.0196	0.01649	0.01255	0.00389		1.575	0.09075	0.10835	0.10671	0.10085	0.09379	0.07624
1.58	-0.04461	-0.02998	-0.03183	-0.03725	-0.04246	-0.0544		1.58	0.00943	0.019	0.01818	0.01505	0.01109	0.00238		1.58	0.08692	0.10536	0.10366	0.09754	0.09011	0.07176
1.585	-0.04832	-0.03396	-0.03581	-0.04117	-0.04624	-0.05769		1.585	0.00802	0.01762	0.01681	0.01368	0.00969	0.000947191		1.585	0.08308	0.10233	0.10057	0.0942	0.08643	0.06732
1.59	-0.05168	-0.03763	-0.03948	-0.04478	-0.04969	-0.0606		1.59	0.00667	0.0163	0.01548	0.01235	0.00835	-0.000409225		1.59	0.07925	0.09927	0.09746	0.09084	0.08274	0.0629
1.595	-0.05472	-0.041	-0.04285	-0.04808	-0.05282	-0.06317		1.595	0.00539	0.01502	0.01421	0.01108	0.00707	-0.00169		1.595	0.07543	0.09619	0.09432	0.08748	0.07905	0.05852
1.6	-0.05743	-0.04408	-0.04592	-0.05108	-0.05563	-0.06538		1.6	0.00417	0.01378	0.01298	0.00986	0.00585	-0.00289		1.6	0.07162	0.09308	0.09116	0.0841	0.07537	0.05418
1.605	-0.05983	-0.04687	-0.04871	-0.05378	-0.05813	-0.06726		1.605	0.00302	0.01259	0.01179	0.0087	0.00469	-0.00402		1.605	0.06782	0.08994	0.08798	0.08072	0.0717	0.04989
1.61	-0.06192	-0.04939	-0.05122	-0.05619	-0.06033	-0.06881		1.61	0.00192	0.01144	0.01066	0.00758	0.00359	-0.00508		1.61	0.06405	0.08679	0.08479	0.07734	0.06804	0.04564
1.615	-0.06372	-0.05163	-0.05345	-0.05833	-0.06224	-0.07004		1.615	0.000882206	0.01033	0.00956	0.00651	0.00255	-0.00606		1.615	0.0603	0.08363	0.08158	0.07396	0.06441	0.04145
1.62	-0.06523	-0.0536	-0.05542	-0.06019	-0.06387	-0.07096		1.62	-9.92483e-05	0.00927	0.0085	0.00549	0.00155	-0.00698		1.62	0.05658	0.08045	0.07837	0.07059	0.06079	0.03732
1.625	-0.06646	-0.05532	-0.05714	-0.0618	-0.06522	-0.07159		1.625	-0.00103	0.00824	0.00749	0.00451	0.000612047	-0.00783		1.625	0.05289	0.07727	0.07516	0.06722	0.0572	0.03325
1.63	-0.06743	-0.05679	-0.0586	-0.06314	-0.06631	-0.07193		1.63	-0.00191	0.00724	0.00651	0.00358	-0.00028245	-0.00863		1.63	0.04924	0.07409	0.07195	0.06387	0.05364	0.02924
1.635	-0.06813	-0.05802	-0.05982	-0.06425	-0.06715	-0.07201		1.635	-0.00274	0.00628	0.00556	0.00268	-0.00113	-0.00936		1.635	0.04563	0.07091	0.06874	0.06054	0.05012	0.02531
1.64	-0.06859	-0.05903	-0.06082	-0.06512	-0.06775	-0.07182		1.64	-0.00352	0.00534	0.00464	0.00182	-0.00194	-0.01004		1.64	0.04207	0.06773	0.06554	0.05723	0.04663	0.02145
1.645	-0.06882	-0.05981	-0.06159	-0.06577	-0.06811	-0.07139		1.645	-0.00427	0.00444	0.00375	0.000985364	-0.00271	-0.01068		1.645	0.03855	0.06457	0.06236	0.05395	0.04318	0.01767
1.65	-0.06882	-0.06038	-0.06215	-0.0662	-0.06825	-0.07073		1.65	-0.00498	0.00355	0.00289	0.000183227	-0.00345	-0.01126		1.65	0.03508	0.06141	0.05918	0.05069	0.03978	0.01397
1.655	-0.06862	-0.06075	-0.06252	-0.06643	-0.06819	-0.06985		1.655	-0.00566	0.00269	0.00204	-0.000593219	-0.00415	-0.0118		1.655	0.03167	0.05827	0.05603	0.04746	0.03642	0.01035
1.66	-0.06821	-0.06093	-0.06269	-0.06648	-0.06793	-0.06877		1.66	-0.0063	0.00184	0.00121	-0.00135	-0.00483	-0.01231		1.66	0.02831	0.05514	0.05289	0.04427	0.03311	0.00682
1.665	-0.06763	-0.06094	-0.06269	-0.06634	-0.06749	-0.0675		1.665	-0.00692	0.00101	0.000404323	-0.00208	-0.00548	-0.01278		1.665	0.025	0.05203	0.04978	0.04111	0.02985	0.00337
1.67	-0.06687	-0.06077	-0.06252	-0.06604	-0.06688	-0.06606		1.67	-0.00752	0.000186128	-0.000393011	-0.0028	-0.00611	-0.01322		1.67	0.02176	0.04894	0.04668	0.03798	0.02664	1.56119e-05
1.675	-0.06595	-0.06045	-0.06219	-0.06558	-0.06612	-0.06446		1.675	-0.0081	-0.000624688	-0.00118	-0.0035	-0.00673	-0.01363		1.675	0.01857	0.04587	0.04362	0.03489	0.02349	-0.00325
1.68	-0.06489	-0.05999	-0.06172	-0.06498	-0.0652	-0.06272		1.68	-0.00865	-0.00143	-0.00196	-0.00419	-0.00732	-0.01402		1.68	0.01544	0.04282	0.04057	0.03183	0.02038	-0.00643
1.685	-0.0637	-0.05939	-0.06112	-0.06424	-0.06416	-0.06084		1.685	-0.0092	-0.00222	-0.00273	-0.00488	-0.00791	-0.01439		1.685	0.01237	0.0398	0.03755	0.02881	0.01733	-0.00953
1.69	-0.06238	-0.05866	-0.06039	-0.06338	-0.06299	-0.05886		1.69	-0.00973	-0.00302	-0.0035	-0.00555	-0.00848	-0.01474		1.69	0.00936	0.03679	0.03455	0.02583	0.01433	-0.01253
1.695	-0.06095	-0.05781	-0.05954	-0.06241	-0.06171	-0.05677		1.695	-0.01025	-0.00381	-0.00426	-0.00622	-0.00904	-0.01508		1.695	0.00641	0.03381	0.03158	0.02289	0.01138	-0.01544
1.7	-0.05943	-0.05686	-0.05859	-0.06134	-0.06034	-0.0546		1.7	-0.01076	-0.00459	-0.00502	-0.00688	-0.00959	-0.0154		1.7	0.00352	0.03085	0.02864	0.01998	0.00849	-0.01827
1.705	-0.05782	-0.05581	-0.05754	-0.06017	-0.05887	-0.05235		1.705	-0.01126	-0.00538	-0.00577	-0.00753	-0.01014	-0.0157		1.705	0.00068855	0.02791	0.02572	0.01711	0.00564	-0.021
1.71	-0.05613	-0.05466	-0.0564	-0.05892	-0.05732	-0.05003		1.71	-0.01175	-0.00616	-0.00652	-0.00818	-0.01067	-0.016		1.71	-0.00208	0.025	0.02283	0.01428	0.00286	-0.02365
1.715	-0.05438	-0.05344	-0.05518	-0.0576	-0.05571	-0.04767		1.715	-0.01223	-0.00693	-0.00727	-0.00883	-0.0112	-0.01628		1.715	-0.00479	0.02212	0.01997	0.01149	0.000123992	-0.02622
1.72	-0.05256	-0.05213	-0.05389	-0.0562	-0.05403	-0.04526		1.72	-0.01271	-0.00771	-0.00801	-0.00947	-0.01173	-0.01656		1.72	-0.00745	0.01926	0.01714	0.00874	-0.00256	-0.02869
1.725	-0.05069	-0.05075	-0.05252	-0.05474	-0.05229	-0.04281		1.725	-0.01318	-0.00847	-0.00875	-0.0101	-0.01224	-0.01682		1.725	-0.01004	0.01643	0.01434	0.00603	-0.00518	-0.03108
1.73	-0.04878	-0.04931	-0.05109	-0.05323	-0.05051	-0.04035		1.73	-0.01363	-0.00923	-0.00948	-0.01073	-0.01275	-0.01708		1.73	-0.01256	0.01363	0.01157	0.00336	-0.00775	-0.03337
1.735	-0.04683	-0.04781	-0.04961	-0.05167	-0.04869	-0.03787		1.735	-0.01408	-0.00999	-0.01021	-0.01135	-0.01324	-0.01732		1.735	-0.01503	0.01085	0.00883	0.000736108	-0.01026	-0.03559
1.74	-0.04485	-0.04625	-0.04807	-0.05006	-0.04683	-0.03538		1.74	-0.01452	-0.01073	-0.01092	-0.01195	-0.01373	-0.01755		1.74	-0.01744	0.00811	0.00612	-0.00185	-0.01272	-0.03771
1.745	-0.04285	-0.04464	-0.04648	-0.04841	-0.04494	-0.03288		1.745	-0.01494	-0.01147	-0.01162	-0.01255	-0.0142	-0.01777		1.745	-0.01978	0.00541	0.00346	-0.00438	-0.01512	-0.03975
1.75	-0.04083	-0.04299	-0.04485	-0.04673	-0.04303	-0.0304		1.75	-0.01535	-0.01219	-0.01231	-0.01313	-0.01466	-0.01797		1.75	-0.02206	0.00274	0.000825738	-0.00687	-0.01746	-0.0417
1.755	-0.03879	-0.04129	-0.04318	-0.04501	-0.0411	-0.02792		1.755	-0.01574	-0.01289	-0.01299	-0.0137	-0.0151	-0.01816		1.755	-0.02427	0.000101459	-0.00177	-0.00932	-0.01974	-0.04356
1.76	-0.03673	-0.03954	-0.04146	-0.04327	-0.03915	-0.02546		1.76	-0.01612	-0.01358	-0.01365	-0.01425	-0.01553	-0.01833		1.76	-0.02641	-0.00249	-0.00432	-0.01171	-0.02196	-0.04533
1.765	-0.03468	-0.03776	-0.03972	-0.0415	-0.03718	-0.02302		1.765	-0.01648	-0.01425	-0.01428	-0.01478	-0.01594	-0.01849		1.765	-0.02849	-0.00505	-0.00682	-0.01405	-0.02411	-0.04701
1.77	-0.03261	-0.03595	-0.03794	-0.0397	-0.03521	-0.0206		1.77	-0.01682	-0.0149	-0.0149	-0.01529	-0.01632	-0.01863		1.77	-0.0305	-0.00756	-0.00928	-0.01634	-0.0262	-0.0486
1.775	-0.03055	-0.0341	-0.03613	-0.03789	-0.03323	-0.01821		1.775	-0.01714	-0.01552	-0.0155	-0.01578	-0.01669	-0.01874		1.775	-0.03244	-0.01002	-0.01169	-0.01857	-0.02823	-0.05011
1.78	-0.02849	-0.03223	-0.0343	-0.03607	-0.03125	-0.01586		1.78	-0.01743	-0.01612	-0.01607	-0.01624	-0.01704	-0.01884		1.78	-0.0343	-0.01243	-0.01405	-0.02074	-0.03018	-0.05152
1.785	-0.02644	-0.03032	-0.03244	-0.03423	-0.02927	-0.01354		1.785	-0.01771	-0.0167	-0.01662	-0.01668	-0.01736	-0.01891		1.785	-0.03609	-0.01479	-0.01636	-0.02285	-0.03207	-0.05283
1.79	-0.0244	-0.02839	-0.03056	-0.03238	-0.02729	-0.01125		1.79	-0.01795	-0.01725	-0.01714	-0.0171	-0.01765	-0.01897		1.79	-0.0378	-0.01709	-0.01861	-0.0249	-0.03388	-0.05406
1.795	-0.02236	-0.02644	-0.02866	-0.03052	-0.02532	-0.00901		1.795	-0.01818	-0.01778	-0.01764	-0.01749	-0.01792	-0.019		1.795	-0.03943	-0.01933	-0.02079	-0.02688	-0.03562	-0.05518
1.8	-0.02035	-0.02447	-0.02675	-0.02865	-0.02335	-0.00682		1.8	-0.01838	-0.01827	-0.01811	-0.01786	-0.01817	-0.019		1.8	-0.04098	-0.02151	-0.02292	-0.0288	-0.03728	-0.05621
1.805	-0.01834	-0.02249	-0.02482	-0.02678	-0.0214	-0.00467		1.805	-0.01855	-0.01874	-0.01855	-0.01819	-0.01839	-0.01899		1.805	-0.04245	-0.02363	-0.02497	-0.03063	-0.03885	-0.05714
1.81	-0.01636	-0.02049	-0.02288	-0.02491	-0.01946	-0.00256		1.81	-0.0187	-0.01918	-0.01896	-0.0185	-0.01858	-0.01895		1.81	-0.04383	-0.02567	-0.02696	-0.0324	-0.04035	-0.05797
1.815	-0.0144	-0.01847	-0.02092	-0.02304	-0.01753	-0.000512619		1.815	-0.01882	-0.01959	-0.01934	-0.01879	-0.01875	-0.01889		1.815	-0.04512	-0.02764	-0.02887	-0.03408	-0.04176	-0.0587
1.82	-0.01246	-0.01645	-0.01897	-0.02118	-0.01562	0.00149		1.82	-0.01891	-0.01997	-0.01969	-0.01904	-0.01889	-0.0188		1.82	-0.04633	-0.02954	-0.0307	-0.03569	-0.04308	-0.05933
1.825	-0.01055	-0.01441	-0.017	-0.01932	-0.01373	0.00343		1.825	-0.01898	-0.02032	-0.02001	-0.01926	-0.019	-0.01869		1.825	-0.04744	-0.03135	-0.03246	-0.03721	-0.04432	-0.05985
1.83	-0.00866	-0.01238	-0.01504	-0.01746	-0.01186	0.00532		1.83	-0.01902	-0.02064	-0.0203	-0.01946	-0.01909	-0.01856		1.83	-0.04845	-0.03309	-0.03413	-0.03865	-0.04546	-0.06027
1.835	-0.00681	-0.01034	-0.01308	-0.01562	-0.01001	0.00715		1.835	-0.01904	-0.02092	-0.02057	-0.01963	-0.01915	-0.0184		1.835	-0.04938	-0.03474	-0.03572	-0.04	-0.04651	-0.06059
1.84	-0.00498	-0.0083	-0.01111	-0.01379	-0.00819	0.00892		1.84	-0.01903	-0.02118	-0.02079	-0.01976	-0.01918	-0.01822		1.84	-0.0502	-0.0363	-0.03722	-0.04126	-0.04747	-0.0608
1.845	-0.00319	-0.00626	-0.00916	-0.01197	-0.0064	0.01063		1.845	-0.01899	-0.0214	-0.02099	-0.01987	-0.01918	-0.01802		1.845	-0.05093	-0.03778	-0.03864	-0.04243	-0.04833	-0.06091
1.85	-0.00144	-0.00423	-0.00721	-0.01017	-0.00463	0.01228		1.85	-0.01892	-0.02159	-0.02116	-0.01995	-0.01916	-0.01779		1.85	-0.05157	-0.03917	-0.03996	-0.04351	-0.0491	-0.06091
1.855	0.000282873	-0.00221	-0.00527	-0.00839	-0.0029	0.01387		1.855	-0.01883	-0.02175	-0.02129	-0.02	-0.0191	-0.01754		1.855	-0.0521	-0.04047	-0.0412	-0.0445	-0.04977	-0.06081
1.86	0.00196	-0.0001974	-0.00334	-0.00663	-0.0012	0.01539		1.86	-0.01871	-0.02188	-0.0214	-0.02001	-0.01902	-0.01727		1.86	-0.05255	-0.04168	-0.04234	-0.0454	-0.05035	-0.06062
1.865	0.0036	0.0018	-0.00143	-0.0049	0.000467344	0.01685		1.865	-0.01857	-0.02197	-0.02146	-0.02	-0.01891	-0.01697		1.865	-0.05289	-0.04279	-0.0434	-0.0462	-0.05084	-0.06032
1.87	0.0052	0.00379	0.000461683	-0.00318	0.0021	0.01824		1.87	-0.01839	-0.02203	-0.0215	-0.01996	-0.01878	-0.01666		1.87	-0.05315	-0.04382	-0.04436	-0.04692	-0.05123	-0.05993
1.875	0.00676	0.00576	0.00234	-0.0015	0.00369	0.01957		1.875	-0.01819	-0.02205	-0.0215	-0.01988	-0.01861	-0.01631		1.875	-0.05331	-0.04476	-0.04524	-0.04754	-0.05153	-0.05945
1.88	0.00827	0.0077	0.00419	0.000158899	0.00524	0.02084		1.88	-0.01796	-0.02204	-0.02147	-0.01978	-0.01842	-0.01595		1.88	-0.05338	-0.04561	-0.04602	-0.04808	-0.05175	-0.05887
1.885	0.00974	0.00963	0.00602	0.00179	0.00675	0.02204		1.885	-0.01771	-0.022	-0.02141	-0.01964	-0.0182	-0.01557		1.885	-0.05337	-0.04637	-0.04672	-0.04853	-0.05187	-0.05821
1.89	0.01116	0.01153	0.00783	0.00338	0.00822	0.02317		1.89	-0.01743	-0.02192	-0.02132	-0.01948	-0.01795	-0.01516		1.89	-0.05327	-0.04704	-0.04733	-0.0489	-0.05192	-0.05746
1.895	0.01253	0.01341	0.0096	0.00495	0.00965	0.02424		1.895	-0.01712	-0.02181	-0.02119	-0.01928	-0.01768	-0.01473		1.895	-0.05309	-0.04763	-0.04786	-0.04918	-0.05187	-0.05664
1.9	0.01386	0.01526	0.01135	0.00648	0.01104	0.02524		1.9	-0.01679	-0.02167	-0.02102	-0.01906	-0.01738	-0.01429		1.9	-0.05282	-0.04813	-0.0483	-0.04938	-0.05175	-0.05573
1.905	0.01515	0.01709	0.01308	0.00797	0.01239	0.02618		1.905	-0.01643	-0.02149	-0.02083	-0.0188	-0.01705	-0.01382		1.905	-0.05248	-0.04854	-0.04865	-0.0495	-0.05155	-0.05475
1.91	0.01638	0.01888	0.01477	0.00943	0.01369	0.02706		1.91	-0.01605	-0.02128	-0.0206	-0.01851	-0.01669	-0.01333		1.91	-0.05206	-0.04887	-0.04893	-0.04954	-0.05127	-0.0537
1.915	0.01757	0.02065	0.01643	0.01086	0.01495	0.02789		1.915	-0.01564	-0.02103	-0.02034	-0.0182	-0.01631	-0.01282		1.915	-0.05157	-0.04912	-0.04912	-0.0495	-0.05091	-0.05258
1.92	0.01872	0.02238	0.01805	0.01225	0.01617	0.02865		1.92	-0.01521	-0.02075	-0.02004	-0.01785	-0.0159	-0.01229		1.92	-0.051	-0.04929	-0.04924	-0.04938	-0.05049	-0.0514
1.925	0.01982	0.02408	0.01965	0.0136	0.01734	0.02935		1.925	-0.01475	-0.02044	-0.01972	-0.01748	-0.01547	-0.01174		1.925	-0.05037	-0.04938	-0.04927	-0.04919	-0.04999	-0.05016
1.93	0.02088	0.02575	0.02121	0.01492	0.01848	0.03001		1.93	-0.01427	-0.02009	-0.01936	-0.01707	-0.01501	-0.01118		1.93	-0.04967	-0.04939	-0.04923	-0.04893	-0.04942	-0.04885
1.935	0.0219	0.02739	0.02274	0.01621	0.01958	0.0306		1.935	-0.01377	-0.01972	-0.01898	-0.01664	-0.01453	-0.01059		1.935	-0.0489	-0.04932	-0.04911	-0.0486	-0.04878	-0.04749
1.94	0.02287	0.02899	0.02424	0.01746	0.02063	0.03115		1.94	-0.01324	-0.01931	-0.01856	-0.01619	-0.01402	-0.00999		1.94	-0.04807	-0.04917	-0.04891	-0.04819	-0.04808	-0.04608
1.945	0.0238	0.03056	0.0257	0.01867	0.02165	0.03165		1.945	-0.0127	-0.01888	-0.01811	-0.01571	-0.0135	-0.00938		1.945	-0.04718	-0.04895	-0.04864	-0.04772	-0.04732	-0.04462
1.95	0.02469	0.0321	0.02713	0.01985	0.02263	0.0321		1.95	-0.01214	-0.01841	-0.01764	-0.0152	-0.01295	-0.00875		1.95	-0.04623	-0.04865	-0.0483	-0.04718	-0.0465	-0.04312
1.955	0.02554	0.03359	0.02852	0.02099	0.02356	0.03251		1.955	-0.01155	-0.01792	-0.01714	-0.01467	-0.01239	-0.00812		1.955	-0.04522	-0.04828	-0.04789	-0.04657	-0.04561	-0.04156
1.96	0.02635	0.03506	0.02987	0.02209	0.02446	0.03287		1.96	-0.01096	-0.01741	-0.01662	-0.01413	-0.0118	-0.00747		1.96	-0.04416	-0.04784	-0.0474	-0.0459	-0.04467	-0.03997
1.965	0.02712	0.03648	0.03119	0.02316	0.02532	0.03319		1.965	-0.01034	-0.01687	-0.01607	-0.01356	-0.0112	-0.00681		1.965	-0.04304	-0.04733	-0.04685	-0.04516	-0.04367	-0.03834
1.97	0.02785	0.03786	0.03247	0.02419	0.02615	0.03347		1.97	-0.00972	-0.01631	-0.01551	-0.01297	-0.01059	-0.00614		1.97	-0.04188	-0.04674	-0.04623	-0.04437	-0.04262	-0.03668
1.975	0.02854	0.03921	0.0337	0.02518	0.02693	0.0337		1.975	-0.00908	-0.01573	-0.01492	-0.01237	-0.00996	-0.00547		1.975	-0.04067	-0.04609	-0.04554	-0.04352	-0.04152	-0.03498
1.98	0.02919	0.04051	0.0349	0.02613	0.02767	0.0339		1.98	-0.00844	-0.01513	-0.01432	-0.01175	-0.00933	-0.0048		1.98	-0.03942	-0.04538	-0.04479	-0.04261	-0.04038	-0.03326
1.985	0.0298	0.04176	0.03605	0.02704	0.02837	0.03405		1.985	-0.00779	-0.01451	-0.0137	-0.01112	-0.00868	-0.00412		1.985	-0.03812	-0.0446	-0.04398	-0.04165	-0.03919	-0.03151
1.99	0.03036	0.04297	0.03716	0.02791	0.02903	0.03416		1.99	-0.00713	-0.01388	-0.01307	-0.01048	-0.00803	-0.00344		1.99	-0.03679	-0.04376	-0.04311	-0.04064	-0.03795	-0.02975
1.995	0.03088	0.04414	0.03822	0.02873	0.02964	0.03423		1.995	-0.00647	-0.01324	-0.01242	-0.00984	-0.00738	-0.00277		1.995	-0.03542	-0.04286	-0.04219	-0.03958	-0.03668	-0.02796
2	0.03136	0.04525	0.03923	0.02951	0.03022	0.03426		2	-0.00581	-0.01259	-0.01177	-0.00919	-0.00672	-0.0021		2	-0.03401	-0.04191	-0.04121	-0.03848	-0.03537	-0.02616
2.005	0.0318	0.04632	0.0402	0.03025	0.03075	0.03426		2.005	-0.00515	-0.01192	-0.01111	-0.00853	-0.00606	-0.00144		2.005	-0.03258	-0.0409	-0.04018	-0.03733	-0.03403	-0.02435
2.01	0.03219	0.04733	0.04111	0.03094	0.03123	0.03421		2.01	-0.0045	-0.01126	-0.01045	-0.00787	-0.00541	-0.000792254		2.01	-0.03112	-0.03984	-0.0391	-0.03615	-0.03265	-0.02253
2.015	0.03254	0.04829	0.04197	0.03158	0.03167	0.03412		2.015	-0.00384	-0.01059	-0.00978	-0.00721	-0.00475	-0.000151252		2.015	-0.02964	-0.03874	-0.03798	-0.03492	-0.03126	-0.02071
2.02	0.03284	0.04919	0.04278	0.03217	0.03206	0.03399		2.02	-0.0032	-0.00991	-0.00911	-0.00656	-0.00411	0.000477011		2.02	-0.02814	-0.03759	-0.03682	-0.03367	-0.02983	-0.0189
2.025	0.0331	0.05004	0.04353	0.03271	0.03241	0.03382		2.025	-0.00257	-0.00924	-0.00844	-0.0059	-0.00347	0.00109		2.025	-0.02663	-0.0364	-0.03562	-0.03238	-0.02839	-0.01708
2.03	0.03331	0.05083	0.04423	0.0332	0.03271	0.03362		2.03	-0.00194	-0.00857	-0.00777	-0.00526	-0.00284	0.00169		2.03	-0.02511	-0.03518	-0.03439	-0.03107	-0.02694	-0.01528
2.035	0.03347	0.05157	0.04487	0.03364	0.03296	0.03337		2.035	-0.00133	-0.0079	-0.00711	-0.00462	-0.00222	0.00227		2.035	-0.02357	-0.03392	-0.03312	-0.02974	-0.02547	-0.01348
2.04	0.03359	0.05224	0.04546	0.03403	0.03316	0.03308		2.04	-0.000732469	-0.00724	-0.00645	-0.00399	-0.00162	0.00283		2.04	-0.02204	-0.03263	-0.03183	-0.02839	-0.02399	-0.01171
2.045	0.03366	0.05286	0.04599	0.03436	0.03332	0.03276		2.045	-0.00015052	-0.00658	-0.0058	-0.00337	-0.00102	0.00337		2.045	-0.0205	-0.03132	-0.03051	-0.02702	-0.02251	-0.00995
2.05	0.03368	0.05342	0.04646	0.03465	0.03343	0.03239		2.05	0.00041446	-0.00593	-0.00517	-0.00276	-0.000447743	0.00388		2.05	-0.01896	-0.02998	-0.02918	-0.02564	-0.02103	-0.00822
2.055	0.03366	0.05391	0.04687	0.03488	0.03349	0.03199		2.055	0.000961201	-0.00529	-0.00454	-0.00217	0.000111301	0.00438		2.055	-0.01744	-0.02863	-0.02782	-0.02426	-0.01954	-0.00652
2.06	0.03359	0.05435	0.04723	0.03506	0.0335	0.03155		2.06	0.00149	-0.00467	-0.00392	-0.00159	0.000652255	0.00484		2.06	-0.01592	-0.02726	-0.02646	-0.02287	-0.01807	-0.00484
2.065	0.03348	0.05473	0.04752	0.03519	0.03346	0.03108		2.065	0.002	-0.00405	-0.00332	-0.00102	0.00117	0.00529		2.065	-0.01442	-0.02588	-0.02508	-0.02148	-0.01661	-0.00321
2.07	0.03332	0.05504	0.04776	0.03526	0.03338	0.03057		2.07	0.00248	-0.00345	-0.00273	-0.000477198	0.00168	0.0057		2.07	-0.01293	-0.02449	-0.0237	-0.02009	-0.01515	-0.0016
2.075	0.03311	0.05529	0.04794	0.03529	0.03325	0.03002		2.075	0.00294	-0.00286	-0.00215	5.1247e-05	0.00216	0.0061		2.075	-0.01147	-0.0231	-0.02232	-0.01871	-0.01372	-4.44252e-05
2.08	0.03286	0.05549	0.04806	0.03526	0.03307	0.02944		2.08	0.00339	-0.00229	-0.00159	0.000561139	0.00262	0.00646		2.08	-0.01003	-0.0217	-0.02094	-0.01734	-0.0123	0.00147
2.085	0.03257	0.05562	0.04812	0.03518	0.03285	0.02883		2.085	0.0038	-0.00174	-0.00105	0.00105	0.00305	0.00679		2.085	-0.00861	-0.0203	-0.01956	-0.01598	-0.01091	0.00294
2.09	0.03224	0.0557	0.04812	0.03505	0.03259	0.02819		2.09	0.0042	-0.0012	-0.000529187	0.00152	0.00347	0.0071		2.09	-0.00722	-0.01891	-0.01819	-0.01463	-0.00953	0.00437
2.095	0.03186	0.05571	0.04807	0.03487	0.03228	0.02752		2.095	0.00457	-0.000679258	-2.34259e-05	0.00197	0.00386	0.00738		2.095	-0.00586	-0.01753	-0.01682	-0.0133	-0.00819	0.00574
2.1	0.03144	0.05567	0.04797	0.03465	0.03193	0.02681		2.1	0.00492	-0.000176854	0.000463889	0.0024	0.00423	0.00764		2.1	-0.00454	-0.01615	-0.01547	-0.01198	-0.00687	0.00706
2.105	0.03099	0.05557	0.04781	0.03437	0.03154	0.02608		2.105	0.00524	0.000307231	0.00093243	0.00281	0.00458	0.00786		2.105	-0.00324	-0.01479	-0.01413	-0.01069	-0.00558	0.00833
2.11	0.03049	0.05542	0.04759	0.03405	0.0311	0.02532		2.11	0.00554	0.000772718	0.00138	0.0032	0.0049	0.00806		2.11	-0.00199	-0.01344	-0.0128	-0.00942	-0.00433	0.00955
2.115	0.02996	0.05521	0.04733	0.03369	0.03063	0.02454		2.115	0.00582	0.00122	0.00181	0.00357	0.0052	0.00824		2.115	-0.000767782	-0.0121	-0.01149	-0.00817	-0.0031	0.01071
2.12	0.0294	0.05495	0.04701	0.03328	0.03012	0.02373		2.12	0.00607	0.00165	0.00222	0.00392	0.00548	0.00839		2.12	0.000414826	-0.01078	-0.0102	-0.00695	-0.00191	0.01182
2.125	0.0288	0.05463	0.04664	0.03283	0.02957	0.0229		2.125	0.0063	0.00206	0.00262	0.00425	0.00574	0.00851		2.125	0.00156	-0.00948	-0.00893	-0.00575	-0.000755395	0.01287
2.13	0.02817	0.05427	0.04623	0.03234	0.02899	0.02205		2.13	0.00651	0.00245	0.00299	0.00455	0.00598	0.00861		2.13	0.00266	-0.0082	-0.00768	-0.00459	0.000364322	0.01387
2.135	0.0275	0.05385	0.04576	0.03181	0.02838	0.02118		2.135	0.0067	0.00282	0.00334	0.00484	0.00619	0.00869		2.135	0.00373	-0.00694	-0.00646	-0.00345	0.00145	0.0148
2.14	0.02681	0.05339	0.04526	0.03124	0.02774	0.0203		2.14	0.00687	0.00317	0.00368	0.00511	0.00639	0.00874		2.14	0.00475	-0.0057	-0.00525	-0.00234	0.00249	0.01569
2.145	0.02609	0.05288	0.0447	0.03064	0.02706	0.0194		2.145	0.00701	0.0035	0.00399	0.00536	0.00656	0.00877		2.145	0.00574	-0.00448	-0.00408	-0.00126	0.0035	0.01651
2.15	0.02535	0.05233	0.04411	0.03	0.02636	0.01848		2.15	0.00714	0.00382	0.00429	0.00559	0.00672	0.00878		2.15	0.00668	-0.00329	-0.00292	-0.000208949	0.00447	0.01729
2.155	0.02458	0.05173	0.04348	0.02933	0.02563	0.01756		2.155	0.00725	0.00411	0.00457	0.0058	0.00685	0.00877		2.155	0.00758	-0.00213	-0.0018	0.000808156	0.0054	0.018
2.16	0.02379	0.0511	0.04281	0.02863	0.02488	0.01662		2.16	0.00733	0.00439	0.00483	0.00599	0.00697	0.00874		2.16	0.00844	-0.000988168	-0.000700119	0.00179	0.0063	0.01866
2.165	0.02299	0.05043	0.04211	0.0279	0.02411	0.01568		2.165	0.0074	0.00465	0.00507	0.00616	0.00706	0.00869		2.165	0.00925	0.000123275	0.000369303	0.00275	0.00715	0.01927
2.17	0.02216	0.04972	0.04137	0.02715	0.02332	0.01473		2.17	0.00745	0.00489	0.00529	0.00632	0.00714	0.00863		2.17	0.01003	0.00121	0.00141	0.00366	0.00797	0.01982
2.175	0.02132	0.04898	0.0406	0.02637	0.02251	0.01377		2.175	0.00749	0.00511	0.0055	0.00646	0.00721	0.00855		2.175	0.01076	0.00226	0.00242	0.00455	0.00874	0.02032
2.18	0.02046	0.0482	0.0398	0.02557	0.02168	0.01282		2.18	0.00751	0.00532	0.00569	0.00658	0.00726	0.00845		2.18	0.01145	0.00328	0.0034	0.0054	0.00948	0.02077
2.185	0.0196	0.0474	0.03897	0.02475	0.02084	0.01186		2.185	0.00751	0.00551	0.00586	0.00669	0.00729	0.00834		2.185	0.0121	0.00428	0.00435	0.00622	0.01018	0.02117
2.19	0.01872	0.04656	0.03812	0.02391	0.01999	0.0109		2.19	0.0075	0.00568	0.00602	0.00678	0.0073	0.00821		2.19	0.01271	0.00524	0.00526	0.007	0.01083	0.02151
2.195	0.01784	0.04571	0.03724	0.02306	0.01912	0.00995		2.195	0.00747	0.00584	0.00616	0.00685	0.0073	0.00807		2.195	0.01328	0.00617	0.00615	0.00775	0.01145	0.02181
2.2	0.01695	0.04483	0.03635	0.02219	0.01825	0.009		2.2	0.00743	0.00598	0.00628	0.00691	0.00729	0.00792		2.2	0.01381	0.00707	0.007	0.00846	0.01203	0.02206
2.205	0.01606	0.04392	0.03543	0.02131	0.01738	0.00807		2.205	0.00738	0.0061	0.00639	0.00695	0.00726	0.00776		2.205	0.01429	0.00794	0.00782	0.00914	0.01258	0.02226
2.21	0.01516	0.043	0.0345	0.02042	0.0165	0.00714		2.21	0.00731	0.00621	0.00648	0.00699	0.00722	0.00758		2.21	0.01474	0.00877	0.0086	0.00978	0.01308	0.02242
2.215	0.01427	0.04207	0.03355	0.01953	0.01562	0.00622		2.215	0.00723	0.0063	0.00656	0.007	0.00717	0.0074		2.215	0.01515	0.00957	0.00936	0.01039	0.01355	0.02253
2.22	0.01338	0.04111	0.0326	0.01862	0.01474	0.00531		2.22	0.00715	0.00638	0.00662	0.00701	0.00711	0.00721		2.22	0.01552	0.01034	0.01008	0.01096	0.01398	0.02259
2.225	0.01249	0.04015	0.03163	0.01772	0.01386	0.00442		2.225	0.00705	0.00645	0.00667	0.007	0.00704	0.00701		2.225	0.01586	0.01107	0.01076	0.0115	0.01437	0.02262
2.23	0.01161	0.03917	0.03065	0.01681	0.01298	0.00354		2.23	0.00694	0.0065	0.00671	0.00698	0.00695	0.0068		2.23	0.01615	0.01177	0.01141	0.01201	0.01473	0.0226
2.235	0.01074	0.03819	0.02967	0.01591	0.01211	0.00269		2.235	0.00682	0.00654	0.00673	0.00695	0.00686	0.00659		2.235	0.01641	0.01244	0.01203	0.01248	0.01505	0.02254
2.24	0.00988	0.0372	0.02868	0.015	0.01125	0.00185		2.24	0.0067	0.00656	0.00675	0.00691	0.00676	0.00637		2.24	0.01664	0.01307	0.01262	0.01292	0.01534	0.02245
2.245	0.00903	0.0362	0.02769	0.0141	0.0104	0.00103		2.245	0.00657	0.00657	0.00675	0.00686	0.00665	0.00615		2.245	0.01683	0.01368	0.01317	0.01333	0.01559	0.02232
2.25	0.00819	0.03521	0.0267	0.0132	0.00956	0.000236201		2.25	0.00643	0.00657	0.00674	0.0068	0.00653	0.00592		2.25	0.01699	0.01424	0.0137	0.0137	0.01582	0.02215
2.255	0.00737	0.03421	0.02571	0.01231	0.00873	-0.000534691		2.255	0.00628	0.00656	0.00672	0.00674	0.00641	0.00569		2.255	0.01711	0.01478	0.01419	0.01405	0.01601	0.02195
2.26	0.00656	0.03321	0.02472	0.01143	0.00791	-0.00128		2.26	0.00613	0.00654	0.00669	0.00666	0.00628	0.00546		2.26	0.01721	0.01528	0.01464	0.01436	0.01617	0.02172
2.265	0.00577	0.03221	0.02374	0.01056	0.00711	-0.002		2.265	0.00598	0.00651	0.00665	0.00658	0.00615	0.00523		2.265	0.01727	0.01576	0.01507	0.01465	0.0163	0.02146
2.27	0.00499	0.03122	0.02276	0.0097	0.00632	-0.00269		2.27	0.00582	0.00647	0.0066	0.00649	0.00601	0.00499		2.27	0.01731	0.0162	0.01547	0.0149	0.0164	0.02117
2.275	0.00424	0.03023	0.02179	0.00885	0.00555	-0.00336		2.275	0.00566	0.00643	0.00654	0.00639	0.00587	0.00476		2.275	0.01732	0.01661	0.01584	0.01513	0.01648	0.02086
2.28	0.0035	0.02924	0.02082	0.00802	0.0048	-0.004		2.28	0.0055	0.00637	0.00648	0.00629	0.00572	0.00453		2.28	0.01731	0.017	0.01618	0.01533	0.01653	0.02052
2.285	0.00279	0.02826	0.01987	0.0072	0.00407	-0.00461		2.285	0.00533	0.0063	0.0064	0.00619	0.00557	0.0043		2.285	0.01727	0.01735	0.01649	0.01551	0.01655	0.02016
2.29	0.00209	0.02729	0.01892	0.00639	0.00336	-0.00519		2.29	0.00516	0.00623	0.00633	0.00608	0.00542	0.00407		2.29	0.0172	0.01768	0.01677	0.01566	0.01655	0.01978
2.295	0.00142	0.02633	0.01798	0.0056	0.00266	-0.00574		2.295	0.005	0.00615	0.00624	0.00596	0.00527	0.00385		2.295	0.01711	0.01798	0.01703	0.01578	0.01653	0.01938
2.3	0.000774153	0.02538	0.01706	0.00483	0.00199	-0.00626		2.3	0.00483	0.00607	0.00615	0.00584	0.00512	0.00363		2.3	0.01701	0.01825	0.01726	0.01588	0.01648	0.01896
2.305	0.000147621	0.02444	0.01615	0.00407	0.00134	-0.00675		2.305	0.00466	0.00598	0.00606	0.00572	0.00496	0.00341		2.305	0.01688	0.01849	0.01747	0.01596	0.01642	0.01852
2.31	-0.000455819	0.02351	0.01525	0.00333	0.000709037	-0.00721		2.31	0.0045	0.00588	0.00596	0.0056	0.00481	0.0032		2.31	0.01673	0.01871	0.01765	0.01602	0.01634	0.01807
2.315	-0.00104	0.0226	0.01436	0.00261	0.000100779	-0.00764		2.315	0.00433	0.00578	0.00585	0.00548	0.00466	0.00299		2.315	0.01657	0.01891	0.01781	0.01606	0.01623	0.01761
2.32	-0.00159	0.02169	0.01349	0.0019	-0.000485375	-0.00804		2.32	0.00417	0.00568	0.00575	0.00535	0.0045	0.00279		2.32	0.01639	0.01908	0.01794	0.01608	0.01611	0.01714
2.325	-0.00212	0.0208	0.01264	0.00122	-0.00105	-0.00841		2.325	0.00401	0.00557	0.00564	0.00523	0.00435	0.00259		2.325	0.01619	0.01922	0.01805	0.01608	0.01598	0.01665
2.33	-0.00263	0.01993	0.0118	0.00055514	-0.00159	-0.00876		2.33	0.00385	0.00545	0.00552	0.0051	0.0042	0.0024		2.33	0.01598	0.01935	0.01814	0.01606	0.01582	0.01616
2.335	-0.00312	0.01907	0.01097	-8.99155e-05	-0.00211	-0.00907		2.335	0.0037	0.00534	0.0054	0.00497	0.00405	0.00222		2.335	0.01576	0.01945	0.01821	0.01602	0.01566	0.01565
2.34	-0.00358	0.01822	0.01017	-0.000714969	-0.0026	-0.00935		2.34	0.00354	0.00522	0.00529	0.00484	0.00391	0.00204		2.34	0.01552	0.01952	0.01825	0.01596	0.01547	0.01514
2.345	-0.00402	0.01739	0.00938	-0.00132	-0.00308	-0.00961		2.345	0.00339	0.00509	0.00516	0.00471	0.00376	0.00186		2.345	0.01526	0.01958	0.01828	0.01588	0.01528	0.01462
2.35	-0.00443	0.01658	0.0086	-0.0019	-0.00353	-0.00983		2.35	0.00324	0.00497	0.00504	0.00458	0.00362	0.00169		2.35	0.015	0.01961	0.01828	0.01579	0.01506	0.0141
2.355	-0.00482	0.01578	0.00785	-0.00247	-0.00396	-0.01003		2.355	0.00309	0.00484	0.00491	0.00445	0.00348	0.00153		2.355	0.01472	0.01962	0.01826	0.01568	0.01484	0.01357
2.36	-0.00518	0.01501	0.00711	-0.00301	-0.00436	-0.01021		2.36	0.00295	0.00471	0.00478	0.00432	0.00334	0.00137		2.36	0.01443	0.01961	0.01822	0.01556	0.0146	0.01304
2.365	-0.00553	0.01425	0.0064	-0.00353	-0.00474	-0.01035		2.365	0.00281	0.00457	0.00465	0.00418	0.0032	0.00122		2.365	0.01413	0.01957	0.01817	0.01542	0.01435	0.0125
2.37	-0.00585	0.0135	0.0057	-0.00403	-0.0051	-0.01047		2.37	0.00267	0.00443	0.00451	0.00405	0.00306	0.00107		2.37	0.01382	0.01952	0.01809	0.01526	0.01409	0.01196
2.375	-0.00614	0.01278	0.00502	-0.00451	-0.00544	-0.01057		2.375	0.00253	0.00429	0.00438	0.00392	0.00292	0.000926459		2.375	0.0135	0.01944	0.01799	0.01509	0.01382	0.01142
2.38	-0.00642	0.01207	0.00436	-0.00497	-0.00576	-0.01064		2.38	0.00239	0.00414	0.00424	0.00378	0.00279	0.000786999		2.38	0.01317	0.01935	0.01787	0.0149	0.01353	0.01088
2.385	-0.00667	0.01139	0.00372	-0.00541	-0.00605	-0.01069		2.385	0.00226	0.00399	0.00409	0.00365	0.00265	0.000651513		2.385	0.01283	0.01923	0.01774	0.0147	0.01324	0.01034
2.39	-0.0069	0.01072	0.0031	-0.00583	-0.00632	-0.01071		2.39	0.00212	0.00384	0.00395	0.00351	0.00252	0.000519759		2.39	0.01248	0.01909	0.01758	0.01449	0.01293	0.00979
2.395	-0.0071	0.01007	0.0025	-0.00623	-0.00657	-0.01071		2.395	0.00199	0.00369	0.0038	0.00338	0.00238	0.000391513		2.395	0.01213	0.01894	0.01741	0.01426	0.01262	0.00925
2.4	-0.00729	0.00944	0.00192	-0.0066	-0.0068	-0.01069		2.4	0.00186	0.00353	0.00365	0.00324	0.00225	0.000266575		2.4	0.01177	0.01876	0.01722	0.01402	0.01229	0.0087
2.405	-0.00746	0.00883	0.00136	-0.00696	-0.00701	-0.01065		2.405	0.00173	0.00337	0.0035	0.0031	0.00212	0.000144772		2.405	0.0114	0.01857	0.01702	0.01376	0.01196	0.00816
2.41	-0.0076	0.00824	0.000815696	-0.0073	-0.0072	-0.01059		2.41	0.0016	0.00321	0.00334	0.00296	0.00199	2.59597e-05		2.41	0.01102	0.01836	0.0168	0.0135	0.01162	0.00762
2.415	-0.00773	0.00767	0.00029309	-0.00762	-0.00737	-0.01051		2.415	0.00147	0.00304	0.00319	0.00282	0.00185	-8.99814e-05		2.415	0.01064	0.01814	0.01656	0.01322	0.01128	0.00708
2.42	-0.00784	0.00711	-0.000210265	-0.00791	-0.00753	-0.01041		2.42	0.00134	0.00288	0.00303	0.00268	0.00172	-0.000203143		2.42	0.01025	0.01789	0.01631	0.01293	0.01092	0.00655
2.425	-0.00793	0.00658	-0.000694578	-0.00819	-0.00766	-0.01029		2.425	0.00121	0.00271	0.00287	0.00254	0.00159	-0.000313591		2.425	0.00986	0.01763	0.01604	0.01263	0.01056	0.00602
2.43	-0.008	0.00606	-0.00116	-0.00845	-0.00778	-0.01016		2.43	0.00109	0.00254	0.00271	0.0024	0.00146	-0.000421371		2.43	0.00946	0.01736	0.01576	0.01232	0.0102	0.00549
2.435	-0.00805	0.00557	-0.00161	-0.00869	-0.00787	-0.01001		2.435	0.000964423	0.00236	0.00255	0.00226	0.00134	-0.00052651		2.435	0.00907	0.01706	0.01546	0.01201	0.00983	0.00497
2.44	-0.00809	0.00509	-0.00204	-0.00892	-0.00796	-0.00985		2.44	0.000841491	0.00219	0.00238	0.00212	0.00121	-0.000629018		2.44	0.00866	0.01676	0.01515	0.01168	0.00945	0.00446
2.445	-0.00812	0.00463	-0.00245	-0.00913	-0.00802	-0.00967		2.445	0.000719882	0.00202	0.00222	0.00198	0.00108	-0.000728892		2.445	0.00826	0.01644	0.01483	0.01135	0.00907	0.00395
2.45	-0.00812	0.00418	-0.00284	-0.00932	-0.00807	-0.00948		2.45	0.00059968	0.00184	0.00205	0.00183	0.000956721	-0.000826118		2.45	0.00785	0.01611	0.0145	0.011	0.00869	0.00345
2.455	-0.00812	0.00375	-0.00322	-0.00949	-0.00811	-0.00928		2.455	0.000480972	0.00166	0.00189	0.00169	0.000832427	-0.000920676		2.455	0.00745	0.01577	0.01416	0.01066	0.0083	0.00295
2.46	-0.0081	0.00334	-0.00358	-0.00965	-0.00813	-0.00907		2.46	0.000363849	0.00148	0.00172	0.00155	0.000709426	-0.00101		2.46	0.00704	0.01541	0.01381	0.0103	0.00791	0.00247
2.465	-0.00807	0.00295	-0.00392	-0.0098	-0.00814	-0.00885		2.465	0.0002484	0.00131	0.00155	0.00141	0.000587822	-0.0011		2.465	0.00663	0.01504	0.01344	0.00994	0.00752	0.00199
2.47	-0.00803	0.00257	-0.00425	-0.00993	-0.00814	-0.00862		2.47	0.000134712	0.00113	0.00139	0.00127	0.000467719	-0.00119		2.47	0.00622	0.01466	0.01307	0.00957	0.00713	0.00152
2.475	-0.00797	0.00221	-0.00456	-0.01004	-0.00813	-0.00839		2.475	2.28729e-05	0.000949007	0.00122	0.00114	0.000349216	-0.00127		2.475	0.00582	0.01428	0.01269	0.0092	0.00674	0.00106
2.48	-0.00791	0.00187	-0.00485	-0.01015	-0.0081	-0.00815		2.48	-8.70357e-05	0.000771001	0.00106	0.000998569	0.000232409	-0.00135		2.48	0.00541	0.01388	0.0123	0.00883	0.00635	0.000603006
2.485	-0.00783	0.00154	-0.00513	-0.01024	-0.00806	-0.0079		2.485	-0.000194934	0.000593437	0.000892447	0.000862713	0.000117391	-0.00143		2.485	0.00501	0.01347	0.0119	0.00845	0.00595	0.000160318
2.49	-0.00775	0.00122	-0.0054	-0.01031	-0.00802	-0.00765		2.49	-0.000300744	0.000416499	0.000728433	0.000728187	4.25107e-06	-0.00151		2.49	0.00461	0.01305	0.01149	0.00806	0.00556	-0.000272429
2.495	-0.00765	0.000920251	-0.00565	-0.01038	-0.00796	-0.00739		2.495	-0.000404394	0.000240371	0.00056539	0.000595111	-0.000106927	-0.00158		2.495	0.00421	0.01263	0.01108	0.00768	0.00517	-0.000694946
2.5	-0.00755	0.000634232	-0.00589	-0.01043	-0.0079	-0.00713		2.5	-0.000505814	6.5226e-05	0.000403478	0.000463603	-0.00021606	-0.00165		2.5	0.00381	0.0122	0.01066	0.00729	0.00478	-0.00111
2.505	-0.00745	0.000362581	-0.00611	-0.01047	-0.00782	-0.00686		2.505	-0.000604935	-0.000108762	0.000242854	0.000333777	-0.000323069	-0.00171		2.505	0.00342	0.01176	0.01023	0.0069	0.00439	-0.00151
2.51	-0.00733	0.000105111	-0.00632	-0.0105	-0.00774	-0.0066		2.51	-0.000701692	-0.000281425	8.36728e-05	0.000205744	-0.000427879	-0.00178		2.51	0.00302	0.01131	0.0098	0.0065	0.004	-0.0019
2.515	-0.00721	-0.000138349	-0.00652	-0.01052	-0.00765	-0.00633		2.515	-0.000796021	-0.000452598	-7.39148e-05	7.9611e-05	-0.000530415	-0.00184		2.515	0.00264	0.01086	0.00937	0.00611	0.00362	-0.00228
2.52	-0.00708	-0.00036796	-0.0067	-0.01053	-0.00755	-0.00606		2.52	-0.00088786	-0.000622115	-0.000229759	-4.45134e-05	-0.000630601	-0.00189		2.52	0.00226	0.01041	0.00893	0.00571	0.00324	-0.00265
2.525	-0.00694	-0.000583872	-0.00687	-0.01053	-0.00745	-0.0058		2.525	-0.000977146	-0.000789815	-0.000383713	-0.000166523	-0.000728367	-0.00195		2.525	0.00188	0.00994	0.00849	0.00532	0.00286	-0.003
2.53	-0.0068	-0.000786232	-0.00703	-0.01052	-0.00734	-0.00553		2.53	-0.00106	-0.000955535	-0.000535626	-0.000286311	-0.000823636	-0.002		2.53	0.00151	0.00948	0.00804	0.00492	0.00248	-0.00335
2.535	-0.00666	-0.000975185	-0.00717	-0.01049	-0.00722	-0.00526		2.535	-0.00115	-0.00112	-0.00068535	-0.00040377	-0.000916334	-0.00205		2.535	0.00114	0.00901	0.00759	0.00453	0.00211	-0.00368
2.54	-0.00651	-0.00115	-0.0073	-0.01046	-0.00709	-0.00499		2.54	-0.00123	-0.00128	-0.000832734	-0.000518788	-0.00101	-0.00209		2.54	0.000775277	0.00854	0.00714	0.00413	0.00174	-0.004
2.545	-0.00635	-0.00131	-0.00742	-0.01042	-0.00696	-0.00472		2.545	-0.00131	-0.00144	-0.000977624	-0.000631252	-0.00109	-0.00213		2.545	0.000419048	0.00806	0.00669	0.00374	0.00138	-0.00431
2.55	-0.00619	-0.00146	-0.00753	-0.01037	-0.00683	-0.00446		2.55	-0.00138	-0.0016	-0.00112	-0.000741046	-0.00118	-0.00217		2.55	6.9153e-05	0.00758	0.00624	0.00335	0.00102	-0.0046
2.555	-0.00602	-0.0016	-0.00762	-0.01031	-0.00668	-0.00419		2.555	-0.00146	-0.00175	-0.00126	-0.000848047	-0.00126	-0.00221		2.555	-0.000274006	0.00711	0.00578	0.00296	0.000670614	-0.00488
2.56	-0.00586	-0.00172	-0.00771	-0.01024	-0.00654	-0.00393		2.56	-0.00152	-0.0019	-0.0014	-0.000952127	-0.00134	-0.00224		2.56	-0.000610016	0.00663	0.00533	0.00258	0.000323967	-0.00515
2.565	-0.00568	-0.00184	-0.00778	-0.01016	-0.00639	-0.00367		2.565	-0.00159	-0.00205	-0.00153	-0.00105	-0.00141	-0.00227		2.565	-0.00093845	0.00615	0.00488	0.00219	-1.63252e-05	-0.00541
2.57	-0.00551	-0.00194	-0.00784	-0.01008	-0.00623	-0.00341		2.57	-0.00165	-0.00219	-0.00166	-0.00115	-0.00149	-0.00229		2.57	-0.00126	0.00567	0.00443	0.00182	-0.000349789	-0.00565
2.575	-0.00533	-0.00202	-0.00788	-0.00998	-0.00607	-0.00316		2.575	-0.00171	-0.00233	-0.00179	-0.00125	-0.00156	-0.00231		2.575	-0.00157	0.00519	0.00398	0.00144	-0.00067594	-0.00588
2.58	-0.00514	-0.0021	-0.00792	-0.00988	-0.0059	-0.0029		2.58	-0.00177	-0.00247	-0.00191	-0.00134	-0.00162	-0.00233		2.58	-0.00187	0.00472	0.00353	0.00107	-0.000994294	-0.0061
2.585	-0.00496	-0.00217	-0.00795	-0.00977	-0.00573	-0.00265		2.585	-0.00182	-0.0026	-0.00203	-0.00142	-0.00168	-0.00235		2.585	-0.00217	0.00425	0.00309	0.000713181	-0.0013	-0.0063
2.59	-0.00477	-0.00222	-0.00796	-0.00966	-0.00556	-0.0024		2.59	-0.00187	-0.00273	-0.00214	-0.00151	-0.00174	-0.00236		2.59	-0.00245	0.00378	0.00265	0.000357838	-0.00161	-0.00649
2.595	-0.00458	-0.00226	-0.00797	-0.00953	-0.00538	-0.00216		2.595	-0.00192	-0.00285	-0.00225	-0.00159	-0.0018	-0.00236		2.595	-0.00273	0.00332	0.00222	9.52904e-06	-0.0019	-0.00666
2.6	-0.00439	-0.00229	-0.00796	-0.0094	-0.0052	-0.00192		2.6	-0.00196	-0.00297	-0.00236	-0.00166	-0.00185	-0.00237		2.6	-0.00299	0.00286	0.0018	-0.000331196	-0.00218	-0.00682
2.605	-0.00419	-0.00232	-0.00795	-0.00927	-0.00501	-0.00168		2.605	-0.002	-0.00309	-0.00246	-0.00173	-0.00189	-0.00237		2.605	-0.00324	0.00241	0.00138	-0.000663815	-0.00245	-0.00696
2.61	-0.004	-0.00233	-0.00793	-0.00912	-0.00483	-0.00145		2.61	-0.00203	-0.00319	-0.00256	-0.0018	-0.00193	-0.00236		2.61	-0.00348	0.00197	0.000964148	-0.000987833	-0.00271	-0.00709
2.615	-0.0038	-0.00233	-0.00789	-0.00897	-0.00464	-0.00122		2.615	-0.00206	-0.0033	-0.00265	-0.00186	-0.00197	-0.00235		2.615	-0.00371	0.00153	0.000559422	-0.0013	-0.00297	-0.0072
2.62	-0.0036	-0.00233	-0.00785	-0.00882	-0.00445	-0.000996501		2.62	-0.00208	-0.0034	-0.00274	-0.00192	-0.00201	-0.00234		2.62	-0.00393	0.0011	0.000162882	-0.00161	-0.00321	-0.0073
2.625	-0.0034	-0.00231	-0.0078	-0.00866	-0.00425	-0.000776034		2.625	-0.0021	-0.00349	-0.00282	-0.00198	-0.00204	-0.00232		2.625	-0.00413	0.000680479	-0.000224977	-0.0019	-0.00343	-0.00738
2.63	-0.0032	-0.00229	-0.00775	-0.00849	-0.00406	-0.000560064		2.63	-0.00212	-0.00358	-0.00289	-0.00202	-0.00206	-0.0023		2.63	-0.00433	0.000267873	-0.000603709	-0.00219	-0.00365	-0.00745
2.635	-0.003	-0.00226	-0.00768	-0.00832	-0.00386	-0.000348741		2.635	-0.00213	-0.00367	-0.00297	-0.00207	-0.00208	-0.00228		2.635	-0.00451	-0.00013553	-0.000972911	-0.00246	-0.00386	-0.0075
2.64	-0.0028	-0.00222	-0.00761	-0.00815	-0.00367	-0.000142211		2.64	-0.00214	-0.00374	-0.00303	-0.00211	-0.0021	-0.00225		2.64	-0.00467	-0.000529338	-0.00133	-0.00273	-0.00405	-0.00754
2.645	-0.0026	-0.00217	-0.00753	-0.00797	-0.00347	5.93857e-05		2.645	-0.00214	-0.00382	-0.00309	-0.00214	-0.00211	-0.00221		2.645	-0.00483	-0.000913201	-0.00168	-0.00298	-0.00423	-0.00756
2.65	-0.0024	-0.00212	-0.00745	-0.00779	-0.00327	0.000255916		2.65	-0.00214	-0.00388	-0.00315	-0.00217	-0.00212	-0.00218		2.65	-0.00497	-0.00129	-0.00202	-0.00322	-0.0044	-0.00757
2.655	-0.0022	-0.00206	-0.00736	-0.00761	-0.00307	0.000447252		2.655	-0.00213	-0.00394	-0.0032	-0.0022	-0.00212	-0.00213		2.655	-0.0051	-0.00165	-0.00235	-0.00346	-0.00456	-0.00757
2.66	-0.00201	-0.00199	-0.00726	-0.00742	-0.00287	0.000633279		2.66	-0.00212	-0.004	-0.00324	-0.00222	-0.00212	-0.00209		2.66	-0.00522	-0.002	-0.00267	-0.00368	-0.0047	-0.00755
2.665	-0.00181	-0.00192	-0.00716	-0.00723	-0.00267	0.000813885		2.665	-0.00211	-0.00405	-0.00328	-0.00223	-0.00211	-0.00204		2.665	-0.00533	-0.00234	-0.00297	-0.00388	-0.00484	-0.00752
2.67	-0.00162	-0.00184	-0.00705	-0.00703	-0.00247	0.000988972		2.67	-0.00209	-0.00409	-0.00332	-0.00224	-0.0021	-0.00199		2.67	-0.00542	-0.00267	-0.00327	-0.00408	-0.00496	-0.00747
2.675	-0.00142	-0.00176	-0.00694	-0.00684	-0.00227	0.00116		2.675	-0.00207	-0.00413	-0.00335	-0.00225	-0.00209	-0.00194		2.675	-0.0055	-0.00299	-0.00355	-0.00427	-0.00507	-0.00741
2.68	-0.00123	-0.00167	-0.00682	-0.00664	-0.00208	0.00132		2.68	-0.00205	-0.00417	-0.00337	-0.00225	-0.00207	-0.00188		2.68	-0.00558	-0.0033	-0.00382	-0.00444	-0.00517	-0.00735
2.685	-0.00104	-0.00158	-0.00671	-0.00644	-0.00188	0.00148		2.685	-0.00202	-0.0042	-0.00339	-0.00225	-0.00205	-0.00182		2.685	-0.00563	-0.0036	-0.00408	-0.00461	-0.00526	-0.00726
2.69	-0.000855215	-0.00149	-0.00658	-0.00624	-0.00169	0.00163		2.69	-0.00199	-0.00422	-0.0034	-0.00225	-0.00203	-0.00176		2.69	-0.00568	-0.00388	-0.00433	-0.00476	-0.00533	-0.00717
2.695	-0.000670652	-0.00139	-0.00646	-0.00604	-0.00149	0.00178		2.695	-0.00196	-0.00424	-0.00341	-0.00224	-0.002	-0.0017		2.695	-0.00572	-0.00416	-0.00457	-0.0049	-0.0054	-0.00707
2.7	-0.000488725	-0.00129	-0.00633	-0.00584	-0.0013	0.00192		2.7	-0.00192	-0.00425	-0.00342	-0.00223	-0.00198	-0.00163		2.7	-0.00575	-0.00442	-0.0048	-0.00503	-0.00545	-0.00696
2.705	-0.000309613	-0.00118	-0.0062	-0.00564	-0.00111	0.00205		2.705	-0.00188	-0.00426	-0.00342	-0.00221	-0.00194	-0.00156		2.705	-0.00576	-0.00467	-0.00501	-0.00515	-0.0055	-0.00684
2.71	-0.000133489	-0.00108	-0.00606	-0.00544	-0.000926853	0.00218		2.71	-0.00184	-0.00427	-0.00342	-0.00219	-0.00191	-0.00149		2.71	-0.00577	-0.00491	-0.00522	-0.00526	-0.00553	-0.00671
2.715	3.94767e-05	-0.00096786	-0.00593	-0.00524	-0.000742516	0.0023		2.715	-0.00179	-0.00427	-0.00341	-0.00217	-0.00187	-0.00142		2.715	-0.00577	-0.00513	-0.00541	-0.00536	-0.00556	-0.00657
2.72	0.000209115	-0.000857754	-0.00579	-0.00504	-0.000560801	0.00242		2.72	-0.00175	-0.00426	-0.0034	-0.00214	-0.00183	-0.00135		2.72	-0.00575	-0.00535	-0.00559	-0.00545	-0.00557	-0.00642
2.725	0.000375259	-0.000746417	-0.00566	-0.00484	-0.000381904	0.00253		2.725	-0.0017	-0.00425	-0.00338	-0.00212	-0.00179	-0.00128		2.725	-0.00573	-0.00555	-0.00576	-0.00553	-0.00558	-0.00626
2.73	0.000537743	-0.000634222	-0.00552	-0.00464	-0.000206022	0.00264		2.73	-0.00165	-0.00424	-0.00336	-0.00208	-0.00174	-0.00121		2.73	-0.0057	-0.00575	-0.00592	-0.0056	-0.00558	-0.0061
2.735	0.000696398	-0.000521546	-0.00538	-0.00444	-3.33517e-05	0.00273		2.735	-0.0016	-0.00422	-0.00334	-0.00205	-0.0017	-0.00113		2.735	-0.00566	-0.00593	-0.00607	-0.00566	-0.00557	-0.00593
2.74	0.00085106	-0.000408766	-0.00524	-0.00425	0.000135912	0.00283		2.74	-0.00155	-0.0042	-0.00331	-0.00201	-0.00165	-0.00106		2.74	-0.00562	-0.0061	-0.00621	-0.00571	-0.00555	-0.00576
2.745	0.001	-0.000296259	-0.0051	-0.00405	0.000301573	0.00291		2.745	-0.00149	-0.00418	-0.00328	-0.00197	-0.0016	-0.000982268		2.745	-0.00556	-0.00625	-0.00633	-0.00575	-0.00552	-0.00558
2.75	0.00115	-0.000184401	-0.00497	-0.00386	0.000463437	0.00299		2.75	-0.00143	-0.00415	-0.00325	-0.00193	-0.00155	-0.000907187		2.75	-0.0055	-0.0064	-0.00645	-0.00578	-0.00548	-0.00539
2.755	0.00129	-7.35661e-05	-0.00483	-0.00367	0.000621312	0.00307		2.755	-0.00138	-0.00412	-0.00321	-0.00189	-0.00149	-0.000832101		2.755	-0.00543	-0.00654	-0.00655	-0.00581	-0.00544	-0.0052
2.76	0.00143	3.5875e-05	-0.0047	-0.00348	0.000775008	0.00313		2.76	-0.00132	-0.00408	-0.00317	-0.00184	-0.00144	-0.000757162		2.76	-0.00535	-0.00666	-0.00664	-0.00582	-0.00539	-0.00501
2.765	0.00156	0.000143558	-0.00456	-0.0033	0.000924344	0.00319		2.765	-0.00126	-0.00404	-0.00313	-0.00179	-0.00138	-0.000682524		2.765	-0.00527	-0.00677	-0.00673	-0.00582	-0.00533	-0.00481
2.77	0.00169	0.000249125	-0.00443	-0.00312	0.00107	0.00325		2.77	-0.0012	-0.004	-0.00308	-0.00174	-0.00133	-0.000608338		2.77	-0.00518	-0.00687	-0.0068	-0.00582	-0.00526	-0.00461
2.775	0.00181	0.000352229	-0.0043	-0.00294	0.00121	0.0033		2.775	-0.00114	-0.00395	-0.00303	-0.00169	-0.00127	-0.000534757		2.775	-0.00508	-0.00696	-0.00686	-0.00581	-0.00519	-0.00441
2.78	0.00193	0.000452534	-0.00418	-0.00277	0.00134	0.00334		2.78	-0.00108	-0.0039	-0.00298	-0.00163	-0.00121	-0.000461934		2.78	-0.00498	-0.00704	-0.00691	-0.00579	-0.00511	-0.0042
2.785	0.00204	0.000549714	-0.00405	-0.0026	0.00147	0.00337		2.785	-0.00101	-0.00385	-0.00292	-0.00158	-0.00115	-0.00039002		2.785	-0.00487	-0.00711	-0.00696	-0.00576	-0.00502	-0.00399
2.79	0.00214	0.000643462	-0.00394	-0.00243	0.0016	0.0034		2.79	-0.000951461	-0.00379	-0.00286	-0.00152	-0.00109	-0.000319168		2.79	-0.00476	-0.00717	-0.00699	-0.00572	-0.00493	-0.00378
2.795	0.00224	0.000733482	-0.00382	-0.00227	0.00172	0.00343		2.795	-0.000889363	-0.00374	-0.00281	-0.00146	-0.00103	-0.000249527		2.795	-0.00464	-0.00722	-0.00701	-0.00568	-0.00484	-0.00357
2.8	0.00234	0.000819496	-0.00371	-0.00211	0.00183	0.00345		2.8	-0.00082737	-0.00368	-0.00274	-0.0014	-0.000969755	-0.000181247		2.8	-0.00452	-0.00726	-0.00703	-0.00563	-0.00474	-0.00336
2.805	0.00243	0.000901243	-0.0036	-0.00196	0.00194	0.00346		2.805	-0.000765638	-0.00362	-0.00268	-0.00135	-0.000909342	-0.000114472		2.805	-0.0044	-0.00729	-0.00703	-0.00557	-0.00463	-0.00315
2.81	0.00251	0.000978479	-0.0035	-0.00181	0.00205	0.00346		2.81	-0.000704316	-0.00355	-0.00262	-0.00128	-0.000849049	-4.93455e-05		2.81	-0.00427	-0.00731	-0.00703	-0.00551	-0.00452	-0.00293
2.815	0.00259	0.00105	-0.0034	-0.00167	0.00214	0.00346		2.815	-0.000643554	-0.00349	-0.00255	-0.00122	-0.00078903	1.39982e-05		2.815	-0.00413	-0.00732	-0.00701	-0.00544	-0.0044	-0.00272
2.82	0.00266	0.00112	-0.0033	-0.00153	0.00224	0.00345		2.82	-0.000583497	-0.00342	-0.00248	-0.00116	-0.000729431	7.54296e-05		2.82	-0.004	-0.00733	-0.00699	-0.00536	-0.00429	-0.00251
2.825	0.00273	0.00118	-0.00321	-0.0014	0.00232	0.00344		2.825	-0.000524281	-0.00335	-0.00241	-0.0011	-0.000670394	0.000134827		2.825	-0.00386	-0.00732	-0.00697	-0.00528	-0.00417	-0.0023
2.83	0.00279	0.00124	-0.00313	-0.00127	0.0024	0.00342		2.83	-0.00046604	-0.00328	-0.00234	-0.00104	-0.000612056	0.00019208		2.83	-0.00372	-0.0073	-0.00693	-0.0052	-0.00404	-0.0021
2.835	0.00284	0.00129	-0.00305	-0.00115	0.00248	0.0034		2.835	-0.000408895	-0.00321	-0.00227	-0.000977188	-0.000554544	0.000247087		2.835	-0.00358	-0.00728	-0.00689	-0.00511	-0.00391	-0.00189
2.84	0.00289	0.00134	-0.00297	-0.00103	0.00255	0.00337		2.84	-0.000352959	-0.00314	-0.0022	-0.00091584	-0.000497976	0.000299759		2.84	-0.00343	-0.00725	-0.00684	-0.00501	-0.00378	-0.00169
2.845	0.00294	0.00138	-0.00291	-0.000920902	0.00261	0.00334		2.845	-0.000298336	-0.00306	-0.00213	-0.000854843	-0.000442461	0.000350019		2.845	-0.00329	-0.00722	-0.00678	-0.00491	-0.00365	-0.00149
2.85	0.00298	0.00141	-0.00284	-0.000814669	0.00267	0.0033		2.85	-0.000245115	-0.00299	-0.00206	-0.000794315	-0.000388096	0.000397804		2.85	-0.00314	-0.00717	-0.00672	-0.00481	-0.00352	-0.00129
2.855	0.00301	0.00144	-0.00278	-0.000713872	0.00273	0.00326		2.855	-0.000193377	-0.00292	-0.00199	-0.000734361	-0.000334967	0.000443067		2.855	-0.003	-0.00712	-0.00665	-0.00471	-0.00339	-0.0011
2.86	0.00304	0.00146	-0.00273	-0.000618537	0.00277	0.00321		2.86	-0.000143186	-0.00284	-0.00192	-0.000675077	-0.000283148	0.000485773		2.86	-0.00285	-0.00706	-0.00658	-0.0046	-0.00325	-0.000910539
2.865	0.00306	0.00148	-0.00269	-0.000528679	0.00282	0.00316		2.865	-9.45977e-05	-0.00277	-0.00184	-0.000616546	-0.0002327	0.000525903		2.865	-0.00271	-0.007	-0.0065	-0.00448	-0.00311	-0.000725608
2.87	0.00308	0.00148	-0.00265	-0.00044431	0.00285	0.0031		2.87	-4.76514e-05	-0.00269	-0.00177	-0.000558841	-0.000183672	0.000563453		2.87	-0.00256	-0.00693	-0.00641	-0.00437	-0.00298	-0.000544964
2.875	0.00309	0.00149	-0.00261	-0.00036543	0.00288	0.00304		2.875	-2.3758e-06	-0.00262	-0.0017	-0.000502023	-0.0001361	0.000598433		2.875	-0.00241	-0.00686	-0.00632	-0.00425	-0.00284	-0.000368818
2.88	0.00309	0.00148	-0.00258	-0.000292032	0.00291	0.00297		2.88	4.12129e-05	-0.00254	-0.00163	-0.000446143	-9.00107e-05	0.000630866		2.88	-0.00227	-0.00678	-0.00623	-0.00413	-0.0027	-0.000197358
2.885	0.0031	0.00147	-0.00256	-0.000224102	0.00293	0.0029		2.885	8.31099e-05	-0.00247	-0.00156	-0.000391243	-4.54175e-05	0.000660789		2.885	-0.00213	-0.00669	-0.00613	-0.00401	-0.00257	-3.07454e-05
2.89	0.00309	0.00146	-0.00254	-0.000161616	0.00295	0.00283		2.89	0.000123321	-0.00239	-0.00149	-0.000337353	-2.32493e-06	0.000688252		2.89	-0.00198	-0.0066	-0.00603	-0.00389	-0.00243	0.000130877
2.895	0.00308	0.00143	-0.00253	-0.00010454	0.00296	0.00276		2.895	0.00016186	-0.00232	-0.00142	-0.000284498	3.92715e-05	0.000713311		2.895	-0.00184	-0.00651	-0.00593	-0.00376	-0.00229	0.00028739
2.9	0.00307	0.0014	-0.00253	-5.28304e-05	0.00296	0.00268		2.9	0.000198749	-0.00225	-0.00135	-0.000232693	7.93839e-05	0.000736037		2.9	-0.0017	-0.00641	-0.00582	-0.00364	-0.00216	0.000438694
2.905	0.00305	0.00136	-0.00253	-6.43273e-06	0.00297	0.0026		2.905	0.000234019	-0.00217	-0.00128	-0.00018195	0.000118031	0.000756503		2.905	-0.00156	-0.00631	-0.0057	-0.00351	-0.00202	0.000584707
2.91	0.00303	0.00132	-0.00254	3.4718e-05	0.00296	0.00251		2.91	0.000267702	-0.0021	-0.00121	-0.000132275	0.000155235	0.000774792		2.91	-0.00143	-0.0062	-0.00559	-0.00338	-0.00189	0.000725366
2.915	0.00301	0.00127	-0.00255	7.06979e-05	0.00295	0.00242		2.915	0.000299837	-0.00203	-0.00114	-8.36713e-05	0.000191024	0.000790987		2.915	-0.00129	-0.00609	-0.00547	-0.00325	-0.00176	0.000860622
2.92	0.00298	0.00121	-0.00257	0.000101594	0.00294	0.00233		2.92	0.000330461	-0.00195	-0.00107	-3.61403e-05	0.000225425	0.000805176		2.92	-0.00116	-0.00598	-0.00535	-0.00312	-0.00163	0.000990442
2.925	0.00294	0.00115	-0.0026	0.000127505	0.00292	0.00224		2.925	0.000359616	-0.00188	-0.00101	1.03166e-05	0.000258467	0.000817445		2.925	-0.00103	-0.00586	-0.00523	-0.00299	-0.0015	0.00111
2.93	0.0029	0.00108	-0.00263	0.000148539	0.0029	0.00215		2.93	0.000387338	-0.00181	-0.000939333	5.56975e-05	0.000290178	0.000827882		2.93	-0.000903414	-0.00574	-0.0051	-0.00286	-0.00137	0.00123
2.935	0.00286	0.000999957	-0.00267	0.000164816	0.00288	0.00205		2.935	0.000413666	-0.00174	-0.000874056	9.99988e-05	0.000320584	0.000836569		2.935	-0.000777801	-0.00562	-0.00497	-0.00273	-0.00125	0.00135
2.94	0.00282	0.000916253	-0.00271	0.000176464	0.00285	0.00196		2.94	0.000438632	-0.00167	-0.00080958	0.000143214	0.000349708	0.000843585		2.94	-0.000654601	-0.00549	-0.00484	-0.0026	-0.00112	0.00146
2.945	0.00277	0.000826193	-0.00276	0.000183621	0.00282	0.00186		2.945	0.000462266	-0.0016	-0.000745945	0.000185335	0.000377568	0.000849007		2.945	-0.000533897	-0.00537	-0.00471	-0.00247	-0.000998859	0.00156
2.95	0.00272	0.000729883	-0.00282	0.000186433	0.00278	0.00176		2.95	0.000484594	-0.00153	-0.000683195	0.000226349	0.00040418	0.000852903		2.95	-0.000415767	-0.00524	-0.00458	-0.00235	-0.000878299	0.00165
2.955	0.00266	0.000627439	-0.00288	0.000185053	0.00274	0.00166		2.955	0.000505636	-0.00146	-0.000621375	0.000266239	0.000429556	0.000855337		2.955	-0.000300286	-0.00511	-0.00444	-0.00222	-0.000759782	0.00175
2.96	0.00261	0.000518987	-0.00294	0.000179642	0.0027	0.00156		2.96	0.000525409	-0.0014	-0.000560536	0.000304988	0.000453703	0.000856367		2.96	-0.000187527	-0.00497	-0.00431	-0.00209	-0.0006434	0.00183
2.965	0.00255	0.00040466	-0.00301	0.000170363	0.00265	0.00146		2.965	0.000543925	-0.00133	-0.000500726	0.000342572	0.000476623	0.000856045		2.965	-7.75568e-05	-0.00484	-0.00417	-0.00196	-0.000529241	0.00191
2.97	0.00249	0.000284601	-0.00309	0.000157388	0.00261	0.00136		2.97	0.000561194	-0.00127	-0.000441999	0.000378968	0.000498318	0.000854417		2.97	2.9556e-05	-0.0047	-0.00403	-0.00183	-0.000417393	0.00199
2.975	0.00242	0.000158956	-0.00317	0.00014089	0.00256	0.00126		2.975	0.000577222	-0.0012	-0.000384408	0.000414151	0.000518784	0.000851527		2.975	0.000133748	-0.00457	-0.0039	-0.00171	-0.000307939	0.00206
2.98	0.00236	2.78789e-05	-0.00325	0.000121044	0.0025	0.00116		2.98	0.000592013	-0.00114	-0.000328003	0.000448095	0.000538019	0.000847412		2.98	0.000234956	-0.00443	-0.00376	-0.00158	-0.000200962	0.00213
2.985	0.00229	-0.000108474	-0.00334	9.80283e-05	0.00245	0.00106		2.985	0.00060557	-0.00108	-0.000272837	0.000480774	0.000556019	0.00084211		2.985	0.000333122	-0.00429	-0.00362	-0.00146	-9.65408e-05	0.00219
2.99	0.00222	-0.000249941	-0.00343	7.20204e-05	0.00239	0.000960132		2.99	0.000617898	-0.00102	-0.000218958	0.000512165	0.000572779	0.000835654		2.99	0.00042819	-0.00415	-0.00348	-0.00134	5.2469e-06	0.00224
2.995	0.00215	-0.00039636	-0.00353	4.31979e-05	0.00233	0.000862099		2.995	0.000629001	-0.000960956	-0.00016641	0.000542247	0.000588299	0.000828078		2.995	0.000520106	-0.00401	-0.00334	-0.00122	0.000104328	0.00229
3	0.00208	-0.000547566	-0.00363	1.17368e-05	0.00227	0.000765232		3	0.000638886	-0.00090349	-0.000115234	0.000571001	0.000602578	0.000819417		3	0.000608823	-0.00387	-0.0032	-0.0011	0.000200633	0.00234
3.005	0.00201	-0.000703396	-0.00374	-2.21894e-05	0.00221	0.000669723		3.005	0.000647564	-0.00084742	-6.5467e-05	0.000598415	0.000615622	0.000809707		3.005	0.000694294	-0.00373	-0.00307	-0.000982639	0.000294097	0.00238
3.01	0.00194	-0.000863684	-0.00384	-5.84107e-05	0.00215	0.000575753		3.01	0.000655048	-0.000792782	-1.71376e-05	0.000624481	0.000627437	0.000798986		3.01	0.000776482	-0.00359	-0.00293	-0.000867791	0.000384661	0.00241
3.015	0.00187	-0.00103	-0.00396	-9.6761e-05	0.00209	0.000483493		3.015	0.000661357	-0.000739609	2.97301e-05	0.000649194	0.000638038	0.000787297		3.015	0.000855353	-0.00346	-0.00279	-0.000754966	0.000472269	0.00244
3.02	0.00179	-0.0012	-0.00407	-0.00013708	0.00202	0.000393105		3.02	0.000666515	-0.000687925	7.51184e-05	0.000672558	0.000647443	0.000774683		3.02	0.000930878	-0.00332	-0.00266	-0.000644263	0.000556873	0.00247
3.025	0.00172	-0.00137	-0.00419	-0.000179211	0.00196	0.000304734		3.025	0.000670549	-0.000637749	0.000119016	0.000694582	0.000655673	0.000761193		3.025	0.001	-0.00318	-0.00253	-0.000535777	0.000638434	0.00249
3.03	0.00165	-0.00155	-0.00431	-0.000223007	0.00189	0.000218517		3.03	0.000673492	-0.000589092	0.000161418	0.000715278	0.000662758	0.000746881		3.03	0.00107	-0.00305	-0.00239	-0.000429596	0.000716915	0.00251
3.035	0.00157	-0.00173	-0.00443	-0.000268325	0.00182	0.000134574		3.035	0.00067538	-0.00054196	0.000202326	0.000734666	0.00066873	0.000731801		3.035	0.00114	-0.00291	-0.00226	-0.000325797	0.000792291	0.00252
3.04	0.0015	-0.00191	-0.00456	-0.000315031	0.00176	5.30123e-05		3.04	0.000676256	-0.000496355	0.000241743	0.00075277	0.000673625	0.000716012		3.04	0.0012	-0.00278	-0.00214	-0.000224454	0.00086454	0.00253
3.045	0.00143	-0.0021	-0.00469	-0.000362996	0.00169	-2.60762e-05		3.045	0.000676163	-0.000452273	0.000279681	0.000769617	0.000677483	0.000699576		3.045	0.00126	-0.00265	-0.00201	-0.000125631	0.00093365	0.00253
3.05	0.00135	-0.00229	-0.00482	-0.0004121	0.00162	-0.000102613		3.05	0.000675148	-0.000409707	0.000316154	0.000785236	0.000680346	0.000682555		3.05	0.00131	-0.00252	-0.00188	-2.93854e-05	0.000999614	0.00253
3.055	0.00128	-0.00248	-0.00496	-0.000462228	0.00156	-0.000176532		3.055	0.000673257	-0.000368646	0.000351176	0.000799661	0.000682259	0.000665013		3.055	0.00136	-0.00239	-0.00176	6.42319e-05	0.00106	0.00253
3.06	0.00121	-0.00268	-0.00509	-0.000513272	0.00149	-0.000247783		3.06	0.00067054	-0.000329079	0.000384765	0.000812924	0.000683266	0.000647012		3.06	0.00141	-0.00226	-0.00164	0.000155175	0.00112	0.00252
3.065	0.00114	-0.00288	-0.00523	-0.000565132	0.00143	-0.000316326		3.065	0.000667045	-0.000290994	0.000416941	0.000825059	0.00068341	0.000628614		3.065	0.00146	-0.00214	-0.00152	0.000243405	0.00118	0.00251
3.07	0.00107	-0.00308	-0.00537	-0.000617708	0.00136	-0.000382135		3.07	0.000662817	-0.000254377	0.000447721	0.000836098	0.000682736	0.000609878		3.07	0.0015	-0.00202	-0.0014	0.000328885	0.00123	0.00249
3.075	0.001	-0.00328	-0.00551	-0.00067091	0.0013	-0.000445192		3.075	0.0006579	-0.000219216	0.000477122	0.000846073	0.000681282	0.000590861		3.075	0.00154	-0.0019	-0.00129	0.000411583	0.00128	0.00247
3.08	0.000936385	-0.00349	-0.00566	-0.000724646	0.00123	-0.000505489		3.08	0.000652335	-0.000185501	0.000505161	0.000855012	0.000679088	0.000571614		3.08	0.00158	-0.00178	-0.00118	0.00049147	0.00133	0.00245
3.085	0.000869755	-0.0037	-0.0058	-0.00077883	0.00117	-0.000563026		3.085	0.000646159	-0.000153223	0.000531851	0.000862941	0.000676188	0.000552185		3.085	0.00161	-0.00166	-0.00107	0.00056852	0.00137	0.00242
3.09	0.000804166	-0.00391	-0.00595	-0.000833377	0.0011	-0.00061781		3.09	0.000639406	-0.000122376	0.000557203	0.000869884	0.000672611	0.000532617		3.09	0.00164	-0.00155	-0.000959647	0.000642708	0.00141	0.00239
3.095	0.000739663	-0.00412	-0.00609	-0.000888201	0.00104	-0.000669853		3.095	0.000632103	-9.29537e-05	0.000581226	0.000875859	0.000668385	0.000512945		3.095	0.00166	-0.00144	-0.000855263	0.000714011	0.00145	0.00236
3.1	0.000676292	-0.00434	-0.00624	-0.000943218	0.000977777	-0.00071917		3.1	0.000624276	-6.49558e-05	0.000603925	0.000880883	0.000663532	0.000493203		3.1	0.00169	-0.00133	-0.000753593	0.000782406	0.00149	0.00233
3.105	0.000614098	-0.00456	-0.00639	-0.000998345	0.00091638	-0.000765781		3.105	0.000615943	-3.83824e-05	0.000625305	0.000884968	0.000658068	0.000473414		3.105	0.00171	-0.00122	-0.000654706	0.000847875	0.00152	0.00229
3.11	0.000553123	-0.00478	-0.00654	-0.00105	0.000855817	-0.000809707		3.11	0.000607121	-1.32359e-05	0.000645366	0.000888123	0.00065201	0.000453599		3.11	0.00172	-0.00112	-0.00055867	0.000910397	0.00155	0.00225
3.115	0.000493411	-0.005	-0.0067	-0.00111	0.000796145	-0.000850971		3.115	0.00059782	1.04796e-05	0.000664107	0.000890355	0.000645366	0.000433774		3.115	0.00174	-0.00102	-0.000465548	0.000969956	0.00158	0.00221
3.12	0.000435004	-0.00522	-0.00685	-0.00116	0.000737419	-0.000889595		3.12	0.000588049	3.27588e-05	0.000681527	0.000891668	0.000638144	0.000413949		3.12	0.00175	-0.000924086	-0.000375402	0.00103	0.0016	0.00216
3.125	0.000377945	-0.00544	-0.007	-0.00122	0.000679694	-0.000925605		3.125	0.000577814	5.35958e-05	0.000697622	0.000892065	0.00063035	0.000394132		3.125	0.00176	-0.000830199	-0.000288291	0.00108	0.00162	0.00212
3.13	0.000322276	-0.00567	-0.00716	-0.00127	0.000623027	-0.000959023		3.13	0.000567119	7.29847e-05	0.000712388	0.000891548	0.000621986	0.000374326		3.13	0.00176	-0.000739399	-0.000204268	0.00113	0.00164	0.00207
3.135	0.000268042	-0.00589	-0.00731	-0.00133	0.000567472	-0.000989873		3.135	0.000555965	9.09203e-05	0.000725823	0.000890117	0.000613054	0.000354533		3.135	0.00177	-0.000651748	-0.000123383	0.00118	0.00165	0.00202
3.14	0.000215282	-0.00612	-0.00746	-0.00138	0.000513084	-0.00102		3.14	0.000544354	0.000107399	0.000737925	0.000887774	0.000603557	0.000334752		3.14	0.00177	-0.000567306	-4.56792e-05	0.00122	0.00166	0.00196
3.145	0.000164038	-0.00635	-0.00762	-0.00143	0.000459919	-0.00104		3.145	0.000532289	0.000122418	0.000748693	0.000884522	0.000593497	0.000314985		3.145	0.00177	-0.000486126	2.88035e-05	0.00126	0.00167	0.00191
3.15	0.000114351	-0.00657	-0.00777	-0.00149	0.000408027	-0.00107		3.15	0.000519773	0.000135978	0.000758131	0.000880365	0.000582877	0.000295229		3.15	0.00176	-0.000408254	0.000100032	0.0013	0.00168	0.00185
3.155	6.62552e-05	-0.0068	-0.00793	-0.00154	0.000357459	-0.00109		3.155	0.000506809	0.000148083	0.000766241	0.000875309	0.000571702	0.000275487		3.155	0.00175	-0.00033373	0.00016798	0.00134	0.00168	0.0018
3.16	1.9787e-05	-0.00703	-0.00808	-0.00159	0.000308262	-0.00111		3.16	0.000493405	0.00015874	0.000773034	0.000869363	0.00055998	0.00025576		3.16	0.00174	-0.000262587	0.000232627	0.00137	0.00169	0.00174
3.165	-2.5023e-05	-0.00726	-0.00823	-0.00164	0.00026048	-0.00112		3.165	0.00047957	0.00016796	0.000778519	0.00086254	0.00054772	0.000236053		3.165	0.00173	-0.000194853	0.000293957	0.0014	0.00168	0.00168
3.17	-6.81476e-05	-0.00749	-0.00839	-0.00169	0.000214153	-0.00114		3.17	0.000465317	0.000175756	0.000782714	0.000854854	0.000534937	0.000216374		3.17	0.00172	-0.000130548	0.000351963	0.00143	0.00168	0.00161
3.175	-0.000109564	-0.00772	-0.00854	-0.00173	0.000169316	-0.00115		3.175	0.000450661	0.000182149	0.000785637	0.000846326	0.000521647	0.000196733		3.175	0.0017	-6.96857e-05	0.000406642	0.00145	0.00167	0.00155
3.18	-0.000149254	-0.00794	-0.00869	-0.00178	0.000126	-0.00116		3.18	0.000435621	0.000187161	0.000787312	0.000836978	0.00050787	0.000177144		3.18	0.00168	-1.22726e-05	0.000458	0.00147	0.00167	0.00149
3.185	-0.000187204	-0.00817	-0.00884	-0.00183	8.42295e-05	-0.00116		3.185	0.000420221	0.000190819	0.000787767	0.000826837	0.00049363	0.000157624		3.185	0.00166	4.16897e-05	0.000506046	0.00149	0.00166	0.00142
3.19	-0.000223407	-0.0084	-0.00899	-0.00187	4.4025e-05	-0.00117		3.19	0.000404487	0.000193155	0.000787033	0.000815932	0.000478954	0.000138195		3.19	0.00164	9.22059e-05	0.000550794	0.00151	0.00164	0.00136
3.195	-0.00025786	-0.00863	-0.00914	-0.00191	5.40076e-06	-0.00117		3.195	0.000388448	0.000194203	0.000785146	0.000804298	0.000463873	0.000118879		3.195	0.00161	0.000139286	0.000592265	0.00152	0.00163	0.00129
3.2	-0.000290567	-0.00885	-0.00929	-0.00195	-3.16339e-05	-0.00117		3.2	0.000372135	0.000194001	0.000782141	0.000791969	0.000448419	9.9704e-05		3.2	0.00159	0.000182947	0.000630486	0.00153	0.00161	0.00122
3.205	-0.000321535	-0.00908	-0.00943	-0.00199	-6.70753e-05	-0.00117		3.205	0.000355585	0.00019259	0.000778062	0.000778985	0.000432629	8.06997e-05		3.205	0.00156	0.000223207	0.000665484	0.00154	0.00159	0.00116
3.21	-0.000350778	-0.00931	-0.00958	-0.00203	-0.000100924	-0.00117		3.21	0.000338834	0.000190013	0.00077295	0.000765386	0.00041654	6.18976e-05		3.21	0.00153	0.000260092	0.000697294	0.00154	0.00157	0.00109
3.215	-0.000378313	-0.00953	-0.00972	-0.00207	-0.000133187	-0.00116		3.215	0.000321919	0.000186315	0.000766849	0.000751214	0.000400191	4.33312e-05		3.215	0.0015	0.000293631	0.000725954	0.00154	0.00155	0.00102
3.22	-0.000404161	-0.00975	-0.00986	-0.00211	-0.000163872	-0.00115		3.22	0.000304881	0.00018154	0.000759805	0.000736512	0.000383622	2.50346e-05		3.22	0.00146	0.000323858	0.000751504	0.00154	0.00152	0.000952768
3.225	-0.000428349	-0.00998	-0.01	-0.00214	-0.000192993	-0.00114		3.225	0.000287757	0.000175737	0.000751865	0.000721323	0.000366873	7.04253e-06		3.225	0.00143	0.000350808	0.00077399	0.00154	0.0015	0.00088532
3.23	-0.000450903	-0.0102	-0.01014	-0.00218	-0.000220568	-0.00113		3.23	0.000270588	0.000168952	0.000743074	0.00070569	0.000349984	-1.06106e-05		3.23	0.00139	0.000374522	0.000793459	0.00154	0.00147	0.000818082
3.235	-0.000471854	-0.01042	-0.01028	-0.00221	-0.000246613	-0.00112		3.235	0.000253411	0.00016123	0.000733477	0.000689654	0.000332994	-2.78914e-05		3.235	0.00136	0.000395044	0.00080996	0.00153	0.00144	0.00075116
3.24	-0.000491234	-0.01064	-0.01042	-0.00224	-0.00027115	-0.00111		3.24	0.000236263	0.000152618	0.00072312	0.000673258	0.00031594	-4.47678e-05		3.24	0.00132	0.000412419	0.000823547	0.00152	0.00141	0.00068466
3.245	-0.000509076	-0.01085	-0.01055	-0.00227	-0.0002942	-0.00109		3.245	0.000219179	0.000143159	0.000712045	0.000656539	0.000298859	-6.12098e-05		3.245	0.00128	0.000426698	0.000834274	0.00151	0.00138	0.000618683
3.25	-0.000525413	-0.01107	-0.01069	-0.00229	-0.000315784	-0.00108		3.25	0.000202191	0.000132897	0.000700294	0.000639535	0.000281783	-7.71898e-05		3.25	0.00124	0.000437931	0.000842199	0.0015	0.00134	0.000553329
3.255	-0.000540279	-0.01129	-0.01082	-0.00232	-0.000335926	-0.00106		3.255	0.00018533	0.000121871	0.000687907	0.000622282	0.000264744	-9.26829e-05		3.255	0.0012	0.000446173	0.000847381	0.00148	0.00131	0.000488692
3.26	-0.000553706	-0.0115	-0.01095	-0.00234	-0.000354647	-0.00104		3.26	0.000168623	0.000110123	0.000674921	0.000604811	0.000247771	-0.000107667		3.26	0.00116	0.000451479	0.000849881	0.00146	0.00127	0.000424863
3.265	-0.000565725	-0.01171	-0.01108	-0.00237	-0.000371966	-0.00102		3.265	0.000152094	9.76879e-05	0.000661373	0.000587154	0.00023089	-0.000122125		3.265	0.00111	0.000453908	0.00084976	0.00144	0.00124	0.000361928
3.27	-0.000576365	-0.01192	-0.0112	-0.00239	-0.000387904	-0.000998481		3.27	0.000135767	8.46028e-05	0.000647296	0.000569338	0.000214123	-0.00013604		3.27	0.00107	0.00045352	0.000847082	0.00142	0.0012	0.00029997
3.275	-0.000585656	-0.01213	-0.01133	-0.00241	-0.000402479	-0.000976687		3.275	0.000119659	7.09015e-05	0.000632722	0.000551389	0.000197492	-0.000149399		3.275	0.00103	0.000450376	0.000841913	0.0014	0.00116	0.000239067
3.28	-0.000593623	-0.01234	-0.01145	-0.00243	-0.000415706	-0.00095402		3.28	0.000103788	5.6617e-05	0.000617684	0.000533332	0.000181015	-0.000162195		3.28	0.000982938	0.000444539	0.000834318	0.00138	0.00112	0.000179293
3.285	-0.000600291	-0.01254	-0.01157	-0.00244	-0.000427602	-0.000930543		3.285	8.81696e-05	4.1781e-05	0.000602209	0.000515189	0.000164709	-0.00017442		3.285	0.000938585	0.000436076	0.000824365	0.00135	0.00108	0.000120716
3.29	-0.000605682	-0.01275	-0.01169	-0.00246	-0.000438178	-0.000906312		3.29	7.28158e-05	2.64246e-05	0.000586327	0.000496981	0.000148589	-0.00018607		3.29	0.000893942	0.000425052	0.000812123	0.00133	0.00104	6.34023e-05
3.295	-0.000609816	-0.01295	-0.0118	-0.00247	-0.000447448	-0.000881382		3.295	5.77384e-05	1.05784e-05	0.000570067	0.000478728	0.000132669	-0.000197143		3.295	0.000849084	0.000411537	0.000797662	0.0013	0.001	7.41286e-06
3.3	-0.000612713	-0.01315	-0.01192	-0.00249	-0.000455421	-0.000855802		3.3	4.2948e-05	-5.72673e-06	0.000553456	0.000460451	0.000116961	-0.000207638		3.3	0.00080408	0.0003956	0.000781053	0.00127	0.000961737	-4.71954e-05
3.305	-0.000614391	-0.01335	-0.01203	-0.0025	-0.000462108	-0.000829621		3.305	2.84546e-05	-2.24601e-05	0.000536523	0.000442169	0.000101477	-0.000217556		3.305	0.000759001	0.000377314	0.000762369	0.00124	0.000920151	-0.000100369
3.31	-0.000614866	-0.01354	-0.01214	-0.00251	-0.000467519	-0.000802881		3.31	1.42678e-05	-3.95901e-05	0.000519296	0.000423901	8.62305e-05	-0.000226897		3.31	0.000713916	0.000356754	0.000741686	0.00121	0.000878248	-0.000152059
3.315	-0.000614156	-0.01374	-0.01225	-0.00251	-0.000471664	-0.000775624		3.315	3.97163e-07	-5.70847e-05	0.000501804	0.000405667	7.12324e-05	-0.000235665		3.315	0.000668891	0.000333997	0.000719079	0.00117	0.000836097	-0.000202217
3.32	-0.000612276	-0.01393	-0.01235	-0.00252	-0.000474552	-0.00074789		3.32	-1.31474e-05	-7.49108e-05	0.000484078	0.000387489	5.64956e-05	-0.000243859		3.32	0.000623993	0.000309121	0.000694627	0.00114	0.000793767	-0.000250802
3.325	-0.000609245	-0.01412	-0.01246	-0.00252	-0.000476194	-0.000719716		3.325	-2.63555e-05	-9.3034e-05	0.000466149	0.000369387	4.20332e-05	-0.000251484		3.325	0.000579287	0.000282207	0.000668409	0.00111	0.000751325	-0.00029777
3.33	-0.000605081	-0.01431	-0.01256	-0.00253	-0.000476604	-0.000691139		3.33	-3.92161e-05	-0.000111419	0.000448049	0.000351383	2.7859e-05	-0.000258538		3.33	0.000534839	0.00025334	0.000640509	0.00107	0.000708841	-0.000343086
3.335	-0.000599803	-0.01449	-0.01266	-0.00253	-0.000475795	-0.000662195		3.335	-5.17174e-05	-0.00013003	0.00042981	0.000333501	1.39876e-05	-0.000265024		3.335	0.000490711	0.000222604	0.00061101	0.00103	0.000666381	-0.000386712
3.34	-0.000593432	-0.01468	-0.01275	-0.00253	-0.000473785	-0.00063292		3.34	-6.3847e-05	-0.00014883	0.000411467	0.000315765	4.34244e-07	-0.000270941		3.34	0.000446968	0.000190088	0.000579997	0.000997687	0.000624012	-0.000428616
3.345	-0.000585993	-0.01486	-0.01285	-0.00252	-0.000470591	-0.000603352		3.345	-7.55919e-05	-0.00016778	0.000393056	0.000298198	-1.27852e-05	-0.000276289		3.345	0.000403671	0.000155881	0.000547559	0.000960178	0.000581802	-0.000468767
3.35	-0.000577512	-0.01504	-0.01294	-0.00252	-0.000466236	-0.000573528		3.35	-8.69385e-05	-0.000186842	0.000374609	0.000280827	-2.56542e-05	-0.000281066		3.35	0.000360882	0.000120076	0.000513782	0.000922136	0.000539817	-0.000507135
3.355	-0.000568016	-0.01521	-0.01303	-0.00251	-0.000460743	-0.000543486		3.355	-9.78729e-05	-0.000205977	0.000356165	0.000263676	-3.81562e-05	-0.000285273		3.355	0.000318662	8.2764e-05	0.000478758	0.00088364	0.000498121	-0.000543695
3.36	-0.000557538	-0.01539	-0.01311	-0.00251	-0.000454142	-0.000513267		3.36	-0.000108381	-0.000225147	0.000337757	0.00024677	-5.02745e-05	-0.000288907		3.36	0.000277069	4.40397e-05	0.000442576	0.000844768	0.000456781	-0.000578424
3.365	-0.000546111	-0.01556	-0.0132	-0.0025	-0.000446462	-0.000482911		3.365	-0.00011845	-0.000244312	0.000319421	0.000230135	-6.19926e-05	-0.000291968		3.365	0.000236162	3.99757e-06	0.000405327	0.000805597	0.000415857	-0.0006113
3.37	-0.000533772	-0.01573	-0.01328	-0.00249	-0.000437736	-0.000452462		3.37	-0.000128067	-0.000263434	0.000301193	0.000213794	-7.32946e-05	-0.000294454		3.37	0.000195994	-3.72679e-05	0.000367102	0.000766202	0.000375412	-0.000642306
3.375	-0.00052056	-0.01589	-0.01336	-0.00248	-0.000428001	-0.000421964		3.375	-0.000137218	-0.000282477	0.000283105	0.000197772	-8.41653e-05	-0.000296366		3.375	0.000156619	-7.96623e-05	0.00032799	0.000726659	0.000335506	-0.000671428
3.38	-0.000506516	-0.01606	-0.01343	-0.00247	-0.000417294	-0.000391462		3.38	-0.000145893	-0.000301405	0.000265189	0.00018209	-9.4591e-05	-0.000297706		3.38	0.000118089	-0.000123092	0.00028808	0.00068704	0.000296194	-0.000698655
3.385	-0.000491684	-0.01622	-0.01351	-0.00245	-0.000405657	-0.000361003		3.385	-0.000154082	-0.000320182	0.000247478	0.00016677	-0.000104559	-0.000298474		3.385	8.04488e-05	-0.000167464	0.00024746	0.000647417	0.000257532	-0.00072398
3.39	-0.000476109	-0.01638	-0.01358	-0.00244	-0.000393132	-0.000330635		3.39	-0.000161777	-0.000338778	0.00023	0.00015183	-0.000114059	-0.000298676		3.39	4.37442e-05	-0.000212688	0.000206217	0.000607858	0.000219569	-0.0007474
3.395	-0.000459837	-0.01654	-0.01365	-0.00242	-0.000379764	-0.000300404		3.395	-0.000168973	-0.00035716	0.000212782	0.000137287	-0.000123081	-0.000298318		3.395	8.0155e-06	-0.000258675	0.000164432	0.000568428	0.000182355	-0.000768917
3.4	-0.000442915	-0.0167	-0.01372	-0.0024	-0.000365597	-0.00027036		3.4	-0.000175664	-0.000375301	0.00019585	0.000123157	-0.000131619	-0.000297406		3.4	-2.67005e-05	-0.000305336	0.000122189	0.000529191	0.000145933	-0.000788536
3.405	-0.000425393	-0.01685	-0.01379	-0.00238	-0.000350678	-0.000240551		3.405	-0.000181849	-0.000393174	0.000179227	0.000109452	-0.000139668	-0.000295952		3.405	-6.03709e-05	-0.000352589	7.95656e-05	0.000490206	0.000110344	-0.000806268
3.41	-0.000407318	-0.017	-0.01385	-0.00236	-0.000335053	-0.000211023		3.41	-0.000187528	-0.000410754	0.000162933	9.61838e-05	-0.000147226	-0.000293968		3.41	-9.29664e-05	-0.00040035	3.66379e-05	0.00045153	7.56238e-05	-0.000822126
3.415	-0.000388738	-0.01715	-0.01391	-0.00234	-0.00031877	-0.000181823		3.415	-0.000192704	-0.00042802	0.000146986	8.33598e-05	-0.000154292	-0.000291467		3.415	-0.000124462	-0.00044854	-6.52081e-06	0.000413214	4.18065e-05	-0.000836131
3.42	-0.000369702	-0.0173	-0.01397	-0.00232	-0.000301874	-0.000152996		3.42	-0.000197382	-0.000444953	0.000131404	7.09864e-05	-0.000160869	-0.000288468		3.42	-0.000154836	-0.000497082	-4.98401e-05	0.000375309	8.921e-06	-0.000848304
3.425	-0.000350256	-0.01744	-0.01403	-0.00229	-0.000284411	-0.000124586		3.425	-0.000201569	-0.000461535	0.0001162	5.90676e-05	-0.00016696	-0.000284987		3.425	-0.000184072	-0.000545902	-9.32523e-05	0.000337861	-2.30071e-05	-0.000858673
3.43	-0.000330448	-0.01758	-0.01408	-0.00227	-0.000266427	-9.66351e-05		3.43	-0.000205272	-0.00047775	0.000101386	4.76057e-05	-0.000172572	-0.000281047		3.43	-0.000212156	-0.000594928	-0.000136693	0.000300913	-5.39556e-05	-0.000867269
3.435	-0.000310321	-0.01772	-0.01413	-0.00224	-0.000247967	-6.91818e-05		3.435	-0.000208504	-0.000493584	8.69718e-05	3.6601e-05	-0.000177713	-0.000276669		3.435	-0.000239076	-0.00064409	-0.000180099	0.000264505	-8.39057e-05	-0.000874127
3.44	-0.00028992	-0.01786	-0.01418	-0.00221	-0.000229074	-4.22637e-05		3.44	-0.000211275	-0.000509026	7.29673e-05	2.60523e-05	-0.000182391	-0.000271878		3.44	-0.000264826	-0.000693323	-0.000223411	0.000228675	-0.000112842	-0.000879283
3.445	-0.000269287	-0.018	-0.01423	-0.00218	-0.000209789	-1.59155e-05		3.445	-0.0002136	-0.000524065	5.93792e-05	1.59571e-05	-0.000186617	-0.000266697		3.445	-0.000289402	-0.000742561	-0.000266572	0.000193457	-0.000140751	-0.000882779
3.45	-0.000248463	-0.01813	-0.01428	-0.00216	-0.000190154	9.83046e-06		3.45	-0.000215492	-0.000538692	4.62137e-05	6.31192e-06	-0.000190403	-0.000261154		3.45	-0.000312801	-0.000791742	-0.000309526	0.000158883	-0.000167622	-0.000884657
3.455	-0.000227487	-0.01827	-0.01433	-0.00213	-0.000170208	3.49447e-05		3.455	-0.000216967	-0.000552897	3.34759e-05	-2.88767e-06	-0.000193762	-0.000255274		3.455	-0.000335025	-0.000840804	-0.000352221	0.000124985	-0.000193449	-0.000884964
3.46	-0.000206396	-0.0184	-0.01437	-0.00209	-0.000149989	5.94003e-05		3.46	-0.00021804	-0.000566674	2.11705e-05	-1.16466e-05	-0.000196705	-0.000249083		3.46	-0.000356076	-0.000889689	-0.000394603	9.1789e-05	-0.000218224	-0.000883744
3.465	-0.000185228	-0.01853	-0.01441	-0.00206	-0.000129536	8.31727e-05		3.465	-0.000218727	-0.000580014	9.30146e-06	-1.997e-05	-0.000199245	-0.000242609		3.465	-0.000375958	-0.000938339	-0.000436624	5.93225e-05	-0.000241943	-0.000881048
3.47	-0.000164016	-0.01865	-0.01445	-0.00203	-0.000108882	0.00010624		3.47	-0.000219042	-0.000592912	-2.12756e-06	-2.78633e-05	-0.000201397	-0.000235876		3.47	-0.000394678	-0.000986699	-0.000478236	2.76099e-05	-0.000264605	-0.000876925
3.475	-0.000142795	-0.01878	-0.01449	-0.002	-8.80645e-05	0.000128582		3.475	-0.000219001	-0.000605361	-1.3113e-05	-3.53318e-05	-0.000203171	-0.000228911		3.475	-0.000412243	-0.00103	-0.00051939	-3.32548e-06	-0.000286207	-0.000871425
3.48	-0.000121596	-0.0189	-0.01452	-0.00197	-6.71164e-05	0.000150182		3.48	-0.000218619	-0.000617353	-2.36513e-05	-4.23806e-05	-0.00020458	-0.000221737		3.48	-0.000428663	-0.00108	-0.000560043	-3.34618e-05	-0.000306751	-0.000864599
3.485	-0.000100451	-0.01903	-0.01456	-0.00193	-4.60712e-05	0.000171024		3.485	-0.00021791	-0.000628884	-3.3739e-05	-4.90146e-05	-0.000205637	-0.000214378		3.485	-0.000443947	-0.00113	-0.000600148	-6.27784e-05	-0.000326238	-0.0008565
3.49	-7.93915e-05	-0.01915	-0.01459	-0.0019	-2.49617e-05	0.000191094		3.49	-0.000216886	-0.000639945	-4.33724e-05	-5.52382e-05	-0.000206351	-0.000206856		3.49	-0.000458105	-0.00118	-0.000639665	-9.1256e-05	-0.00034467	-0.000847178
3.495	-5.8446e-05	-0.01926	-0.01462	-0.00186	-3.82012e-06	0.000210379		3.495	-0.000215561	-0.000650531	-5.2548e-05	-6.10554e-05	-0.000206733	-0.000199192		3.495	-0.000471151	-0.00122	-0.000678551	-0.000118877	-0.00036205	-0.000836686
3.5	-3.76443e-05	-0.01938	-0.01465	-0.00183	1.73217e-05	0.000228869		3.5	-0.000213946	-0.000660635	-6.12619e-05	-6.64702e-05	-0.000206793	-0.000191406		3.5	-0.000483096	-0.00127	-0.000716766	-0.000145623	-0.000378384	-0.000825076
3.505	-1.70151e-05	-0.0195	-0.01468	-0.00179	3.8432e-05	0.000246553		3.505	-0.000212051	-0.000670252	-6.95107e-05	-7.14859e-05	-0.000206541	-0.000183514		3.505	-0.000493955	-0.00131	-0.000754272	-0.00017148	-0.000393677	-0.0008124
3.51	3.41305e-06	-0.01961	-0.01471	-0.00175	5.94793e-05	0.000263424		3.51	-0.000209888	-0.000679375	-7.72909e-05	-7.61061e-05	-0.000205983	-0.000175535		3.51	-0.00050374	-0.00136	-0.00079103	-0.000196432	-0.000407934	-0.000798708
3.515	2.3612e-05	-0.01972	-0.01474	-0.00172	8.04325e-05	0.000279472		3.515	-0.000207466	-0.000687999	-8.45994e-05	-8.03339e-05	-0.00020513	-0.000167485		3.515	-0.000512468	-0.0014	-0.000827007	-0.000220467	-0.000421164	-0.000784053
3.52	4.3554e-05	-0.01984	-0.01476	-0.00168	0.00010126	0.00029469		3.52	-0.000204795	-0.00069612	-9.14335e-05	-8.41729e-05	-0.000203989	-0.000159377		3.52	-0.000520154	-0.00144	-0.000862166	-0.000243573	-0.000433374	-0.000768486
3.525	6.32114e-05	-0.01995	-0.01478	-0.00164	0.000121932	0.000309073		3.525	-0.000201884	-0.000703731	-9.77912e-05	-8.76268e-05	-0.000202567	-0.000151227		3.525	-0.000526816	-0.00148	-0.000896477	-0.000265739	-0.000444574	-0.000752058
3.53	8.2557e-05	-0.02005	-0.01481	-0.0016	0.000142416	0.000322614		3.53	-0.000198742	-0.000710832	-0.000103671	-9.06995e-05	-0.000200873	-0.000143048		3.53	-0.000532469	-0.00153	-0.000929909	-0.000286956	-0.000454773	-0.000734818
3.535	0.000101564	-0.02016	-0.01483	-0.00157	0.000162682	0.000335308		3.535	-0.000195378	-0.000717419	-0.000109073	-9.3396e-05	-0.000198914	-0.000134852		3.535	-0.000537134	-0.00157	-0.000962432	-0.000307217	-0.000463983	-0.000716817
3.54	0.000120207	-0.02027	-0.01485	-0.00153	0.000182701	0.000347152		3.54	-0.000191803	-0.00072349	-0.000113998	-9.57214e-05	-0.000196701	-0.000126653		3.54	-0.000540829	-0.00161	-0.000994021	-0.000326516	-0.000472217	-0.000698106
3.545	0.000138459	-0.02037	-0.01486	-0.00149	0.000202442	0.00035814		3.545	-0.000188025	-0.000729047	-0.000118447	-9.7682e-05	-0.00019424	-0.000118462		3.545	-0.000543574	-0.00164	-0.00102	-0.000344847	-0.000479488	-0.000678734
3.55	0.000156296	-0.02048	-0.01488	-0.00145	0.000221878	0.000368272		3.55	-0.000184056	-0.00073409	-0.000122423	-9.92848e-05	-0.000191543	-0.000110293		3.55	-0.000545391	-0.00168	-0.00105	-0.00036221	-0.000485811	-0.00065875
3.555	0.000173694	-0.02058	-0.0149	-0.00141	0.00024098	0.000377546		3.555	-0.000179906	-0.000738623	-0.000125931	-0.000100538	-0.00018862	-0.000102157		3.555	-0.000546303	-0.00172	-0.00108	-0.000378602	-0.000491202	-0.000638203
3.56	0.000190632	-0.02068	-0.01491	-0.00138	0.000259723	0.000385962		3.56	-0.000175587	-0.000742648	-0.000128975	-0.00010145	-0.000185481	-9.40672e-05		3.56	-0.000546332	-0.00175	-0.00111	-0.000394025	-0.000495678	-0.000617144
3.565	0.000207087	-0.02078	-0.01493	-0.00134	0.000278079	0.000393521		3.565	-0.000171111	-0.000746172	-0.000131564	-0.000102032	-0.000182138	-8.6037e-05		3.565	-0.000545502	-0.00179	-0.00114	-0.000408482	-0.000499257	-0.00059562
3.57	0.00022304	-0.02088	-0.01494	-0.0013	0.000296027	0.000400226		3.57	-0.000166491	-0.000749201	-0.000133704	-0.000102293	-0.000178604	-7.80791e-05		3.57	-0.00054384	-0.00182	-0.00116	-0.000421975	-0.00050196	-0.00057368
3.575	0.000238474	-0.02098	-0.01496	-0.00126	0.000313543	0.000406082		3.575	-0.00016174	-0.000751743	-0.000135404	-0.000102245	-0.000174891	-7.02067e-05		3.575	-0.000541372	-0.00185	-0.00119	-0.000434512	-0.000503806	-0.000551373
3.58	0.000253371	-0.02108	-0.01497	-0.00123	0.000330607	0.000411095		3.58	-0.000156872	-0.000753805	-0.000136675	-0.000101901	-0.000171013	-6.24332e-05		3.58	-0.000538123	-0.00188	-0.00121	-0.0004461	-0.000504818	-0.000528745
3.585	0.000267719	-0.02118	-0.01498	-0.00119	0.0003472	0.000415274		3.585	-0.0001519	-0.000755399	-0.000137526	-0.000101274	-0.000166984	-5.47717e-05		3.585	-0.000534124	-0.00191	-0.00123	-0.000456747	-0.000505019	-0.000505846
3.59	0.000281504	-0.02128	-0.01499	-0.00115	0.000363306	0.000418629		3.59	-0.00014684	-0.000756533	-0.000137968	-0.000100375	-0.000162817	-4.72355e-05		3.59	-0.000529401	-0.00194	-0.00125	-0.000466465	-0.000504432	-0.00048272
3.595	0.000294716	-0.02138	-0.015	-0.00111	0.00037891	0.000421172		3.595	-0.000141704	-0.00075722	-0.000138014	-9.922e-05	-0.000158527	-3.98373e-05		3.595	-0.000523985	-0.00197	-0.00127	-0.000475265	-0.000503082	-0.000459416
3.6	0.000307347	-0.02147	-0.01501	-0.00108	0.000393999	0.000422916		3.6	-0.000136506	-0.000757469	-0.000137676	-9.78207e-05	-0.000154127	-3.25896e-05		3.6	-0.000517905	-0.00199	-0.00129	-0.000483161	-0.000500994	-0.000435978
3.605	0.000319391	-0.02157	-0.01502	-0.00104	0.000408561	0.000423879		3.605	-0.000131261	-0.000757293	-0.000136964	-9.6191e-05	-0.000149632	-2.55041e-05		3.605	-0.000511191	-0.00202	-0.00131	-0.000490166	-0.000498195	-0.00041245
3.61	0.000330842	-0.02166	-0.01503	-0.001	0.000422589	0.000424079		3.61	-0.000125981	-0.000756702	-0.000135892	-9.43438e-05	-0.000145053	-1.8592e-05		3.61	-0.000503873	-0.00204	-0.00133	-0.000496295	-0.000494709	-0.000388877
3.615	0.000341698	-0.02176	-0.01504	-0.000967831	0.000436073	0.000423533		3.615	-0.000120679	-0.000755708	-0.000134471	-9.22919e-05	-0.000140405	-1.18634e-05		3.615	-0.000495981	-0.00207	-0.00134	-0.000501566	-0.000490565	-0.000365302
3.62	0.000351958	-0.02185	-0.01505	-0.000932336	0.000449009	0.000422265		3.62	-0.000115367	-0.000754323	-0.000132713	-9.00474e-05	-0.000135698	-5.32735e-06		3.62	-0.000487547	-0.00209	-0.00136	-0.000505994	-0.000485788	-0.000341764
3.625	0.000361623	-0.02195	-0.01505	-0.00089722	0.000461391	0.000420295		3.625	-0.000110054	-0.000752556	-0.000130628	-8.7622e-05	-0.000130944	1.008e-06		3.625	-0.000478599	-0.00211	-0.00137	-0.000509597	-0.000480406	-0.000318305
3.63	0.000370693	-0.02204	-0.01506	-0.000862503	0.000473216	0.000417648		3.63	-0.000104751	-0.00075042	-0.000128229	-8.50266e-05	-0.000126153	7.13591e-06		3.63	-0.000469168	-0.00213	-0.00139	-0.000512392	-0.000474445	-0.000294962
3.635	0.000379171	-0.02213	-0.01507	-0.000828199	0.000484484	0.000414348		3.635	-9.94678e-05	-0.000747923	-0.000125525	-8.22714e-05	-0.000121335	1.30509e-05		3.635	-0.000459284	-0.00215	-0.0014	-0.000514399	-0.000467932	-0.000271772
3.64	0.000387061	-0.02222	-0.01508	-0.000794325	0.000495191	0.000410421		3.64	-9.42111e-05	-0.000745077	-0.000122526	-7.93659e-05	-0.000116497	1.87486e-05		3.64	-0.000448974	-0.00216	-0.00141	-0.000515634	-0.000460892	-0.000248772
3.645	0.000394368	-0.02232	-0.01508	-0.000760896	0.000505339	0.000405893		3.645	-8.8988e-05	-0.000741889	-0.000119241	-7.6319e-05	-0.000111648	2.42262e-05		3.645	-0.000438267	-0.00218	-0.00142	-0.000516117	-0.000453352	-0.000225993
3.65	0.000401098	-0.02241	-0.01509	-0.000727925	0.000514928	0.00040079		3.65	-8.38046e-05	-0.00073837	-0.000115681	-7.31386e-05	-0.000106794	2.94819e-05		3.65	-0.000427192	-0.00219	-0.00142	-0.000515867	-0.000445337	-0.000203469
3.655	0.000407256	-0.0225	-0.0151	-0.000695426	0.00052396	0.000395138		3.655	-7.86658e-05	-0.000734528	-0.000111852	-6.98323e-05	-0.000101941	3.45154e-05		3.655	-0.000415774	-0.00221	-0.00143	-0.000514903	-0.000436872	-0.000181229
3.66	0.000412848	-0.02259	-0.0151	-0.000663411	0.000532435	0.000388965		3.66	-7.35758e-05	-0.000730372	-0.000107765	-6.64069e-05	-9.70931e-05	3.93272e-05		3.66	-0.000404041	-0.00222	-0.00144	-0.000513242	-0.000427982	-0.000159301
3.665	0.000417883	-0.02269	-0.01511	-0.000631892	0.000540357	0.000382298		3.665	-6.8538e-05	-0.000725911	-0.000103425	-6.28689e-05	-9.22554e-05	4.3919e-05		3.665	-0.000392017	-0.00223	-0.00144	-0.000510906	-0.000418691	-0.000137712
3.67	0.000422366	-0.02278	-0.01511	-0.00060088	0.000547729	0.000375162		3.67	-6.35552e-05	-0.000721151	-9.88429e-05	-5.92243e-05	-8.74314e-05	4.82932e-05		3.67	-0.000379728	-0.00224	-0.00145	-0.000507912	-0.000409022	-0.000116487
3.675	0.000426307	-0.02287	-0.01512	-0.000570386	0.000554553	0.000367585		3.675	-5.86297e-05	-0.000716103	-9.40247e-05	-5.54789e-05	-8.26245e-05	5.24531e-05		3.675	-0.000367199	-0.00225	-0.00145	-0.000504279	-0.000398999	-9.56482e-05
3.68	0.000429712	-0.02296	-0.01512	-0.00054042	0.000560834	0.000359593		3.68	-5.37634e-05	-0.000710774	-8.89788e-05	-5.16383e-05	-7.78376e-05	5.64025e-05		3.68	-0.000354452	-0.00226	-0.00145	-0.000500028	-0.000388644	-7.52182e-05
3.685	0.00043259	-0.02305	-0.01513	-0.000510991	0.000566575	0.000351211		3.685	-4.8958e-05	-0.000705173	-8.37133e-05	-4.77081e-05	-7.30734e-05	6.01457e-05		3.685	-0.000341511	-0.00227	-0.00146	-0.000495177	-0.000377979	-5.52167e-05
3.69	0.000434951	-0.02315	-0.01514	-0.000482107	0.000571782	0.000342465		3.69	-4.42149e-05	-0.000699309	-7.82362e-05	-4.36938e-05	-6.83348e-05	6.3687e-05		3.69	-0.000328399	-0.00227	-0.00146	-0.000489746	-0.000367027	-3.56622e-05
3.695	0.000436802	-0.02324	-0.01514	-0.000453776	0.000576458	0.00033338		3.695	-3.95358e-05	-0.000693191	-7.25562e-05	-3.96011e-05	-6.36243e-05	6.70311e-05		3.695	-0.000315137	-0.00228	-0.00146	-0.000483755	-0.000355809	-1.6572e-05
3.7	0.000438154	-0.02333	-0.01515	-0.000426006	0.00058061	0.000323981		3.7	-3.49223e-05	-0.000686829	-6.66821e-05	-3.5436e-05	-5.8945e-05	7.01824e-05		3.7	-0.000301748	-0.00228	-0.00145	-0.000477224	-0.000344347	2.03783e-06
3.705	0.000439016	-0.02342	-0.01515	-0.000398802	0.000584244	0.000314292		3.705	-3.03762e-05	-0.000680234	-6.06231e-05	-3.12048e-05	-5.42998e-05	7.31454e-05		3.705	-0.000288252	-0.00228	-0.00145	-0.000470173	-0.000332662	2.01527e-05
3.71	0.000439398	-0.02351	-0.01516	-0.00037217	0.000587365	0.000304337		3.71	-2.58998e-05	-0.000673414	-5.43891e-05	-2.69141e-05	-4.96923e-05	7.59241e-05		3.71	-0.000274671	-0.00229	-0.00145	-0.000462623	-0.000320775	3.77588e-05
3.715	0.000439311	-0.02361	-0.01517	-0.000346113	0.000589983	0.00029414		3.715	-2.14956e-05	-0.000666383	-4.79902e-05	-2.25709e-05	-4.51261e-05	7.85221e-05		3.715	-0.000261024	-0.00229	-0.00145	-0.000454594	-0.000308707	5.48436e-05
3.72	0.000438766	-0.0237	-0.01517	-0.000320635	0.000592103	0.000283725		3.72	-1.71665e-05	-0.000659152	-4.14372e-05	-1.81825e-05	-4.06054e-05	8.09428e-05		3.72	-0.000247333	-0.00229	-0.00144	-0.000446107	-0.000296478	7.13954e-05
3.725	0.000437775	-0.02379	-0.01518	-0.000295739	0.000593735	0.000273114		3.725	-1.29157e-05	-0.000651732	-3.47411e-05	-1.37568e-05	-3.61348e-05	8.31887e-05		3.725	-0.000233618	-0.00229	-0.00144	-0.000437185	-0.000284111	8.74035e-05
3.73	0.000436349	-0.02389	-0.01518	-0.000271425	0.000594888	0.000262332		3.73	-8.7472e-06	-0.000644136	-2.79136e-05	-9.30201e-06	-3.17193e-05	8.52623e-05		3.73	-0.000219898	-0.00228	-0.00143	-0.000427849	-0.000271624	0.000102858
3.735	0.000434503	-0.02398	-0.01519	-0.000247694	0.000595571	0.000251399		3.735	-4.66492e-06	-0.000636378	-2.09666e-05	-4.82657e-06	-2.73641e-05	8.71651e-05		3.735	-0.000206194	-0.00228	-0.00142	-0.000418121	-0.00025904	0.00011775
3.74	0.000432247	-0.02407	-0.0152	-0.000224546	0.000595795	0.00024034		3.74	-6.73353e-07	-0.000628471	-1.39124e-05	-3.39301e-07	-2.30749e-05	8.88985e-05		3.74	-0.000192523	-0.00228	-0.00142	-0.000408024	-0.000246377	0.000132071
3.745	0.000429598	-0.02417	-0.0152	-0.000201978	0.000595572	0.000229176		3.745	3.22282e-06	-0.000620428	-6.76334e-06	4.15084e-06	-1.88575e-05	9.04632e-05		3.745	-0.000178907	-0.00227	-0.00141	-0.000397579	-0.000233657	0.000145813
3.75	0.000426568	-0.02426	-0.01521	-0.000179988	0.000594911	0.00021793		3.75	7.01876e-06	-0.000612263	4.67968e-07	8.63479e-06	-1.47179e-05	9.186e-05		3.75	-0.000165362	-0.00227	-0.0014	-0.000386809	-0.0002209	0.00015897
3.755	0.000423172	-0.02435	-0.01522	-0.000158572	0.000593827	0.000206624		3.755	1.07096e-05	-0.00060399	7.76899e-06	1.31035e-05	-1.0662e-05	9.3089e-05		3.755	-0.000151909	-0.00226	-0.00139	-0.000375738	-0.000208125	0.000171537
3.76	0.000419426	-0.02445	-0.01523	-0.000137726	0.000592331	0.000195279		3.76	1.42903e-05	-0.000595623	1.51273e-05	1.7548e-05	-6.69587e-06	9.41505e-05		3.76	-0.000138565	-0.00225	-0.00138	-0.000364388	-0.000195353	0.000183507
3.765	0.000415344	-0.02454	-0.01523	-0.000117445	0.000590438	0.000183916		3.765	1.77564e-05	-0.000587174	2.25306e-05	2.19597e-05	-2.82521e-06	9.50448e-05		3.765	-0.000125347	-0.00225	-0.00137	-0.000352782	-0.000182601	0.000194877
3.77	0.000410943	-0.02464	-0.01524	-9.77221e-05	0.00058816	0.000172558		3.77	2.11034e-05	-0.000578657	2.99671e-05	2.633e-05	9.44521e-07	9.57721e-05		3.77	-0.000112273	-0.00224	-0.00136	-0.000340943	-0.000169891	0.000205643
3.775	0.000406238	-0.02473	-0.01525	-7.85516e-05	0.000585511	0.000161225		3.775	2.43271e-05	-0.000570085	3.74252e-05	3.06512e-05	4.60827e-06	9.63332e-05		3.775	-9.93594e-05	-0.00223	-0.00134	-0.000328893	-0.000157239	0.000215803
3.78	0.000401245	-0.02483	-0.01526	-5.9926e-05	0.000582507	0.000149937		3.78	2.74241e-05	-0.00056147	4.4894e-05	3.49158e-05	8.16146e-06	9.67288e-05		3.78	-8.66223e-05	-0.00222	-0.00133	-0.000316654	-0.000144663	0.000225355
3.785	0.000395981	-0.02493	-0.01527	-4.18375e-05	0.000579161	0.000138713		3.785	3.03913e-05	-0.000552823	5.2363e-05	3.91168e-05	1.16001e-05	9.69605e-05		3.785	-7.40769e-05	-0.00221	-0.00132	-0.000304249	-0.000132182	0.000234299
3.79	0.000390462	-0.02502	-0.01528	-2.42779e-05	0.000575487	0.000127573		3.79	3.32263e-05	-0.000544156	5.98225e-05	4.32482e-05	1.49207e-05	9.70301e-05		3.79	-6.1738e-05	-0.0022	-0.0013	-0.000291699	-0.000119812	0.000242635
3.795	0.000384703	-0.02512	-0.01529	-7.23887e-06	0.000571502	0.000116536		3.795	3.59273e-05	-0.000535479	6.72632e-05	4.73042e-05	1.81207e-05	9.69402e-05		3.795	-4.96195e-05	-0.00219	-0.00129	-0.000279026	-0.000107569	0.000250365
3.8	0.000378721	-0.02522	-0.0153	9.2884e-06	0.000567218	0.000105619		3.8	3.84932e-05	-0.000526803	7.46766e-05	5.12801e-05	2.11978e-05	9.66937e-05		3.8	-3.77344e-05	-0.00217	-0.00127	-0.00026625	-9.54684e-05	0.00025749
3.805	0.000372531	-0.02532	-0.01531	2.53128e-05	0.000562651	9.4839e-05		3.805	4.09235e-05	-0.000518135	8.20549e-05	5.51715e-05	2.41508e-05	9.62944e-05		3.805	-2.60951e-05	-0.00216	-0.00126	-0.000253392	-8.3525e-05	0.000264014
3.81	0.000366148	-0.02541	-0.01532	4.08432e-05	0.000557813	8.42114e-05		3.81	4.32184e-05	-0.000509486	8.93905e-05	5.89749e-05	2.69787e-05	9.57465e-05		3.81	-1.47132e-05	-0.00215	-0.00124	-0.000240471	-7.17526e-05	0.000269941
3.815	0.000359586	-0.02551	-0.01533	5.58888e-05	0.00055272	7.37514e-05		3.815	4.53786e-05	-0.000500862	9.66768e-05	6.2687e-05	2.96815e-05	9.5055e-05		3.815	-3.59917e-06	-0.00213	-0.00123	-0.000227506	-6.01646e-05	0.000275278
3.82	0.00035286	-0.02561	-0.01534	7.04584e-05	0.000547384	6.34726e-05		3.82	4.74055e-05	-0.000492273	0.000103907	6.63055e-05	3.22593e-05	9.42251e-05		3.82	7.23695e-06	-0.00212	-0.00121	-0.000214517	-4.87735e-05	0.00028003
3.825	0.000345983	-0.02571	-0.01535	8.45611e-05	0.000541819	5.33878e-05		3.825	4.93007e-05	-0.000483724	0.000111077	6.9828e-05	3.47129e-05	9.32626e-05		3.825	1.77861e-05	-0.00211	-0.0012	-0.000201522	-3.75909e-05	0.000284204
3.83	0.000338969	-0.02581	-0.01536	9.82057e-05	0.000536036	4.35085e-05		3.83	5.10662e-05	-0.000475224	0.000118178	7.32527e-05	3.70434e-05	9.21735e-05		3.83	2.80399e-05	-0.00209	-0.00118	-0.000188537	-2.66278e-05	0.000287808
3.835	0.00033183	-0.02591	-0.01537	0.000111401	0.000530047	3.3845e-05		3.835	5.27044e-05	-0.000466779	0.000125208	7.65782e-05	3.92521e-05	9.09642e-05		3.835	3.79909e-05	-0.00208	-0.00116	-0.000175581	-1.58948e-05	0.000290852
3.84	0.000324577	-0.02601	-0.01538	0.000124156	0.000523865	2.44067e-05		3.84	5.42177e-05	-0.000458395	0.000132159	7.98028e-05	4.13405e-05	8.96411e-05		3.84	4.7632e-05	-0.00206	-0.00115	-0.00016267	-5.40143e-06	0.000293345
3.845	0.000317222	-0.02611	-0.01539	0.000136479	0.000517501	1.52017e-05		3.845	5.56087e-05	-0.000450079	0.000139028	8.29254e-05	4.33101e-05	8.82105e-05		3.845	5.6957e-05	-0.00204	-0.00113	-0.000149819	4.84314e-06	0.000295297
3.85	0.000309777	-0.02621	-0.0154	0.000148378	0.000510965	6.23709e-06		3.85	5.68799e-05	-0.000441838	0.000145809	8.59445e-05	4.51624e-05	8.6679e-05		3.85	6.59603e-05	-0.00203	-0.00111	-0.000137046	1.48304e-05	0.000296719
3.855	0.00030225	-0.02631	-0.01542	0.000159863	0.000504268	-2.48091e-06		3.855	5.80337e-05	-0.000433677	0.000152496	8.88589e-05	4.6899e-05	8.50528e-05		3.855	7.46369e-05	-0.00201	-0.00109	-0.000124365	2.45523e-05	0.000297623
3.86	0.000294653	-0.02641	-0.01543	0.000170942	0.000497419	-1.09471e-05		3.86	5.90724e-05	-0.000425604	0.000159086	9.16669e-05	4.85213e-05	8.33377e-05		3.86	8.2982e-05	-0.00199	-0.00108	-0.00011179	3.40013e-05	0.00029802
3.865	0.000286994	-0.02651	-0.01544	0.000181624	0.000490429	-1.9157e-05		3.865	5.99982e-05	-0.000417626	0.000165571	9.43671e-05	5.00302e-05	8.15397e-05		3.865	9.09919e-05	-0.00198	-0.00106	-9.93376e-05	4.31706e-05	0.000297922
3.87	0.000279283	-0.02661	-0.01545	0.000191917	0.000483308	-2.71069e-05		3.87	6.08128e-05	-0.000409748	0.000171949	9.69576e-05	5.1427e-05	7.96639e-05		3.87	9.86628e-05	-0.00196	-0.00104	-8.70203e-05	5.20535e-05	0.000297343
3.875	0.000271529	-0.02672	-0.01547	0.000201832	0.000476065	-3.47937e-05		3.875	6.1518e-05	-0.000401978	0.000178211	9.94367e-05	5.27122e-05	7.77156e-05		3.875	0.000105992	-0.00194	-0.00102	-7.48523e-05	6.06439e-05	0.000296295
3.88	0.000263742	-0.02682	-0.01548	0.000211378	0.00046871	-4.22149e-05		3.88	6.21152e-05	-0.000394322	0.000184355	0.000101802	5.38866e-05	7.56992e-05		3.88	0.000112976	-0.00193	-0.001	-6.28468e-05	6.89363e-05	0.000294792
3.885	0.000255929	-0.02692	-0.01549	0.000220564	0.000461253	-4.93682e-05		3.885	6.26056e-05	-0.000386787	0.000190373	0.000104053	5.49504e-05	7.36192e-05		3.885	0.000119614	-0.00191	-0.000986755	-5.10166e-05	7.69254e-05	0.000292846
3.89	0.000248101	-0.02702	-0.0155	0.000229401	0.000453703	-5.62519e-05		3.89	6.29903e-05	-0.000379379	0.000196261	0.000106185	5.59041e-05	7.14794e-05		3.89	0.000125903	-0.00189	-0.000968732	-3.93742e-05	8.46066e-05	0.000290473
3.895	0.000240266	-0.02713	-0.01552	0.000237899	0.00044607	-6.28643e-05		3.895	6.32703e-05	-0.000372107	0.000202013	0.000108198	5.67477e-05	6.92836e-05		3.895	0.000131842	-0.00187	-0.000950729	-2.79314e-05	9.19756e-05	0.000287686
3.9	0.000232432	-0.02723	-0.01553	0.000246069	0.000438365	-6.92042e-05		3.9	6.34463e-05	-0.000364974	0.000207625	0.000110089	5.74814e-05	6.70352e-05		3.9	0.000137431	-0.00185	-0.000932766	-1.66998e-05	9.90287e-05	0.000284498
3.905	0.00022461	-0.02733	-0.01555	0.000253923	0.000430597	-7.52702e-05		3.905	6.35192e-05	-0.000357989	0.00021309	0.000111856	5.81053e-05	6.47373e-05		3.905	0.000142669	-0.00184	-0.000914862	-5.69018e-06	0.000105763	0.000280925
3.91	0.000216808	-0.02744	-0.01556	0.000261473	0.000422777	-8.10613e-05		3.91	6.34899e-05	-0.000351156	0.000218405	0.000113497	5.86197e-05	6.23931e-05		3.91	0.000147557	-0.00182	-0.000897037	5.08707e-06	0.000112175	0.000276982
3.915	0.000209036	-0.02754	-0.01557	0.00026873	0.000414915	-8.65763e-05		3.915	6.33593e-05	-0.000344481	0.000223565	0.000115012	5.90248e-05	6.00055e-05		3.915	0.000152095	-0.0018	-0.00087931	1.56222e-05	0.000118262	0.000272683
3.92	0.000201303	-0.02765	-0.01559	0.000275706	0.000407023	-9.18142e-05		3.92	6.31285e-05	-0.00033797	0.000228567	0.000116398	5.93212e-05	5.75775e-05		3.92	0.000156284	-0.00178	-0.000861699	2.5906e-05	0.000124025	0.000268042
3.925	0.000193619	-0.02775	-0.0156	0.000282415	0.00039911	-9.67743e-05		3.925	6.27988e-05	-0.000331627	0.000233405	0.000117654	5.95097e-05	5.51122e-05		3.925	0.000160127	-0.00177	-0.000844221	3.59299e-05	0.00012946	0.000263077
3.93	0.000185992	-0.02786	-0.01562	0.00028887	0.000391188	-0.000101456		3.93	6.23717e-05	-0.000325456	0.000238078	0.00011878	5.95911e-05	5.26127e-05		3.93	0.000163625	-0.00175	-0.000826892	4.56862e-05	0.000134569	0.000257801
3.935	0.000178432	-0.02796	-0.01563	0.000295082	0.000383266	-0.000105858		3.935	6.1849e-05	-0.000319461	0.000242583	0.000119776	5.95669e-05	5.00822e-05		3.935	0.000166781	-0.00173	-0.00080973	5.51674e-05	0.00013935	0.000252231
3.94	0.000170948	-0.02807	-0.01565	0.000301064	0.000375356	-0.00010998		3.94	6.12329e-05	-0.000313645	0.000246917	0.000120642	5.94387e-05	4.75241e-05		3.94	0.0001696	-0.00171	-0.000792748	6.43672e-05	0.000143805	0.000246383
3.945	0.00016355	-0.02817	-0.01566	0.000306831	0.000367468	-0.000113822		3.945	6.05257e-05	-0.000308011	0.000251078	0.000121378	5.92085e-05	4.49422e-05		3.945	0.000172085	-0.0017	-0.000775962	7.32795e-05	0.000147935	0.000240273
3.95	0.000156245	-0.02828	-0.01567	0.000312393	0.000359612	-0.000117384		3.95	5.97303e-05	-0.000302561	0.000255067	0.000121985	5.88787e-05	4.23403e-05		3.95	0.00017424	-0.00168	-0.000759386	8.18991e-05	0.000151741	0.000233917
3.955	0.000149042	-0.02838	-0.01569	0.000317765	0.000351798	-0.000120666		3.955	5.88498e-05	-0.000297297	0.00025888	0.000122464	5.84519e-05	3.97225e-05		3.955	0.00017607	-0.00166	-0.000743033	9.02216e-05	0.000155227	0.000227331
3.96	0.000141949	-0.02849	-0.0157	0.000322958	0.000344035	-0.00012367		3.96	5.78875e-05	-0.00029222	0.00026252	0.000122818	5.79312e-05	3.70932e-05		3.96	0.000177582	-0.00165	-0.000726914	9.82428e-05	0.000158395	0.000220532
3.965	0.000134974	-0.02859	-0.01572	0.000327984	0.000336332	-0.000126396		3.965	5.68473e-05	-0.000287331	0.000265985	0.000123049	5.732e-05	3.4457e-05		3.965	0.000178781	-0.00163	-0.000711042	0.00010596	0.000161249	0.000213536
3.97	0.000128123	-0.0287	-0.01573	0.000332855	0.000328699	-0.000128846		3.97	5.57331e-05	-0.000282629	0.000269276	0.000123159	5.6622e-05	3.18186e-05		3.97	0.000179673	-0.00161	-0.000695428	0.000113369	0.000163793	0.00020636
3.975	0.000121403	-0.02881	-0.01575	0.000337582	0.000321142	-0.000131022		3.975	5.45493e-05	-0.000278115	0.000272394	0.00012315	5.5841e-05	2.91831e-05		3.975	0.000180266	-0.0016	-0.000680082	0.00012047	0.00016603	0.000199021
3.98	0.00011482	-0.02891	-0.01576	0.000342176	0.000313669	-0.000132928		3.98	5.33002e-05	-0.000273788	0.000275341	0.000123027	5.49812e-05	2.65554e-05		3.98	0.000180566	-0.00158	-0.000665014	0.00012726	0.000167967	0.000191535
3.985	0.000108379	-0.02902	-0.01578	0.000346648	0.000306289	-0.000134565		3.985	5.19905e-05	-0.000269648	0.000278118	0.000122791	5.40469e-05	2.39409e-05		3.985	0.000180581	-0.00156	-0.000650231	0.000133738	0.000169608	0.000183919
3.99	0.000102085	-0.02912	-0.01579	0.000351008	0.000299006	-0.000135939		3.99	5.0625e-05	-0.000265692	0.000280728	0.000122448	5.30426e-05	2.13446e-05		3.99	0.00018032	-0.00155	-0.000635744	0.000139904	0.000170959	0.000176189
3.995	9.59427e-05	-0.02923	-0.0158	0.000355264	0.000291827	-0.000137053		3.995	4.92083e-05	-0.000261921	0.000283171	0.000121999	5.19727e-05	1.87718e-05		3.995	0.00017979	-0.00153	-0.000621558	0.000145759	0.000172027	0.000168362
4	8.99554e-05	-0.02934	-0.01582	0.000359428	0.000284758	-0.000137913		4	4.77453e-05	-0.000258331	0.00028545	0.000121449	5.08417e-05	1.62275e-05		4	0.000179	-0.00152	-0.000607681	0.000151302	0.000172817	0.000160453
4.005	8.41264e-05	-0.02944	-0.01583	0.000363507	0.000277803	-0.000138524		4.005	4.62407e-05	-0.000254923	0.000287569	0.000120802	4.96542e-05	1.37169e-05		4.005	0.000177958	-0.00151	-0.000594119	0.000156534	0.000173337	0.000152479
4.01	7.84585e-05	-0.02955	-0.01585	0.00036751	0.000270968	-0.00013889		4.01	4.46991e-05	-0.000251693	0.000289528	0.000120061	4.84145e-05	1.12446e-05		4.01	0.000176674	-0.00149	-0.000580878	0.000161458	0.000173592	0.000144456
4.015	7.29542e-05	-0.02965	-0.01586	0.000371446	0.000264256	-0.00013902		4.015	4.3125e-05	-0.00024864	0.000291331	0.000119229	4.7127e-05	8.81519e-06		4.015	0.000175157	-0.00148	-0.000567963	0.000166076	0.000173591	0.000136398
4.02	6.76152e-05	-0.02976	-0.01587	0.000375322	0.000257671	-0.000138919		4.02	4.15228e-05	-0.000245761	0.000292979	0.000118311	4.57958e-05	6.43303e-06		4.02	0.000173415	-0.00146	-0.000555379	0.000170388	0.000173341	0.00012832
4.025	6.24434e-05	-0.02986	-0.01589	0.000379146	0.000251216	-0.000138594		4.025	3.98966e-05	-0.000243056	0.000294477	0.00011731	4.44249e-05	4.10205e-06		4.025	0.000171458	-0.00145	-0.000543129	0.000174398	0.00017285	0.000120238
4.03	5.74399e-05	-0.02997	-0.0159	0.000382927	0.000244895	-0.000138053		4.03	3.82502e-05	-0.000240522	0.000295825	0.000116229	4.3018e-05	1.82591e-06		4.03	0.000169295	-0.00144	-0.000531217	0.00017811	0.000172124	0.000112166
4.035	5.26058e-05	-0.03008	-0.01591	0.00038667	0.00023871	-0.000137301		4.035	3.65873e-05	-0.000238157	0.000297026	0.000115071	4.15788e-05	-3.92147e-07		4.035	0.000166936	-0.00142	-0.000519646	0.000181525	0.000171172	0.000104117
4.04	4.7942e-05	-0.03018	-0.01593	0.000390383	0.000232665	-0.000136348		4.04	3.49114e-05	-0.000235959	0.000298083	0.000113839	4.01105e-05	-2.5492e-06		4.04	0.00016439	-0.00141	-0.000508419	0.000184648	0.000170002	9.61046e-05
4.045	4.34492e-05	-0.03029	-0.01594	0.000394074	0.000226762	-0.0001352		4.045	3.32254e-05	-0.000233926	0.000298999	0.000112537	3.86162e-05	-4.64274e-06		4.045	0.000161666	-0.0014	-0.000497537	0.000187482	0.000168621	8.81423e-05
4.05	3.91279e-05	-0.03039	-0.01595	0.000397749	0.000221003	-0.000133864		4.05	3.15325e-05	-0.000232055	0.000299775	0.000111167	3.7099e-05	-6.67058e-06		4.05	0.000158773	-0.00139	-0.000487002	0.000190031	0.000167037	8.02423e-05
4.055	3.49785e-05	-0.0305	-0.01596	0.000401416	0.000215391	-0.000132349		4.055	2.98353e-05	-0.000230346	0.000300414	0.000109732	3.55615e-05	-8.63093e-06		4.055	0.000155721	-0.00138	-0.000476816	0.000192301	0.000165259	7.24163e-05
4.06	3.10013e-05	-0.0306	-0.01598	0.00040508	0.000209927	-0.000130661		4.06	2.81363e-05	-0.000228794	0.000300918	0.000108234	3.40064e-05	-1.05223e-05		4.06	0.000152519	-0.00137	-0.000466978	0.000194294	0.000163295	6.46758e-05
4.065	2.71965e-05	-0.03071	-0.01599	0.000408749	0.000204614	-0.000128808		4.065	2.64379e-05	-0.000227399	0.000301291	0.000106676	3.24361e-05	-1.23435e-05		4.065	0.000149176	-0.00136	-0.000457489	0.000196016	0.000161152	5.70317e-05
4.07	2.35643e-05	-0.03081	-0.016	0.000412429	0.000199454	-0.000126797		4.07	2.47422e-05	-0.000226158	0.000301534	0.000105061	3.0853e-05	-1.40935e-05		4.07	0.0001457	-0.00135	-0.000448349	0.000197471	0.000158838	4.94942e-05
4.075	2.01048e-05	-0.03091	-0.01601	0.000416127	0.000194448	-0.000124636		4.075	2.30515e-05	-0.000225067	0.000301651	0.000103392	2.92593e-05	-1.57717e-05		4.075	0.000142101	-0.00134	-0.000439556	0.000198666	0.000156361	4.20732e-05
4.08	1.6818e-05	-0.03102	-0.01602	0.000419848	0.000189599	-0.00012233		4.08	2.13677e-05	-0.000224126	0.000301643	0.00010167	2.76573e-05	-1.73776e-05		4.08	0.000138387	-0.00133	-0.000431111	0.000199604	0.00015373	3.4778e-05
4.085	1.37037e-05	-0.03112	-0.01603	0.0004236	0.000184908	-0.000119887		4.085	1.96929e-05	-0.000223329	0.000301515	9.98998e-05	2.60492e-05	-1.89107e-05		4.085	0.000134567	-0.00132	-0.000423011	0.000200292	0.000150951	2.76175e-05
4.09	1.07617e-05	-0.03123	-0.01604	0.000427387	0.000180376	-0.000117314		4.09	1.8029e-05	-0.000222675	0.000301269	9.80828e-05	2.44372e-05	-2.03708e-05		4.09	0.00013065	-0.00131	-0.000415255	0.000200736	0.000148035	2.05999e-05
4.095	7.9917e-06	-0.03133	-0.01605	0.000431215	0.000176005	-0.000114617		4.095	1.63781e-05	-0.000222159	0.000300909	9.62222e-05	2.28236e-05	-2.17577e-05		4.095	0.000126643	-0.0013	-0.000407839	0.000200941	0.000144987	1.37331e-05
4.1	5.3931e-06	-0.03143	-0.01606	0.000435091	0.000171796	-0.000111803		4.1	1.4742e-05	-0.00022178	0.000300438	9.4321e-05	2.12107e-05	-2.30713e-05		4.1	0.000122557	-0.00129	-0.000400761	0.000200914	0.000141817	7.02453e-06
4.105	2.96519e-06	-0.03154	-0.01607	0.000439019	0.000167749	-0.000108879		4.105	1.31229e-05	-0.000221531	0.00029986	9.23823e-05	1.96007e-05	-2.43116e-05		4.105	0.000118399	-0.00128	-0.000394017	0.00020066	0.000138531	4.81198e-07
4.11	7.07045e-07	-0.03164	-0.01608	0.000443003	0.000163866	-0.00010585		4.11	1.15228e-05	-0.000221411	0.000299179	9.04092e-05	1.79961e-05	-2.54785e-05		4.11	0.000114177	-0.00128	-0.000387604	0.000200187	0.000135139	-5.89037e-06
4.115	-1.38252e-06	-0.03174	-0.01609	0.000447049	0.000160147	-0.000102723		4.115	9.94362e-06	-0.000221414	0.000298398	8.8405e-05	1.63993e-05	-2.6572e-05		4.115	0.000109899	-0.00127	-0.000381518	0.000199502	0.000131648	-1.2084e-05
4.12	-3.30495e-06	-0.03184	-0.0161	0.000451161	0.000156592	-9.9505e-05		4.12	8.38758e-06	-0.000221537	0.000297522	8.63729e-05	1.48125e-05	-2.75921e-05		4.12	0.000105575	-0.00126	-0.000375753	0.000198611	0.000128067	-1.80941e-05
4.125	-5.06197e-06	-0.03194	-0.01611	0.000455341	0.0001532	-9.62024e-05		4.125	6.85671e-06	-0.000221774	0.000296555	8.43163e-05	1.32384e-05	-2.85389e-05		4.125	0.000101211	-0.00126	-0.000370306	0.000197521	0.000124402	-2.39153e-05
4.13	-6.65563e-06	-0.03204	-0.01612	0.000459594	0.000149972	-9.28217e-05		4.13	5.35307e-06	-0.000222122	0.000295502	8.22385e-05	1.16793e-05	-2.94123e-05		4.13	9.68158e-05	-0.00125	-0.000365169	0.00019624	0.000120663	-2.95426e-05
4.135	-8.08826e-06	-0.03214	-0.01612	0.000463923	0.000146905	-8.93696e-05		4.135	3.87866e-06	-0.000222577	0.000294366	8.0143e-05	1.01376e-05	-3.02127e-05		4.135	9.23974e-05	-0.00124	-0.000360339	0.000194775	0.000116857	-3.49716e-05
4.14	-9.36254e-06	-0.03225	-0.01613	0.000468329	0.000143999	-8.58528e-05		4.14	2.43546e-06	-0.000223133	0.000293151	7.80329e-05	8.61558e-06	-3.094e-05		4.14	8.79634e-05	-0.00124	-0.000355808	0.000193134	0.000112991	-4.01982e-05
4.145	-1.04815e-05	-0.03235	-0.01614	0.000472815	0.000141252	-8.22782e-05		4.145	1.02531e-06	-0.000223786	0.000291863	7.59116e-05	7.11557e-06	-3.15947e-05		4.145	8.35212e-05	-0.00123	-0.00035157	0.000191325	0.000109074	-4.52187e-05
4.15	-1.14483e-05	-0.03245	-0.01614	0.000477382	0.000138661	-7.86529e-05		4.15	-3.49991e-07	-0.000224531	0.000290506	7.37822e-05	5.63971e-06	-3.21771e-05		4.15	7.90784e-05	-0.00123	-0.00034762	0.000189354	0.000105113	-5.00299e-05
4.155	-1.22667e-05	-0.03254	-0.01615	0.000482032	0.000136226	-7.49838e-05		4.155	-1.68882e-06	-0.000225364	0.000289083	7.16478e-05	4.19003e-06	-3.26878e-05		4.155	7.4642e-05	-0.00123	-0.000343949	0.00018723	0.000101116	-5.46289e-05
4.16	-1.29406e-05	-0.03264	-0.01616	0.000486766	0.000133942	-7.12781e-05		4.16	-2.98966e-06	-0.000226281	0.000287599	6.95115e-05	2.76844e-06	-3.31273e-05		4.16	7.0219e-05	-0.00122	-0.00034055	0.00018496	9.7089e-05	-5.90134e-05
4.165	-1.3474e-05	-0.03274	-0.01616	0.000491583	0.000131808	-6.75431e-05		4.165	-4.25117e-06	-0.000227277	0.000286058	6.7376e-05	1.37668e-06	-3.34965e-05		4.165	6.58163e-05	-0.00122	-0.000337418	0.000182553	9.30405e-05	-6.31813e-05
4.17	-1.38714e-05	-0.03284	-0.01617	0.000496484	0.000129819	-6.37858e-05		4.17	-5.47218e-06	-0.000228347	0.000284464	6.52439e-05	1.63412e-08	-3.37964e-05		4.17	6.14402e-05	-0.00121	-0.000334544	0.000180015	8.8977e-05	-6.71313e-05
4.175	-1.41374e-05	-0.03294	-0.01617	0.000501469	0.000127972	-6.00137e-05		4.175	-6.65169e-06	-0.000229488	0.00028282	6.3118e-05	-1.31117e-06	-3.40281e-05		4.175	5.70971e-05	-0.00121	-0.00033192	0.000177354	8.49052e-05	-7.08623e-05
4.18	-1.42766e-05	-0.03304	-0.01617	0.000506537	0.000126264	-5.62338e-05		4.18	-7.78887e-06	-0.000230695	0.000281131	6.10004e-05	-2.60461e-06	-3.41929e-05		4.18	5.27929e-05	-0.00121	-0.000329539	0.000174579	8.08317e-05	-7.43736e-05
4.185	-1.42941e-05	-0.03313	-0.01618	0.000511687	0.000124691	-5.24533e-05		4.185	-8.8831e-06	-0.000231965	0.0002794	5.88936e-05	-3.86293e-06	-3.42923e-05		4.185	4.85332e-05	-0.0012	-0.000327394	0.000171695	7.67628e-05	-7.76651e-05
4.19	-1.41947e-05	-0.03323	-0.01618	0.000516919	0.000123248	-4.86793e-05		4.19	-9.93389e-06	-0.000233294	0.000277631	5.67994e-05	-5.08522e-06	-3.4328e-05		4.19	4.43236e-05	-0.0012	-0.000325477	0.000168711	7.27044e-05	-8.07371e-05
4.195	-1.39835e-05	-0.03333	-0.01618	0.000522231	0.000121932	-4.49186e-05		4.195	-1.0941e-05	-0.000234677	0.000275826	5.47199e-05	-6.27077e-06	-3.43018e-05		4.195	4.0169e-05	-0.0012	-0.000323779	0.000165634	6.86624e-05	-8.35904e-05
4.2	-1.36656e-05	-0.03342	-0.01619	0.000527621	0.000120738	-4.1178e-05		4.2	-1.19042e-05	-0.000236111	0.00027399	5.26568e-05	-7.419e-06	-3.42157e-05		4.2	3.60742e-05	-0.0012	-0.000322294	0.00016247	6.46424e-05	-8.62259e-05
4.205	-1.32461e-05	-0.03352	-0.01619	0.00053309	0.000119663	-3.7464e-05		4.205	-1.28235e-05	-0.000237593	0.000272124	5.06119e-05	-8.52947e-06	-3.40717e-05		4.205	3.20439e-05	-0.0012	-0.000321012	0.000159227	6.06495e-05	-8.86454e-05
4.21	-1.273e-05	-0.03361	-0.01619	0.000538634	0.000118702	-3.37828e-05		4.21	-1.36992e-05	-0.000239118	0.000270234	4.85866e-05	-9.60187e-06	-3.38722e-05		4.21	2.80822e-05	-0.00119	-0.000319926	0.000155911	5.6689e-05	-9.08507e-05
4.215	-1.21222e-05	-0.03371	-0.01619	0.000544252	0.00011785	-3.01405e-05		4.215	-1.45313e-05	-0.000240684	0.00026832	4.65824e-05	-1.0636e-05	-3.36193e-05		4.215	2.41931e-05	-0.00119	-0.000319029	0.00015253	5.27655e-05	-9.2844e-05
4.22	-1.14277e-05	-0.0338	-0.01619	0.000549942	0.000117105	-2.65428e-05		4.22	-1.53203e-05	-0.000242287	0.000266387	4.46006e-05	-1.16318e-05	-3.33155e-05		4.22	2.03802e-05	-0.00119	-0.000318312	0.000149089	4.88838e-05	-9.46282e-05
4.225	-1.06513e-05	-0.03389	-0.01619	0.000555703	0.000116461	-2.29951e-05		4.225	-1.60665e-05	-0.000243923	0.000264437	4.26427e-05	-1.25891e-05	-3.29633e-05		4.225	1.66471e-05	-0.00119	-0.000317766	0.000145596	4.50481e-05	-9.6206e-05
4.23	-9.79772e-06	-0.03399	-0.01619	0.000561533	0.000115914	-1.95026e-05		4.23	-1.67704e-05	-0.00024559	0.000262474	4.07098e-05	-1.3508e-05	-3.2565e-05		4.23	1.2997e-05	-0.00119	-0.000317385	0.000142056	4.12626e-05	-9.75808e-05
4.235	-8.87155e-06	-0.03408	-0.01619	0.000567429	0.000115461	-1.60699e-05		4.235	-1.74326e-05	-0.000247283	0.000260499	3.88031e-05	-1.43886e-05	-3.21232e-05		4.235	9.43267e-06	-0.00119	-0.00031716	0.000138475	3.75312e-05	-9.87562e-05
4.24	-7.87731e-06	-0.03417	-0.01619	0.000573389	0.000115098	-1.27016e-05		4.24	-1.80534e-05	-0.000249	0.000258516	3.69238e-05	-1.52309e-05	-3.16403e-05		4.24	5.95699e-06	-0.00119	-0.000317083	0.00013486	3.38577e-05	-9.97358e-05
4.245	-6.81939e-06	-0.03426	-0.01619	0.000579412	0.00011482	-9.40186e-06		4.245	-1.86336e-05	-0.000250737	0.000256528	3.50731e-05	-1.60351e-05	-3.11187e-05		4.245	2.57247e-06	-0.00119	-0.000317145	0.000131217	3.02457e-05	-0.000100524
4.25	-5.70208e-06	-0.03436	-0.01619	0.000585494	0.000114624	-6.17439e-06		4.25	-1.91735e-05	-0.00025249	0.000254536	3.32521e-05	-1.68012e-05	-3.05607e-05		4.25	-7.18554e-07	-0.00119	-0.00031734	0.000127552	2.66985e-05	-0.000101124
4.255	-4.52956e-06	-0.03445	-0.01619	0.000591635	0.000114506	-3.02276e-06		4.255	-1.96737e-05	-0.000254258	0.000252545	3.14619e-05	-1.75293e-05	-2.99687e-05		4.255	-3.91395e-06	-0.00119	-0.000317658	0.000123869	2.32193e-05	-0.000101541
4.26	-3.30596e-06	-0.03454	-0.01619	0.000597831	0.000114462	4.98184e-08		4.26	-2.01347e-05	-0.000256036	0.000250557	2.97036e-05	-1.82195e-05	-2.93448e-05		4.26	-7.01174e-06	-0.00119	-0.000318092	0.000120176	1.98112e-05	-0.00010178
4.265	-2.03531e-06	-0.03463	-0.01618	0.00060408	0.000114489	3.04038e-06		4.265	-2.05569e-05	-0.00025782	0.000248573	2.79784e-05	-1.8872e-05	-2.86913e-05		4.265	-1.00101e-05	-0.00119	-0.000318633	0.000116477	1.64771e-05	-0.000101845
4.27	-7.21566e-07	-0.03472	-0.01618	0.00061038	0.000114582	5.94623e-06		4.27	-2.09409e-05	-0.000259609	0.000246598	2.62873e-05	-1.94866e-05	-2.80101e-05		4.27	-1.29075e-05	-0.00119	-0.000319274	0.000112777	1.32197e-05	-0.000101741
4.275	6.31343e-07	-0.03481	-0.01618	0.000616727	0.000114739	8.76492e-06		4.275	-2.1287e-05	-0.000261399	0.000244634	2.46315e-05	-2.00636e-05	-2.73031e-05		4.275	-1.57024e-05	-0.00119	-0.000320007	0.000109083	1.00415e-05	-0.000101473
4.28	2.01955e-06	-0.0349	-0.01617	0.000623119	0.000114955	1.14942e-05		4.28	-2.15956e-05	-0.000263186	0.000242683	2.30119e-05	-2.06029e-05	-2.65723e-05		4.28	-1.83935e-05	-0.00119	-0.000320824	0.0001054	6.94511e-06	-0.000101045
4.285	3.43922e-06	-0.03498	-0.01617	0.000629553	0.000115227	1.41321e-05		4.285	-2.18671e-05	-0.000264967	0.000240748	2.14296e-05	-2.11046e-05	-2.58194e-05		4.285	-2.09796e-05	-0.00119	-0.000321716	0.000101731	3.93265e-06	-0.000100464
4.29	4.88655e-06	-0.03507	-0.01616	0.000636026	0.00011555	1.66767e-05		4.29	-2.2102e-05	-0.00026674	0.000238832	1.98856e-05	-2.15687e-05	-2.50461e-05		4.29	-2.34598e-05	-0.00119	-0.000322677	9.80833e-05	1.00629e-06	-9.97333e-05
4.295	6.35775e-06	-0.03516	-0.01616	0.000642535	0.000115922	1.91263e-05		4.295	-2.23007e-05	-0.000268501	0.000236936	1.83808e-05	-2.19954e-05	-2.42541e-05		4.295	-2.58332e-05	-0.00119	-0.000323697	9.44604e-05	-1.83201e-06	-9.88592e-05
4.3	7.84908e-06	-0.03525	-0.01615	0.000649076	0.000116338	2.14795e-05		4.3	-2.24635e-05	-0.000270248	0.000235063	1.6916e-05	-2.23848e-05	-2.34449e-05		4.3	-2.80991e-05	-0.00119	-0.000324771	9.08674e-05	-4.58043e-06	-9.78467e-05
4.305	9.3568e-06	-0.03533	-0.01615	0.000655646	0.000116795	2.37348e-05		4.305	-2.25911e-05	-0.000271978	0.000233216	1.5492e-05	-2.2737e-05	-2.26201e-05		4.305	-3.0257e-05	-0.00119	-0.000325889	8.73086e-05	-7.23732e-06	-9.67012e-05
4.31	1.08772e-05	-0.03542	-0.01614	0.000662242	0.000117288	2.58912e-05		4.31	-2.26837e-05	-0.000273689	0.000231396	1.41095e-05	-2.30522e-05	-2.17812e-05		4.31	-3.23065e-05	-0.0012	-0.000327045	8.37886e-05	-9.80119e-06	-9.5428e-05
4.315	1.24067e-05	-0.03551	-0.01614	0.00066886	0.000117815	2.79475e-05		4.315	-2.27422e-05	-0.000275377	0.000229605	1.27692e-05	-2.33309e-05	-2.09298e-05		4.315	-3.42474e-05	-0.0012	-0.000328232	8.03113e-05	-1.22707e-05	-9.40325e-05
4.32	1.39415e-05	-0.03559	-0.01613	0.000675496	0.000118371	2.99028e-05		4.32	-2.2767e-05	-0.000277041	0.000227846	1.14714e-05	-2.35732e-05	-2.00672e-05		4.32	-3.60796e-05	-0.0012	-0.000329441	7.6881e-05	-1.46447e-05	-9.25202e-05
4.325	1.54783e-05	-0.03568	-0.01612	0.000682146	0.000118952	3.17564e-05		4.325	-2.27589e-05	-0.000278679	0.000226119	1.02165e-05	-2.37798e-05	-1.9195e-05		4.325	-3.78032e-05	-0.0012	-0.000330667	7.35013e-05	-1.69222e-05	-9.08966e-05
4.33	1.70133e-05	-0.03576	-0.01611	0.000688807	0.000119556	3.35076e-05		4.33	-2.27186e-05	-0.000280287	0.000224427	9.00486e-06	-2.3951e-05	-1.83147e-05		4.33	-3.94184e-05	-0.0012	-0.000331902	7.01761e-05	-1.91024e-05	-8.91671e-05
4.335	1.85434e-05	-0.03585	-0.01611	0.000695475	0.000120177	3.51559e-05		4.335	-2.26471e-05	-0.000281865	0.000222771	7.83655e-06	-2.40876e-05	-1.74278e-05		4.335	-4.09258e-05	-0.0012	-0.00033314	6.69087e-05	-2.11845e-05	-8.73373e-05
4.34	2.00651e-05	-0.03593	-0.0161	0.000702147	0.000120814	3.67012e-05		4.34	-2.25451e-05	-0.000283411	0.000221152	6.71165e-06	-2.41902e-05	-1.65358e-05		4.34	-4.23258e-05	-0.0012	-0.000334373	6.37025e-05	-2.31682e-05	-8.54127e-05
4.345	2.15752e-05	-0.03602	-0.01609	0.000708817	0.000121461	3.81433e-05		4.345	-2.24137e-05	-0.000284923	0.000219571	5.63007e-06	-2.42597e-05	-1.56404e-05		4.345	-4.36192e-05	-0.0012	-0.000335597	6.05606e-05	-2.50531e-05	-8.33989e-05
4.35	2.30707e-05	-0.0361	-0.01608	0.000715484	0.000122116	3.94822e-05		4.35	-2.22539e-05	-0.0002864	0.00021803	4.59166e-06	-2.42967e-05	-1.4743e-05		4.35	-4.48068e-05	-0.00121	-0.000336804	5.74859e-05	-2.68391e-05	-8.13014e-05
4.355	2.45486e-05	-0.03618	-0.01607	0.000722142	0.000122776	4.07182e-05		4.355	-2.20669e-05	-0.00028784	0.000216529	3.59618e-06	-2.43024e-05	-1.38452e-05		4.355	-4.58897e-05	-0.00121	-0.000337989	5.44811e-05	-2.85261e-05	-7.91258e-05
4.36	2.60061e-05	-0.03626	-0.01606	0.000728788	0.000123438	4.18517e-05		4.36	-2.18538e-05	-0.000289241	0.000215068	2.6433e-06	-2.42776e-05	-1.29486e-05		4.36	-4.6869e-05	-0.00121	-0.000339145	5.15489e-05	-3.01143e-05	-7.68777e-05
4.365	2.74406e-05	-0.03635	-0.01605	0.000735419	0.000124097	4.28833e-05		4.365	-2.16157e-05	-0.000290604	0.00021365	1.73263e-06	-2.42233e-05	-1.20547e-05		4.365	-4.77461e-05	-0.00121	-0.000340268	4.86916e-05	-3.16041e-05	-7.45625e-05
4.37	2.88496e-05	-0.03643	-0.01604	0.000742032	0.000124752	4.3814e-05		4.37	-2.13538e-05	-0.000291926	0.000212274	8.6372e-07	-2.41406e-05	-1.11651e-05		4.37	-4.85224e-05	-0.00121	-0.000341351	4.59114e-05	-3.29959e-05	-7.21859e-05
4.375	3.02307e-05	-0.03651	-0.01603	0.000748622	0.0001254	4.46446e-05		4.375	-2.10694e-05	-0.000293208	0.000210941	3.60915e-08	-2.40305e-05	-1.02812e-05		4.375	-4.91994e-05	-0.00121	-0.00034239	4.32102e-05	-3.42903e-05	-6.97532e-05
4.38	3.15819e-05	-0.03659	-0.01602	0.000755186	0.000126038	4.53765e-05		4.38	-2.07636e-05	-0.000294447	0.000209651	-7.50774e-07	-2.38941e-05	-9.4045e-06		4.38	-4.97788e-05	-0.00121	-0.00034338	4.059e-05	-3.54882e-05	-6.72699e-05
4.385	3.29011e-05	-0.03667	-0.01601	0.000761721	0.000126664	4.6011e-05		4.385	-2.04377e-05	-0.000295643	0.000208406	-1.49742e-06	-2.37325e-05	-8.53638e-06		4.385	-5.02625e-05	-0.00121	-0.000344315	3.80523e-05	-3.65903e-05	-6.47414e-05
4.39	3.41866e-05	-0.03675	-0.016	0.000768224	0.000127275	4.65498e-05		4.39	-2.00929e-05	-0.000296796	0.000207204	-2.20439e-06	-2.35466e-05	-7.67816e-06		4.39	-5.06522e-05	-0.00121	-0.000345192	3.55988e-05	-3.75977e-05	-6.2173e-05
4.395	3.54366e-05	-0.03683	-0.01599	0.000774692	0.00012787	4.69946e-05		4.395	-1.97301e-05	-0.000297904	0.000206047	-2.87224e-06	-2.33375e-05	-6.83108e-06		4.395	-5.09501e-05	-0.00121	-0.000346005	3.32306e-05	-3.85114e-05	-5.957e-05
4.4	3.66496e-05	-0.03691	-0.01597	0.000781122	0.000128446	4.73474e-05		4.4	-1.93506e-05	-0.000298968	0.000204935	-3.50154e-06	-2.31062e-05	-5.99632e-06		4.4	-5.11581e-05	-0.00121	-0.000346751	3.09491e-05	-3.93328e-05	-5.69375e-05
4.405	3.78243e-05	-0.03699	-0.01596	0.000787511	0.000129001	4.76102e-05		4.405	-1.89554e-05	-0.000299985	0.000203869	-4.09283e-06	-2.28536e-05	-5.17495e-06		4.405	-5.12783e-05	-0.00122	-0.000347426	2.87551e-05	-4.00632e-05	-5.42806e-05
4.41	3.89595e-05	-0.03707	-0.01595	0.000793856	0.000129534	4.77853e-05		4.41	-1.85454e-05	-0.000300957	0.000202847	-4.64666e-06	-2.25807e-05	-4.36795e-06		4.41	-5.13131e-05	-0.00122	-0.000348025	2.66497e-05	-4.07039e-05	-5.16042e-05
4.415	4.00539e-05	-0.03715	-0.01594	0.000800154	0.000130042	4.7875e-05		4.415	-1.81217e-05	-0.000301882	0.000201872	-5.16358e-06	-2.22883e-05	-3.57621e-06		4.415	-5.12646e-05	-0.00122	-0.000348544	2.46335e-05	-4.12565e-05	-4.89133e-05
4.42	4.11067e-05	-0.03723	-0.01593	0.000806402	0.000130526	4.78817e-05		4.42	-1.76852e-05	-0.000302759	0.000200942	-5.64413e-06	-2.19772e-05	-2.80055e-06		4.42	-5.11352e-05	-0.00122	-0.000348982	2.27073e-05	-4.17225e-05	-4.62126e-05
4.425	4.21169e-05	-0.03731	-0.01591	0.000812598	0.000130982	4.78079e-05		4.425	-1.72367e-05	-0.000303589	0.000200058	-6.08885e-06	-2.16484e-05	-2.04167e-06		4.425	-5.09273e-05	-0.00122	-0.000349333	2.08713e-05	-4.21036e-05	-4.35068e-05
4.43	4.30837e-05	-0.03739	-0.0159	0.000818739	0.000131409	4.76563e-05		4.43	-1.67771e-05	-0.000304371	0.00019922	-6.49829e-06	-2.13026e-05	-1.30021e-06		4.43	-5.06433e-05	-0.00122	-0.000349596	1.9126e-05	-4.24016e-05	-4.08003e-05
4.435	4.40063e-05	-0.03746	-0.01589	0.000824823	0.000131807	4.74295e-05		4.435	-1.63071e-05	-0.000305104	0.000198429	-6.873e-06	-2.09405e-05	-5.76701e-07		4.435	-5.02856e-05	-0.00122	-0.000349767	1.74716e-05	-4.26181e-05	-3.80976e-05
4.44	4.48841e-05	-0.03754	-0.01587	0.000830847	0.000132174	4.71301e-05		4.44	-1.58275e-05	-0.000305789	0.000197683	-7.21354e-06	-2.05629e-05	1.28362e-07		4.44	-4.98567e-05	-0.00122	-0.000349843	1.59082e-05	-4.27552e-05	-3.54028e-05
4.445	4.57165e-05	-0.03762	-0.01586	0.000836808	0.000132508	4.67608e-05		4.445	-1.53392e-05	-0.000306426	0.000196984	-7.52051e-06	-2.01705e-05	8.14568e-07		4.445	-4.93591e-05	-0.00122	-0.000349822	1.44358e-05	-4.28146e-05	-3.27202e-05
4.45	4.6503e-05	-0.03769	-0.01584	0.000842704	0.000132809	4.63244e-05		4.45	-1.48427e-05	-0.000307013	0.00019633	-7.79452e-06	-1.97641e-05	1.48155e-06		4.45	-4.87954e-05	-0.00122	-0.000349701	1.30541e-05	-4.27984e-05	-3.00536e-05
4.455	4.7243e-05	-0.03777	-0.01583	0.000848533	0.000133076	4.58235e-05		4.455	-1.43388e-05	-0.000307552	0.000195722	-8.03622e-06	-1.93444e-05	2.12901e-06		4.455	-4.81681e-05	-0.00122	-0.000349479	1.1763e-05	-4.27085e-05	-2.74069e-05
4.46	4.79361e-05	-0.03785	-0.01581	0.000854292	0.000133307	4.52609e-05		4.46	-1.38283e-05	-0.000308043	0.000195159	-8.24629e-06	-1.8912e-05	2.75664e-06		4.46	-4.74799e-05	-0.00122	-0.000349153	1.0562e-05	-4.2547e-05	-2.47839e-05
4.465	4.8582e-05	-0.03792	-0.0158	0.000859979	0.000133502	4.46392e-05		4.465	-1.33118e-05	-0.000308484	0.000194642	-8.42544e-06	-1.84679e-05	3.36422e-06		4.465	-4.67333e-05	-0.00121	-0.000348721	9.45066e-06	-4.23161e-05	-2.2188e-05
4.47	4.91803e-05	-0.038	-0.01578	0.000865591	0.000133659	4.39611e-05		4.47	-1.27902e-05	-0.000308878	0.000194168	-8.57445e-06	-1.80128e-05	3.9515e-06		4.47	-4.59309e-05	-0.00121	-0.000348182	8.42832e-06	-4.20178e-05	-1.96227e-05
4.475	4.97307e-05	-0.03808	-0.01577	0.000871127	0.000133778	4.32293e-05		4.475	-1.22641e-05	-0.000309224	0.000193739	-8.69411e-06	-1.75473e-05	4.51827e-06		4.475	-4.50754e-05	-0.00121	-0.000347535	7.49426e-06	-4.16544e-05	-1.70912e-05
4.48	5.0233e-05	-0.03815	-0.01575	0.000876583	0.000133858	4.24464e-05		4.48	-1.17343e-05	-0.000309522	0.000193354	-8.78528e-06	-1.70725e-05	5.06432e-06		4.48	-4.41695e-05	-0.00121	-0.000346778	6.64763e-06	-4.12282e-05	-1.45968e-05
4.485	5.06871e-05	-0.03823	-0.01574	0.000881959	0.000133898	4.1615e-05		4.485	-1.12016e-05	-0.000309774	0.000193011	-8.84887e-06	-1.6589e-05	5.58944e-06		4.485	-4.32157e-05	-0.00121	-0.00034591	5.88748e-06	-4.07413e-05	-1.21424e-05
4.49	5.10929e-05	-0.0383	-0.01572	0.000887252	0.000133897	4.07376e-05		4.49	-1.06668e-05	-0.00030998	0.00019271	-8.88582e-06	-1.60978e-05	6.09343e-06		4.49	-4.22169e-05	-0.00121	-0.00034493	5.21273e-06	-4.01961e-05	-9.73083e-06
4.495	5.14503e-05	-0.03838	-0.01571	0.000892461	0.000133856	3.98169e-05		4.495	-1.01308e-05	-0.00031014	0.00019245	-8.89711e-06	-1.55997e-05	6.57608e-06		4.495	-4.11756e-05	-0.00121	-0.000343838	4.62221e-06	-3.9595e-05	-7.36496e-06
4.5	5.17595e-05	-0.03845	-0.01569	0.000897582	0.000133773	3.88554e-05		4.5	-9.59431e-06	-0.000310255	0.000192231	-8.88378e-06	-1.50957e-05	7.03717e-06		4.5	-4.00945e-05	-0.00121	-0.000342632	4.11464e-06	-3.89404e-05	-5.04738e-06
4.505	5.20204e-05	-0.03852	-0.01567	0.000902615	0.000133648	3.78557e-05		4.505	-9.05823e-06	-0.000310327	0.000192051	-8.84688e-06	-1.45867e-05	7.47649e-06		4.505	-3.89764e-05	-0.0012	-0.000341314	3.68863e-06	-3.82347e-05	-2.78057e-06
4.51	5.22334e-05	-0.0386	-0.01566	0.000907559	0.00013348	3.68203e-05		4.51	-8.52343e-06	-0.000310356	0.000191909	-8.78751e-06	-1.40736e-05	7.89382e-06		4.51	-3.7824e-05	-0.0012	-0.000339882	3.34271e-06	-3.74804e-05	-5.66916e-07
4.515	5.23988e-05	-0.03867	-0.01564	0.000912411	0.000133271	3.57516e-05		4.515	-7.99078e-06	-0.000310344	0.000191805	-8.70677e-06	-1.35574e-05	8.28895e-06		4.515	-3.66399e-05	-0.0012	-0.000338336	3.07528e-06	-3.66799e-05	1.59134e-06
4.52	5.25168e-05	-0.03875	-0.01563	0.00091717	0.000133018	3.46523e-05		4.52	-7.46114e-06	-0.00031029	0.000191736	-8.60581e-06	-1.3039e-05	8.66167e-06		4.52	-3.54269e-05	-0.0012	-0.000336678	2.8847e-06	-3.58357e-05	3.69207e-06
4.525	5.25881e-05	-0.03882	-0.01561	0.000921835	0.000132723	3.35249e-05		4.525	-6.93536e-06	-0.000310198	0.000191703	-8.48575e-06	-1.25195e-05	9.01179e-06		4.525	-3.41877e-05	-0.0012	-0.000334906	2.76921e-06	-3.49504e-05	5.73329e-06
4.53	5.2613e-05	-0.03889	-0.01559	0.000926404	0.000132385	3.23719e-05		4.53	-6.41431e-06	-0.000310067	0.000191703	-8.34775e-06	-1.19996e-05	9.33914e-06		4.53	-3.29249e-05	-0.00119	-0.000333023	2.72698e-06	-3.40265e-05	7.71312e-06
4.535	5.25924e-05	-0.03897	-0.01558	0.000930878	0.000132005	3.11957e-05		4.535	-5.89879e-06	-0.000309898	0.000191736	-8.19294e-06	-1.14804e-05	9.64356e-06		4.535	-3.16412e-05	-0.00119	-0.000331027	2.75611e-06	-3.30665e-05	9.62982e-06
4.54	5.25268e-05	-0.03904	-0.01556	0.000935254	0.000131583	2.9999e-05		4.54	-5.3896e-06	-0.000309694	0.0001918	-8.02246e-06	-1.09628e-05	9.92495e-06		4.54	-3.03392e-05	-0.00119	-0.000328921	2.85465e-06	-3.20729e-05	1.14818e-05
4.545	5.24171e-05	-0.03911	-0.01554	0.000939533	0.000131119	2.87841e-05		4.545	-4.88751e-06	-0.000309455	0.000191895	-7.8374e-06	-1.04475e-05	1.01832e-05		4.545	-2.90215e-05	-0.00119	-0.000326705	3.02056e-06	-3.10484e-05	1.32676e-05
4.55	5.22642e-05	-0.03919	-0.01552	0.000943713	0.000130613	2.75537e-05		4.55	-4.39323e-06	-0.000309183	0.000192018	-7.63887e-06	-9.93551e-06	1.04183e-05		4.55	-2.76906e-05	-0.00118	-0.00032438	3.25177e-06	-2.99953e-05	1.49858e-05
4.555	5.2069e-05	-0.03926	-0.01551	0.000947793	0.000130066	2.63101e-05		4.555	-3.90745e-06	-0.000308878	0.000192169	-7.42791e-06	-9.42754e-06	1.06303e-05		4.555	-2.63492e-05	-0.00118	-0.000321948	3.54616e-06	-2.89162e-05	1.66353e-05
4.56	5.18325e-05	-0.03933	-0.01549	0.000951774	0.000129479	2.50558e-05		4.56	-3.43079e-06	-0.000308543	0.000192347	-7.20556e-06	-8.92433e-06	1.08192e-05		4.56	-2.49996e-05	-0.00118	-0.000319409	3.90158e-06	-2.78136e-05	1.82149e-05
4.565	5.15557e-05	-0.0394	-0.01547	0.000955654	0.000128852	2.37932e-05		4.565	-2.96382e-06	-0.000308177	0.000192549	-6.97279e-06	-8.42658e-06	1.09852e-05		4.565	-2.36442e-05	-0.00117	-0.000316766	4.31583e-06	-2.66899e-05	1.97239e-05
4.57	5.12398e-05	-0.03948	-0.01545	0.000959434	0.000128186	2.25248e-05		4.57	-2.50706e-06	-0.000307784	0.000192776	-6.73057e-06	-7.93494e-06	1.11284e-05		4.57	-2.22855e-05	-0.00117	-0.00031402	4.78671e-06	-2.55474e-05	2.11613e-05
4.575	5.08859e-05	-0.03955	-0.01544	0.000963114	0.000127482	2.12527e-05		4.575	-2.06098e-06	-0.000307363	0.000193026	-6.47982e-06	-7.44998e-06	1.12491e-05		4.575	-2.09257e-05	-0.00116	-0.000311172	5.31196e-06	-2.43886e-05	2.25266e-05
4.58	5.04951e-05	-0.03962	-0.01542	0.000966692	0.00012674	1.99794e-05		4.58	-1.62598e-06	-0.000306916	0.000193298	-6.2214e-06	-6.97226e-06	1.13476e-05		4.58	-1.9567e-05	-0.00116	-0.000308224	5.88935e-06	-2.32157e-05	2.38193e-05
4.585	5.00687e-05	-0.03969	-0.0154	0.00097017	0.000125962	1.87069e-05		4.585	-1.20243e-06	-0.000306445	0.00019359	-5.95616e-06	-6.50226e-06	1.14243e-05		4.585	-1.82116e-05	-0.00116	-0.000305178	6.5166e-06	-2.20311e-05	2.50389e-05
4.59	4.96079e-05	-0.03976	-0.01538	0.000973547	0.000125148	1.74376e-05		4.59	-7.90638e-07	-0.000305951	0.000193901	-5.68492e-06	-6.04042e-06	1.14796e-05		4.59	-1.68615e-05	-0.00115	-0.000302037	7.19146e-06	-2.08369e-05	2.61854e-05
4.595	4.91139e-05	-0.03984	-0.01536	0.000976822	0.000124298	1.61734e-05		4.595	-3.90859e-07	-0.000305434	0.000194232	-5.40844e-06	-5.58715e-06	1.15139e-05		4.595	-1.55189e-05	-0.00115	-0.000298801	7.91163e-06	-1.96352e-05	2.72586e-05
4.6	4.85878e-05	-0.03991	-0.01535	0.000979997	0.000123415	1.49163e-05		4.6	-3.31771e-09	-0.000304896	0.000194579	-5.12749e-06	-5.14282e-06	1.15277e-05		4.6	-1.41856e-05	-0.00114	-0.000295474	8.67486e-06	-1.84282e-05	2.82586e-05
4.605	4.8031e-05	-0.03998	-0.01533	0.000983071	0.000122499	1.36683e-05		4.605	3.718e-07	-0.000304338	0.000194942	-4.84279e-06	-4.70775e-06	1.15217e-05		4.605	-1.28634e-05	-0.00114	-0.000292057	9.47886e-06	-1.7218e-05	2.91856e-05
4.61	4.74446e-05	-0.04005	-0.01531	0.000986044	0.00012155	1.24311e-05		4.61	7.34341e-07	-0.000303763	0.000195321	-4.55505e-06	-4.28224e-06	1.14963e-05		4.61	-1.15542e-05	-0.00113	-0.000288552	1.03214e-05	-1.60065e-05	3.00399e-05
4.615	4.68299e-05	-0.04012	-0.01529	0.000988918	0.00012057	1.12066e-05		4.615	1.08418e-06	-0.00030317	0.000195713	-4.26498e-06	-3.86658e-06	1.14523e-05		4.615	-1.02596e-05	-0.00113	-0.000284962	1.12001e-05	-1.47957e-05	3.0822e-05
4.62	4.6188e-05	-0.04019	-0.01527	0.000991691	0.00011956	9.99624e-06		4.62	1.4212e-06	-0.000302561	0.000196118	-3.97326e-06	-3.46103e-06	1.13901e-05		4.62	-8.98141e-06	-0.00112	-0.000281289	1.21128e-05	-1.35873e-05	3.15324e-05
4.625	4.55202e-05	-0.04026	-0.01525	0.000994364	0.00011852	8.80169e-06		4.625	1.74531e-06	-0.000301938	0.000196534	-3.68056e-06	-3.06583e-06	1.13106e-05		4.625	-7.72106e-06	-0.00112	-0.000277536	1.30573e-05	-1.23833e-05	3.21717e-05
4.63	4.48276e-05	-0.04033	-0.01523	0.000996938	0.000117452	7.62437e-06		4.63	2.05645e-06	-0.000301301	0.000196961	-3.38756e-06	-2.68122e-06	1.12142e-05		4.63	-6.48007e-06	-0.00111	-0.000273705	1.40313e-05	-1.11855e-05	3.27408e-05
4.635	4.41114e-05	-0.0404	-0.01522	0.000999414	0.000116356	6.46563e-06		4.635	2.35453e-06	-0.000300653	0.000197398	-3.09493e-06	-2.30742e-06	1.11017e-05		4.635	-5.25987e-06	-0.00111	-0.000269798	1.50325e-05	-9.9954e-06	3.32405e-05
4.64	4.33727e-05	-0.04048	-0.0152	0.001	0.000115234	5.32677e-06		4.64	2.6395e-06	-0.000299994	0.000197842	-2.80332e-06	-1.94464e-06	1.09737e-05		4.64	-4.0618e-06	-0.0011	-0.000265819	1.60588e-05	-8.81479e-06	3.36718e-05
4.645	4.26128e-05	-0.04055	-0.01518	0.001	0.000114086	4.20898e-06		4.645	2.9113e-06	-0.000299325	0.000198294	-2.51341e-06	-1.5931e-06	1.08309e-05		4.645	-2.88716e-06	-0.0011	-0.000261769	1.71079e-05	-7.64523e-06	3.40358e-05
4.65	4.18328e-05	-0.04062	-0.01516	0.00101	0.000112914	3.11337e-06		4.65	3.16988e-06	-0.000298649	0.000198752	-2.22583e-06	-1.25301e-06	1.06738e-05		4.65	-1.73716e-06	-0.00109	-0.000257652	1.81777e-05	-6.48826e-06	3.43336e-05
4.655	4.10338e-05	-0.04069	-0.01514	0.00101	0.000111718	2.041e-06		4.655	3.41519e-06	-0.000297966	0.000199214	-1.94123e-06	-9.24568e-07	1.05032e-05		4.655	-6.12936e-07	-0.00109	-0.00025347	1.9266e-05	-5.34534e-06	3.45665e-05
4.66	4.02171e-05	-0.04076	-0.01512	0.00101	0.0001105	9.92843e-07		4.66	3.6472e-06	-0.000297279	0.00019968	-1.66026e-06	-6.07957e-07	1.03196e-05		4.66	4.84429e-07	-0.00108	-0.000249226	2.03708e-05	-4.2179e-06	3.47356e-05
4.665	3.93838e-05	-0.04083	-0.0151	0.00101	0.00010926	-3.01654e-08		4.665	3.86588e-06	-0.000296587	0.000200148	-1.38353e-06	-3.03363e-07	1.01237e-05		4.665	1.55393e-06	-0.00108	-0.000244922	2.14898e-05	-3.1073e-06	3.48425e-05
4.67	3.85351e-05	-0.0409	-0.01508	0.00101	0.000108	-1.02716e-06		4.67	4.0712e-06	-0.000295893	0.000200617	-1.11166e-06	-1.09534e-08	9.91603e-06		4.67	2.59461e-06	-0.00107	-0.000240562	2.2621e-05	-2.01483e-06	3.48885e-05
4.675	3.76722e-05	-0.04097	-0.01507	0.00102	0.00010672	-1.99732e-06		4.675	4.26316e-06	-0.000295198	0.000201087	-8.45235e-07	2.69116e-07	9.6972e-06		4.675	3.60562e-06	-0.00106	-0.000236148	2.37624e-05	-9.41744e-07	3.48752e-05
4.68	3.67964e-05	-0.04104	-0.01505	0.00102	0.000105423	-2.93987e-06		4.68	4.44176e-06	-0.000294503	0.000201556	-5.84822e-07	5.3671e-07	9.46783e-06		4.68	4.58613e-06	-0.00106	-0.000231683	2.49119e-05	1.10791e-07	3.48041e-05
4.685	3.59088e-05	-0.04111	-0.01503	0.00102	0.000104109	-3.85408e-06		4.685	4.60704e-06	-0.000293809	0.000202023	-3.30965e-07	7.91712e-07	9.22849e-06		4.685	5.53542e-06	-0.00105	-0.00022717	2.60676e-05	1.14166e-06	3.46768e-05
4.69	3.50108e-05	-0.04118	-0.01501	0.00102	0.000102779	-4.73926e-06		4.69	4.75902e-06	-0.000293118	0.000202486	-8.41801e-08	1.03403e-06	8.97978e-06		4.69	6.45282e-06	-0.00104	-0.000222611	2.72275e-05	2.1498e-06	3.4495e-05
4.695	3.41036e-05	-0.04125	-0.01499	0.00102	0.000101434	-5.59474e-06		4.695	4.89779e-06	-0.000292431	0.000202946	1.55048e-07	1.26359e-06	8.72229e-06		4.695	7.33772e-06	-0.00104	-0.00021801	2.83898e-05	3.13423e-06	3.42604e-05
4.7	3.31884e-05	-0.04132	-0.01497	0.00102	0.000100076	-6.41992e-06		4.7	5.02343e-06	-0.000291749	0.000203401	3.86267e-07	1.48036e-06	8.45661e-06		4.7	8.18959e-06	-0.00103	-0.000213369	2.95527e-05	4.09402e-06	3.39747e-05
4.705	3.22666e-05	-0.04139	-0.01495	0.00102	9.87068e-05	-7.2142e-06		4.705	5.13606e-06	-0.000291074	0.000203849	6.09058e-07	1.68432e-06	8.18335e-06		4.705	9.00797e-06	-0.00102	-0.000208692	3.07142e-05	5.02832e-06	3.36398e-05
4.71	3.13394e-05	-0.04146	-0.01493	0.00103	9.73265e-05	-7.97706e-06		4.71	5.23582e-06	-0.000290406	0.000204291	8.23038e-07	1.87548e-06	7.90311e-06		4.71	9.79245e-06	-0.00102	-0.00020398	3.18727e-05	5.93631e-06	3.32576e-05
4.715	3.04082e-05	-0.04153	-0.01491	0.00103	9.59368e-05	-8.70798e-06		4.715	5.32288e-06	-0.000289747	0.000204725	1.02786e-06	2.0539e-06	7.6165e-06		4.715	1.05427e-05	-0.00101	-0.000199236	3.30264e-05	6.81728e-06	3.28297e-05
4.72	2.94741e-05	-0.0416	-0.01489	0.00103	9.4539e-05	-9.4065e-06		4.72	5.39744e-06	-0.000289097	0.000205151	1.22321e-06	2.21964e-06	7.32414e-06		4.72	1.12585e-05	-0.001	-0.000194464	3.41738e-05	7.67055e-06	3.23583e-05
4.725	2.85385e-05	-0.04167	-0.01487	0.00103	9.31344e-05	-1.00722e-05		4.725	5.45971e-06	-0.000288458	0.000205567	1.40881e-06	2.37282e-06	7.02665e-06		4.725	1.19395e-05	-0.000997858	-0.000189667	3.53132e-05	8.49553e-06	3.18451e-05
4.73	2.76025e-05	-0.04174	-0.01485	0.00103	9.17243e-05	-1.07048e-05		4.73	5.50995e-06	-0.00028783	0.000205973	1.58443e-06	2.51356e-06	6.72468e-06		4.73	1.25858e-05	-0.000990968	-0.000184845	3.64432e-05	9.29165e-06	3.12922e-05
4.735	2.66675e-05	-0.04181	-0.01483	0.00103	9.031e-05	-1.13039e-05		4.735	5.54842e-06	-0.000287215	0.000206368	1.74984e-06	2.64202e-06	6.41884e-06		4.735	1.31971e-05	-0.000984023	-0.000180004	3.75621e-05	1.00585e-05	3.07015e-05
4.74	2.57345e-05	-0.04187	-0.01481	0.00103	8.88926e-05	-1.18693e-05		4.74	5.57542e-06	-0.000286614	0.000206752	1.90489e-06	2.75839e-06	6.10978e-06		4.74	1.37734e-05	-0.000977026	-0.000175144	3.86686e-05	1.07955e-05	3.0075e-05
4.745	2.48048e-05	-0.04194	-0.0148	0.00103	8.74735e-05	-1.24007e-05		4.745	5.59126e-06	-0.000286027	0.000207123	2.04941e-06	2.86287e-06	5.79813e-06		4.745	1.43149e-05	-0.000969982	-0.000170269	3.97614e-05	1.15025e-05	2.94147e-05
4.75	2.38795e-05	-0.04201	-0.01478	0.00103	8.60538e-05	-1.28982e-05		4.75	5.59628e-06	-0.000285455	0.000207481	2.18329e-06	2.95569e-06	5.48454e-06		4.75	1.48216e-05	-0.000962892	-0.000165381	4.0839e-05	1.21791e-05	2.87226e-05
4.755	2.29595e-05	-0.04208	-0.01476	0.00103	8.46347e-05	-1.33615e-05		4.755	5.59081e-06	-0.000284899	0.000207827	2.30644e-06	3.0371e-06	5.16963e-06		4.755	1.52937e-05	-0.000955759	-0.000160482	4.19004e-05	1.28251e-05	2.80007e-05
4.76	2.20461e-05	-0.04215	-0.01474	0.00103	8.32174e-05	-1.37908e-05		4.76	5.57521e-06	-0.00028436	0.000208158	2.41879e-06	3.10736e-06	4.85403e-06		4.76	1.57313e-05	-0.000948587	-0.000155576	4.29442e-05	1.34403e-05	2.7251e-05
4.765	2.114e-05	-0.04222	-0.01472	0.00103	8.18027e-05	-1.41861e-05		4.765	5.54986e-06	-0.000283838	0.000208475	2.52029e-06	3.16674e-06	4.53835e-06		4.765	1.61348e-05	-0.000941378	-0.000150664	4.39694e-05	1.40246e-05	2.64756e-05
4.77	2.02423e-05	-0.04229	-0.0147	0.00103	8.0392e-05	-1.45476e-05		4.77	5.51513e-06	-0.000283335	0.000208777	2.61092e-06	3.21552e-06	4.2232e-06		4.77	1.65045e-05	-0.000934135	-0.000145749	4.49748e-05	1.45778e-05	2.56764e-05
4.775	1.93539e-05	-0.04236	-0.01468	0.00103	7.89861e-05	-1.48754e-05		4.775	5.47139e-06	-0.000282851	0.000209063	2.69066e-06	3.25401e-06	3.90917e-06		4.775	1.68406e-05	-0.000926861	-0.000140834	4.59595e-05	1.51001e-05	2.48554e-05
4.78	1.84755e-05	-0.04243	-0.01466	0.00103	7.75859e-05	-1.517e-05		4.78	5.41902e-06	-0.000282386	0.000209334	2.75952e-06	3.2825e-06	3.59682e-06		4.78	1.71437e-05	-0.000919558	-0.00013592	4.69225e-05	1.55914e-05	2.40147e-05
4.785	1.76079e-05	-0.0425	-0.01464	0.00103	7.61926e-05	-1.54315e-05		4.785	5.35841e-06	-0.000281941	0.000209588	2.81752e-06	3.30128e-06	3.2867e-06		4.785	1.74141e-05	-0.00091223	-0.000131009	4.78629e-05	1.60518e-05	2.31562e-05
4.79	1.67519e-05	-0.04256	-0.01462	0.00103	7.48068e-05	-1.56604e-05		4.79	5.28994e-06	-0.000281517	0.000209826	2.86469e-06	3.31068e-06	2.97934e-06		4.79	1.76523e-05	-0.000904878	-0.000126104	4.87798e-05	1.64814e-05	2.22817e-05
4.795	1.59082e-05	-0.04263	-0.0146	0.00103	7.34295e-05	-1.58573e-05		4.795	5.21398e-06	-0.000281115	0.000210047	2.90107e-06	3.31099e-06	2.67525e-06		4.795	1.78589e-05	-0.000897507	-0.000121208	4.96724e-05	1.68804e-05	2.13934e-05
4.8	1.50774e-05	-0.0427	-0.01458	0.00103	7.20614e-05	-1.60226e-05		4.8	5.1309e-06	-0.000280734	0.00021025	2.92672e-06	3.30251e-06	2.37489e-06		4.8	1.80344e-05	-0.000890117	-0.000116321	5.05401e-05	1.7249e-05	2.04929e-05
4.805	1.42601e-05	-0.04277	-0.01456	0.00103	7.07034e-05	-1.61569e-05		4.805	5.04106e-06	-0.000280376	0.000210436	2.94169e-06	3.28555e-06	2.07872e-06		4.805	1.81794e-05	-0.000882711	-0.000111446	5.1382e-05	1.75875e-05	1.95822e-05
4.81	1.34569e-05	-0.04284	-0.01454	0.00103	6.93562e-05	-1.62608e-05		4.81	4.94482e-06	-0.000280041	0.000210604	2.94606e-06	3.2604e-06	1.78716e-06		4.81	1.82945e-05	-0.000875293	-0.000106585	5.21976e-05	1.78961e-05	1.86631e-05
4.815	1.26683e-05	-0.04291	-0.01452	0.00103	6.80206e-05	-1.63351e-05		4.815	4.84253e-06	-0.000279729	0.000210753	2.93991e-06	3.22736e-06	1.50061e-06		4.815	1.83803e-05	-0.000867864	-0.00010174	5.29862e-05	1.81751e-05	1.77375e-05
4.82	1.18949e-05	-0.04298	-0.0145	0.00103	6.66971e-05	-1.63803e-05		4.82	4.73451e-06	-0.000279441	0.000210884	2.92332e-06	3.18672e-06	1.21942e-06		4.82	1.84376e-05	-0.000860427	-9.69129e-05	5.37473e-05	1.8425e-05	1.68069e-05
4.825	1.1137e-05	-0.04304	-0.01448	0.00103	6.53865e-05	-1.63972e-05		4.825	4.62112e-06	-0.000279178	0.000210996	2.89639e-06	3.13877e-06	9.43931e-07		4.825	1.84669e-05	-0.000852983	-9.21049e-05	5.44805e-05	1.86461e-05	1.58732e-05
4.83	1.03951e-05	-0.04311	-0.01446	0.00103	6.40894e-05	-1.63865e-05		4.83	4.50267e-06	-0.000278939	0.000211089	2.85923e-06	3.08379e-06	6.74459e-07		4.83	1.84691e-05	-0.000845536	-8.73182e-05	5.51852e-05	1.88387e-05	1.49379e-05
4.835	9.66975e-06	-0.04318	-0.01444	0.00103	6.28065e-05	-1.63491e-05		4.835	4.37948e-06	-0.000278725	0.000211163	2.81195e-06	3.02207e-06	4.11284e-07		4.835	1.84447e-05	-0.000838087	-8.25542e-05	5.58611e-05	1.90034e-05	1.40028e-05
4.84	8.9612e-06	-0.04325	-0.01442	0.00103	6.15384e-05	-1.62857e-05		4.84	4.25186e-06	-0.000278537	0.000211218	2.75468e-06	2.95388e-06	1.54666e-07		4.84	1.83947e-05	-0.000830639	-7.78146e-05	5.65079e-05	1.91406e-05	1.30692e-05
4.845	8.26987e-06	-0.04332	-0.0144	0.00103	6.02855e-05	-1.61972e-05		4.845	4.12012e-06	-0.000278374	0.000211253	2.68755e-06	2.87952e-06	-9.51603e-08		4.845	1.83196e-05	-0.000823193	-7.3101e-05	5.71251e-05	1.92508e-05	1.21389e-05
4.85	7.5961e-06	-0.04339	-0.01438	0.00103	5.90486e-05	-1.60842e-05		4.85	3.98456e-06	-0.000278237	0.000211268	2.61072e-06	2.79925e-06	-3.3798e-07		4.85	1.82203e-05	-0.000815751	-6.84148e-05	5.77125e-05	1.93345e-05	1.12131e-05
4.855	6.94023e-06	-0.04345	-0.01436	0.00103	5.78281e-05	-1.59478e-05		4.855	3.84548e-06	-0.000278127	0.000211264	2.52435e-06	2.71337e-06	-5.73599e-07		4.855	1.80976e-05	-0.000808316	-6.37574e-05	5.827e-05	1.93922e-05	1.02934e-05
4.86	6.30255e-06	-0.04352	-0.01434	0.00103	5.66246e-05	-1.57886e-05		4.86	3.70319e-06	-0.000278043	0.00021124	2.42861e-06	2.62215e-06	-8.01841e-07		4.86	1.79522e-05	-0.000800889	-5.91302e-05	5.87973e-05	1.94245e-05	9.38096e-06
4.865	5.68334e-06	-0.04359	-0.01432	0.00102	5.54385e-05	-1.56075e-05		4.865	3.55797e-06	-0.000277986	0.000211196	2.32369e-06	2.52589e-06	-1.02255e-06		4.865	1.77849e-05	-0.000793472	-5.45344e-05	5.92943e-05	1.9432e-05	8.47724e-06
4.87	5.08286e-06	-0.04366	-0.0143	0.00102	5.42704e-05	-1.54054e-05		4.87	3.41013e-06	-0.000277955	0.000211132	2.20979e-06	2.42486e-06	-1.23558e-06		4.87	1.75967e-05	-0.000786066	-4.99714e-05	5.9761e-05	1.94152e-05	7.58344e-06
4.875	4.50134e-06	-0.04372	-0.01428	0.00102	5.31207e-05	-1.51832e-05		4.875	3.25995e-06	-0.000277952	0.000211049	2.08713e-06	2.31936e-06	-1.4408e-06		4.875	1.73882e-05	-0.000778674	-4.54421e-05	6.01972e-05	1.93748e-05	6.70075e-06
4.88	3.93899e-06	-0.04379	-0.01426	0.00102	5.19897e-05	-1.49416e-05		4.88	3.10772e-06	-0.000277975	0.000210945	1.95593e-06	2.20968e-06	-1.6381e-06		4.88	1.71603e-05	-0.000771297	-4.09478e-05	6.0603e-05	1.93115e-05	5.83034e-06
4.885	3.39598e-06	-0.04386	-0.01424	0.00102	5.0878e-05	-1.46815e-05		4.885	2.95375e-06	-0.000278025	0.000210822	1.81643e-06	2.09612e-06	-1.82738e-06		4.885	1.6914e-05	-0.000763935	-3.64894e-05	6.09785e-05	1.92258e-05	4.97328e-06
4.89	2.87245e-06	-0.04393	-0.01422	0.00102	4.97858e-05	-1.44039e-05		4.89	2.79832e-06	-0.000278103	0.00021068	1.66888e-06	1.97897e-06	-2.00855e-06		4.89	1.66499e-05	-0.000756592	-3.20679e-05	6.13237e-05	1.91185e-05	4.13065e-06
4.895	2.36852e-06	-0.04399	-0.0142	0.00102	4.87135e-05	-1.41094e-05		4.895	2.64171e-06	-0.000278207	0.000210518	1.51355e-06	1.85853e-06	-2.18153e-06		4.895	1.6369e-05	-0.000749268	-2.76842e-05	6.16387e-05	1.89903e-05	3.30342e-06
4.9	1.88428e-06	-0.04406	-0.01417	0.00102	4.76614e-05	-1.37991e-05		4.9	2.48421e-06	-0.000278339	0.000210336	1.35069e-06	1.7351e-06	-2.34626e-06		4.9	1.60721e-05	-0.000741964	-2.33391e-05	6.19237e-05	1.88418e-05	2.49254e-06
4.905	1.41977e-06	-0.04413	-0.01415	0.00102	4.66298e-05	-1.34738e-05		4.905	2.32611e-06	-0.000278498	0.000210136	1.18058e-06	1.60896e-06	-2.50269e-06		4.905	1.57601e-05	-0.000734681	-1.90334e-05	6.2179e-05	1.86737e-05	1.69892e-06
4.91	9.75e-07	-0.0442	-0.01413	0.00102	4.56188e-05	-1.31344e-05		4.91	2.16767e-06	-0.000278683	0.000209916	1.0035e-06	1.48042e-06	-2.65077e-06		4.91	1.54338e-05	-0.000727421	-1.47677e-05	6.24047e-05	1.84869e-05	9.234e-07
4.915	5.49962e-07	-0.04426	-0.01411	0.00102	4.46287e-05	-1.27818e-05		4.915	2.00916e-06	-0.000278895	0.000209678	8.1975e-07	1.34976e-06	-2.79048e-06		4.915	1.50942e-05	-0.000720185	-1.05427e-05	6.26012e-05	1.8282e-05	1.66775e-07
4.92	1.44595e-07	-0.04433	-0.01409	0.00101	4.36596e-05	-1.24168e-05		4.92	1.85085e-06	-0.000279134	0.000209421	6.29605e-07	1.21726e-06	-2.92181e-06		4.92	1.47421e-05	-0.000712973	-6.35892e-06	6.27687e-05	1.80598e-05	-5.70208e-07
4.925	-2.41188e-07	-0.0444	-0.01407	0.00101	4.27117e-05	-1.20404e-05		4.925	1.693e-06	-0.0002794	0.000209146	4.3336e-07	1.08321e-06	-3.04477e-06		4.925	1.43782e-05	-0.000705787	-2.21689e-06	6.29077e-05	1.78211e-05	-1.28685e-06
4.93	-6.07513e-07	-0.04446	-0.01405	0.00101	4.17849e-05	-1.16535e-05		4.93	1.53583e-06	-0.000279692	0.000208852	2.31309e-07	9.47867e-07	-3.15936e-06		4.93	1.40036e-05	-0.000698628	1.88294e-06	6.30185e-05	1.75666e-05	-1.98251e-06
4.935	-9.54537e-07	-0.04453	-0.01403	0.00101	4.08794e-05	-1.1257e-05		4.935	1.3796e-06	-0.00028001	0.000208541	2.37442e-08	8.11509e-07	-3.26563e-06		4.935	1.36191e-05	-0.000691495	5.94019e-06	6.31015e-05	1.72972e-05	-2.6566e-06
4.94	-1.28245e-06	-0.0446	-0.01401	0.00101	3.99952e-05	-1.08518e-05		4.94	1.22453e-06	-0.000280354	0.000208212	-1.89041e-07	6.74387e-07	-3.3636e-06		4.94	1.32254e-05	-0.000684391	9.95454e-06	6.31572e-05	1.70134e-05	-3.30856e-06
4.945	-1.59147e-06	-0.04467	-0.01399	0.00101	3.91322e-05	-1.04388e-05		4.945	1.07083e-06	-0.000280724	0.000207866	-4.06756e-07	5.36751e-07	-3.45335e-06		4.945	1.28234e-05	-0.000677315	1.39257e-05	6.31859e-05	1.67163e-05	-3.9379e-06
4.95	-1.88186e-06	-0.04473	-0.01397	0.00101	3.82903e-05	-1.0019e-05		4.95	9.18713e-07	-0.00028112	0.000207503	-6.2911e-07	3.98839e-07	-3.53496e-06		4.95	1.24141e-05	-0.000670268	1.78535e-05	6.31883e-05	1.64064e-05	-4.54418e-06
4.955	-2.15388e-06	-0.0448	-0.01394	0.00101	3.74695e-05	-9.59321e-06		4.955	7.68364e-07	-0.000281541	0.000207123	-8.55817e-07	2.60883e-07	-3.6085e-06		4.955	1.1998e-05	-0.000663251	2.17377e-05	6.31649e-05	1.60846e-05	-5.127e-06
4.96	-2.40783e-06	-0.04486	-0.01392	0.001	3.66697e-05	-9.16241e-06		4.96	6.19968e-07	-0.000281987	0.000206726	-1.08659e-06	1.23102e-07	-3.67408e-06		4.96	1.15762e-05	-0.000656264	2.55783e-05	6.3116e-05	1.57517e-05	-5.68603e-06
4.965	-2.64405e-06	-0.04493	-0.0139	0.001	3.58907e-05	-8.72748e-06		4.965	4.73699e-07	-0.000282458	0.000206313	-1.32115e-06	-1.42887e-08	-3.73182e-06		4.965	1.11493e-05	-0.000649307	2.93751e-05	6.30424e-05	1.54084e-05	-6.22097e-06
4.97	-2.86286e-06	-0.045	-0.01388	0.001	3.51323e-05	-8.2893e-06		4.97	3.29719e-07	-0.000282953	0.000205885	-1.55921e-06	-1.51087e-07	-3.78185e-06		4.97	1.07182e-05	-0.000642381	3.31281e-05	6.29446e-05	1.50554e-05	-6.73156e-06
4.975	-3.06462e-06	-0.04506	-0.01386	0.000999861	3.43944e-05	-7.84875e-06		4.975	1.88179e-07	-0.000283473	0.000205441	-1.8005e-06	-2.87097e-07	-3.8243e-06		4.975	1.02835e-05	-0.000635487	3.68375e-05	6.28231e-05	1.46936e-05	-7.21762e-06
4.98	-3.24972e-06	-0.04513	-0.01384	0.000998474	3.36767e-05	-7.40667e-06		4.98	4.9222e-08	-0.000284017	0.000204982	-2.04473e-06	-4.2213e-07	-3.85932e-06		4.98	9.84612e-06	-0.000628623	4.05031e-05	6.26786e-05	1.43236e-05	-7.67899e-06
4.985	-3.41852e-06	-0.0452	-0.01382	0.000997071	3.2979e-05	-6.96391e-06		4.985	-8.70178e-08	-0.000284584	0.000204508	-2.29165e-06	-5.56008e-07	-3.88709e-06		4.985	9.40665e-06	-0.000621791	4.41253e-05	6.25116e-05	1.39461e-05	-8.11557e-06
4.99	-3.57142e-06	-0.04526	-0.0138	0.000995655	3.23012e-05	-6.52128e-06		4.99	-2.20415e-07	-0.000285175	0.00020402	-2.54097e-06	-6.88557e-07	-3.90775e-06		4.99	8.96584e-06	-0.000614991	4.77041e-05	6.23229e-05	1.3562e-05	-8.5273e-06
4.995	-3.70881e-06	-0.04533	-0.01377	0.000994224	3.16429e-05	-6.07955e-06		4.995	-3.50852e-07	-0.000285788	0.000203517	-2.79242e-06	-8.1961e-07	-3.92149e-06		4.995	8.52438e-06	-0.000608223	5.12397e-05	6.21131e-05	1.31719e-05	-8.91416e-06
5	-3.8311e-06	-0.04539	-0.01375	0.00099278	3.10039e-05	-5.6395e-06		5	-4.78219e-07	-0.000286424	0.000203001	-3.04574e-06	-9.49008e-07	-3.92849e-06		5	8.08293e-06	-0.000601486	5.47325e-05	6.18827e-05	1.27765e-05	-9.27619e-06
5.005	-3.93869e-06	-0.04546	-0.01373	0.000991323	3.03839e-05	-5.20184e-06		5.005	-6.02411e-07	-0.000287083	0.000202472	-3.30067e-06	-1.0766e-06	-3.92893e-06		5.005	7.64215e-06	-0.000594781	5.81826e-05	6.16325e-05	1.23765e-05	-9.61344e-06
5.01	-4.032e-06	-0.04552	-0.01371	0.000989854	2.97827e-05	-4.76728e-06		5.01	-7.2333e-07	-0.000287763	0.000201929	-3.55693e-06	-1.20223e-06	-3.92301e-06		5.01	7.20265e-06	-0.000588107	6.15905e-05	6.13631e-05	1.19726e-05	-9.92602e-06
5.015	-4.11142e-06	-0.04559	-0.01369	0.000988372	2.91999e-05	-4.33649e-06		5.015	-8.40886e-07	-0.000288465	0.000201374	-3.81426e-06	-1.32576e-06	-3.91092e-06		5.015	6.76506e-06	-0.000581465	6.49564e-05	6.10753e-05	1.15654e-05	-1.02141e-05
5.02	-4.17737e-06	-0.04565	-0.01366	0.00098688	2.86354e-05	-3.91009e-06		5.02	-9.54992e-07	-0.000289188	0.000200807	-4.07242e-06	-1.44705e-06	-3.89286e-06		5.02	6.32997e-06	-0.000574854	6.82808e-05	6.07696e-05	1.11556e-05	-1.04778e-05
5.025	-4.23026e-06	-0.04572	-0.01364	0.000985376	2.80887e-05	-3.4887e-06		5.025	-1.06557e-06	-0.000289932	0.000200228	-4.33112e-06	-1.56596e-06	-3.86901e-06		5.025	5.89795e-06	-0.000568274	7.15641e-05	6.04469e-05	1.07438e-05	-1.07174e-05
5.03	-4.2705e-06	-0.04579	-0.01362	0.000983862	2.75596e-05	-3.07288e-06		5.03	-1.17253e-06	-0.000290696	0.000199638	-4.59013e-06	-1.68238e-06	-3.83959e-06		5.03	5.46954e-06	-0.000561725	7.48068e-05	6.01077e-05	1.03306e-05	-1.09332e-05
5.035	-4.2985e-06	-0.04585	-0.0136	0.000982338	2.70478e-05	-2.66317e-06		5.035	-1.27582e-06	-0.000291479	0.000199036	-4.84918e-06	-1.79617e-06	-3.80479e-06		5.035	5.0453e-06	-0.000555206	7.80094e-05	5.97529e-05	9.91669e-06	-1.11253e-05
5.04	-4.31467e-06	-0.04592	-0.01358	0.000980804	2.65529e-05	-2.26008e-06		5.04	-1.37536e-06	-0.000292283	0.000198424	-5.10803e-06	-1.90721e-06	-3.76481e-06		5.04	4.62572e-06	-0.000548717	8.11725e-05	5.9383e-05	9.50262e-06	-1.12942e-05
5.045	-4.31942e-06	-0.04598	-0.01355	0.000979261	2.60747e-05	-1.86409e-06		5.045	-1.47109e-06	-0.000293105	0.000197802	-5.36642e-06	-2.01539e-06	-3.71985e-06		5.045	4.21132e-06	-0.000542258	8.42965e-05	5.89989e-05	9.08899e-06	-1.14401e-05
5.05	-4.31318e-06	-0.04605	-0.01353	0.000977709	2.56129e-05	-1.47564e-06		5.05	-1.56296e-06	-0.000293946	0.00019717	-5.62412e-06	-2.1206e-06	-3.67011e-06		5.05	3.80255e-06	-0.000535828	8.73821e-05	5.86012e-05	8.67635e-06	-1.15634e-05
5.055	-4.29635e-06	-0.04611	-0.01351	0.000976148	2.51669e-05	-1.09516e-06		5.055	-1.65092e-06	-0.000294805	0.000196529	-5.88088e-06	-2.22273e-06	-3.61578e-06		5.055	3.39989e-06	-0.000529426	9.043e-05	5.81906e-05	8.26526e-06	-1.16646e-05
5.06	-4.26936e-06	-0.04617	-0.01349	0.000974579	2.47366e-05	-7.23045e-07		5.06	-1.73491e-06	-0.000295681	0.000195879	-6.13648e-06	-2.3217e-06	-3.55706e-06		5.06	3.00377e-06	-0.000523053	9.34407e-05	5.7768e-05	7.85626e-06	-1.17439e-05
5.065	-4.23262e-06	-0.04624	-0.01347	0.000973001	2.43216e-05	-3.59662e-07		5.065	-1.8149e-06	-0.000296575	0.000195221	-6.39067e-06	-2.4174e-06	-3.49416e-06		5.065	2.61461e-06	-0.000516708	9.6415e-05	5.73339e-05	7.44988e-06	-1.1802e-05
5.07	-4.18657e-06	-0.0463	-0.01344	0.000971415	2.39215e-05	-5.35711e-09		5.07	-1.89086e-06	-0.000297486	0.000194554	-6.64324e-06	-2.50975e-06	-3.42726e-06		5.07	2.23281e-06	-0.000510389	9.93535e-05	5.68891e-05	7.04662e-06	-1.18391e-05
5.075	-4.13164e-06	-0.04637	-0.01342	0.000969822	2.35359e-05	3.39545e-07		5.075	-1.96275e-06	-0.000298413	0.00019388	-6.89398e-06	-2.59867e-06	-3.35657e-06		5.075	1.85874e-06	-0.000504097	0.000102257	5.64343e-05	6.64697e-06	-1.18559e-05
5.08	-4.06825e-06	-0.04643	-0.0134	0.000968221	2.31644e-05	6.74745e-07		5.08	-2.03056e-06	-0.000299357	0.000193198	-7.14266e-06	-2.68409e-06	-3.28228e-06		5.08	1.49276e-06	-0.000497831	0.000105126	5.59703e-05	6.25141e-06	-1.18527e-05
5.085	-3.99685e-06	-0.0465	-0.01338	0.000966613	2.28067e-05	9.9996e-07		5.085	-2.09428e-06	-0.000300315	0.00019251	-7.3891e-06	-2.76595e-06	-3.20459e-06		5.085	1.13522e-06	-0.00049159	0.000107962	5.54976e-05	5.86039e-06	-1.18302e-05
5.09	-3.91786e-06	-0.04656	-0.01335	0.000964997	2.24623e-05	1.31493e-06		5.09	-2.15389e-06	-0.000301289	0.000191815	-7.63309e-06	-2.84419e-06	-3.12371e-06		5.09	7.8642e-07	-0.000485373	0.000110765	5.50171e-05	5.47435e-06	-1.17888e-05
5.095	-3.83174e-06	-0.04662	-0.01333	0.000963374	2.21309e-05	1.61942e-06		5.095	-2.2094e-06	-0.000302277	0.000191114	-7.87445e-06	-2.91877e-06	-3.03982e-06		5.095	4.46666e-07	-0.00047918	0.000113535	5.45294e-05	5.09372e-06	-1.17291e-05
5.1	-3.73891e-06	-0.04669	-0.01331	0.000961744	2.1812e-05	1.91321e-06		5.1	-2.26082e-06	-0.00030328	0.000190407	-8.11301e-06	-2.98964e-06	-2.95313e-06		5.1	1.1623e-07	-0.00047301	0.000116275	5.40352e-05	4.71889e-06	-1.16517e-05
5.105	-3.63982e-06	-0.04675	-0.01328	0.000960107	2.15052e-05	2.19609e-06		5.105	-2.30817e-06	-0.000304296	0.000189695	-8.3486e-06	-3.05677e-06	-2.86385e-06		5.105	-2.04636e-07	-0.000466862	0.000118984	5.35351e-05	4.35026e-06	-1.15571e-05
5.11	-3.53491e-06	-0.04682	-0.01326	0.000958463	2.121e-05	2.46789e-06		5.11	-2.35147e-06	-0.000305325	0.000188978	-8.58105e-06	-3.12015e-06	-2.77218e-06		5.11	-5.15697e-07	-0.000460736	0.000121664	5.30299e-05	3.98817e-06	-1.14459e-05
5.115	-3.4246e-06	-0.04688	-0.01324	0.000956812	2.09262e-05	2.72845e-06		5.115	-2.39075e-06	-0.000306368	0.000188256	-8.81022e-06	-3.17975e-06	-2.67831e-06		5.115	-8.16746e-07	-0.00045463	0.000124315	5.25202e-05	3.63298e-06	-1.13187e-05
5.12	-3.30935e-06	-0.04694	-0.01322	0.000955154	2.06531e-05	2.97763e-06		5.12	-2.42605e-06	-0.000307423	0.00018753	-9.03598e-06	-3.23558e-06	-2.58246e-06		5.12	-1.10759e-06	-0.000448544	0.000126938	5.20065e-05	3.28501e-06	-1.11762e-05
5.125	-3.18957e-06	-0.04701	-0.01319	0.000953489	2.03904e-05	3.2153e-06		5.125	-2.45743e-06	-0.00030849	0.000186801	-9.25817e-06	-3.28763e-06	-2.48483e-06		5.125	-1.38807e-06	-0.000442477	0.000129534	5.14897e-05	2.94456e-06	-1.1019e-05
5.13	-3.06567e-06	-0.04707	-0.01317	0.000951817	2.01377e-05	3.44137e-06		5.13	-2.48493e-06	-0.000309569	0.000186067	-9.47669e-06	-3.33591e-06	-2.38563e-06		5.13	-1.65803e-06	-0.000436428	0.000132103	5.09701e-05	2.61191e-06	-1.08476e-05
5.135	-2.93809e-06	-0.04713	-0.01315	0.000950138	1.98946e-05	3.65576e-06		5.135	-2.50861e-06	-0.00031066	0.000185331	-9.69141e-06	-3.38044e-06	-2.28505e-06		5.135	-1.91735e-06	-0.000430397	0.000134648	5.04486e-05	2.28734e-06	-1.06628e-05
5.14	-2.80722e-06	-0.0472	-0.01312	0.000948452	1.96606e-05	3.85842e-06		5.14	-2.52853e-06	-0.000311761	0.000184592	-9.90224e-06	-3.42124e-06	-2.18331e-06		5.14	-2.16592e-06	-0.000424382	0.000137167	4.99255e-05	1.97108e-06	-1.04653e-05
5.145	-2.67346e-06	-0.04726	-0.0131	0.000946759	1.94353e-05	4.04931e-06		5.145	-2.54477e-06	-0.000312873	0.00018385	-1.01091e-05	-3.45833e-06	-2.0806e-06		5.145	-2.40367e-06	-0.000418383	0.000139663	4.94016e-05	1.66336e-06	-1.02555e-05
5.15	-2.53719e-06	-0.04732	-0.01308	0.000945059	1.92183e-05	4.22841e-06		5.15	-2.5574e-06	-0.000313995	0.000183106	-1.03118e-05	-3.49176e-06	-1.97711e-06		5.15	-2.63052e-06	-0.000412398	0.000142137	4.88774e-05	1.36438e-06	-1.00343e-05
5.155	-2.3988e-06	-0.04739	-0.01305	0.000943352	1.90093e-05	4.39574e-06		5.155	-2.56649e-06	-0.000315127	0.00018236	-1.05103e-05	-3.52155e-06	-1.87306e-06		5.155	-2.84642e-06	-0.000406427	0.000144588	4.83534e-05	1.07433e-06	-9.80223e-06
5.16	-2.25864e-06	-0.04745	-0.01303	0.000941637	1.88077e-05	4.55133e-06		5.16	-2.57213e-06	-0.000316268	0.000181612	-1.07046e-05	-3.54775e-06	-1.76861e-06		5.16	-3.05137e-06	-0.00040047	0.000147017	4.78301e-05	7.93366e-07	-9.56001e-06
5.165	-2.11708e-06	-0.04751	-0.01301	0.000939915	1.86133e-05	4.69523e-06		5.165	-2.5744e-06	-0.000317419	0.000180863	-1.08946e-05	-3.5704e-06	-1.66397e-06		5.165	-3.24534e-06	-0.000394524	0.000149427	4.7308e-05	5.21642e-07	-9.30828e-06
5.17	-1.97444e-06	-0.04757	-0.01298	0.000938185	1.84256e-05	4.82751e-06		5.17	-2.57338e-06	-0.000318578	0.000180113	-1.10801e-05	-3.58956e-06	-1.55931e-06		5.17	-3.42834e-06	-0.00038859	0.000151817	4.67877e-05	2.59286e-07	-9.04773e-06
5.175	-1.83106e-06	-0.04764	-0.01296	0.000936448	1.82442e-05	4.94826e-06		5.175	-2.56917e-06	-0.000319746	0.000179362	-1.12612e-05	-3.60527e-06	-1.45481e-06		5.175	-3.60041e-06	-0.000382666	0.000154188	4.62697e-05	6.40925e-09	-8.779e-06
5.18	-1.68725e-06	-0.0477	-0.01293	0.000934703	1.80689e-05	5.05759e-06		5.18	-2.56184e-06	-0.000320922	0.00017861	-1.14378e-05	-3.61759e-06	-1.35064e-06		5.18	-3.76158e-06	-0.000376752	0.000156541	4.57543e-05	-2.36895e-07	-8.50275e-06
5.185	-1.54333e-06	-0.04776	-0.01291	0.000932951	1.78993e-05	5.15564e-06		5.185	-2.55149e-06	-0.000322106	0.000177858	-1.16097e-05	-3.62658e-06	-1.24696e-06		5.185	-3.91191e-06	-0.000370847	0.000158877	4.5242e-05	-4.70548e-07	-8.21965e-06
5.19	-1.39959e-06	-0.04782	-0.01289	0.00093119	1.77349e-05	5.24255e-06		5.19	-2.53821e-06	-0.000323298	0.000177107	-1.17771e-05	-3.63229e-06	-1.14393e-06		5.19	-4.05147e-06	-0.000364949	0.000161197	4.47332e-05	-6.9449e-07	-7.93033e-06
5.195	-1.2563e-06	-0.04789	-0.01286	0.000929422	1.75756e-05	5.31849e-06		5.195	-2.52209e-06	-0.000324496	0.000176355	-1.19398e-05	-3.63479e-06	-1.0417e-06		5.195	-4.18036e-06	-0.000359059	0.000163501	4.42285e-05	-9.08675e-07	-7.63545e-06
5.2	-1.11374e-06	-0.04795	-0.01284	0.000927645	1.74208e-05	5.38363e-06		5.2	-2.50322e-06	-0.000325702	0.000175604	-1.20978e-05	-3.63413e-06	-9.4042e-07		5.2	-4.29867e-06	-0.000353174	0.000165791	4.3728e-05	-1.11307e-06	-7.33563e-06
5.205	-9.72177e-07	-0.04801	-0.01282	0.00092586	1.72704e-05	5.43817e-06		5.205	-2.4817e-06	-0.000326914	0.000174854	-1.22511e-05	-3.63039e-06	-8.40224e-07		5.205	-4.40652e-06	-0.000347295	0.000168066	4.32324e-05	-1.30767e-06	-7.0315e-06
5.21	-8.31857e-07	-0.04807	-0.01279	0.000924067	1.71239e-05	5.48232e-06		5.21	-2.45761e-06	-0.000328133	0.000174104	-1.23996e-05	-3.62363e-06	-7.41246e-07		5.21	-4.50402e-06	-0.00034142	0.000170328	4.27418e-05	-1.49246e-06	-6.72367e-06
5.215	-6.93024e-07	-0.04813	-0.01277	0.000922265	1.69812e-05	5.51628e-06		5.215	-2.43106e-06	-0.000329357	0.000173356	-1.25434e-05	-3.61392e-06	-6.4361e-07		5.215	-4.59133e-06	-0.00033555	0.000172578	4.22567e-05	-1.66746e-06	-6.41275e-06
5.22	-5.5591e-07	-0.0482	-0.01274	0.000920455	1.68418e-05	5.5403e-06		5.22	-2.40213e-06	-0.000330588	0.000172609	-1.26824e-05	-3.60133e-06	-5.47435e-07		5.22	-4.66858e-06	-0.000329682	0.000174815	4.17773e-05	-1.83269e-06	-6.09934e-06
5.225	-4.2074e-07	-0.04826	-0.01272	0.000918636	1.67055e-05	5.55461e-06		5.225	-2.37092e-06	-0.000331824	0.000171863	-1.28166e-05	-3.58594e-06	-4.52836e-07		5.225	-4.73594e-06	-0.000323816	0.000177042	4.13041e-05	-1.9882e-06	-5.78401e-06
5.23	-2.87731e-07	-0.04832	-0.0127	0.000916808	1.6572e-05	5.55946e-06		5.23	-2.33753e-06	-0.000333065	0.000171119	-1.2946e-05	-3.56782e-06	-3.5992e-07		5.23	-4.79357e-06	-0.000317951	0.000179258	4.08372e-05	-2.13404e-06	-5.46734e-06
5.235	-1.57089e-07	-0.04838	-0.01267	0.000914971	1.6441e-05	5.55508e-06		5.235	-2.30205e-06	-0.000334312	0.000170377	-1.30706e-05	-3.54705e-06	-2.68788e-07		5.235	-4.84166e-06	-0.000312087	0.000181465	4.0377e-05	-2.27026e-06	-5.14988e-06
5.24	-2.90145e-08	-0.04844	-0.01265	0.000913125	1.63122e-05	5.54176e-06		5.24	-2.2646e-06	-0.000335563	0.000169638	-1.31905e-05	-3.52372e-06	-1.79538e-07		5.24	-4.88039e-06	-0.000306222	0.000183662	3.99237e-05	-2.39696e-06	-4.83216e-06
5.245	9.63013e-08	-0.0485	-0.01262	0.000911269	1.61854e-05	5.51974e-06		5.245	-2.22525e-06	-0.00033682	0.0001689	-1.33056e-05	-3.4979e-06	-9.22621e-08		5.245	-4.90995e-06	-0.000300357	0.000185851	3.94776e-05	-2.5142e-06	-4.51472e-06
5.25	2.18675e-07	-0.04857	-0.0126	0.000909404	1.60602e-05	5.4893e-06		5.25	-2.18412e-06	-0.00033808	0.000168164	-1.3416e-05	-3.46968e-06	-7.04621e-09		5.25	-4.93056e-06	-0.00029449	0.000188033	3.90389e-05	-2.6221e-06	-4.19808e-06
5.255	3.37932e-07	-0.04863	-0.01257	0.000907529	1.59365e-05	5.4507e-06		5.255	-2.1413e-06	-0.000339345	0.000167431	-1.35216e-05	-3.43915e-06	7.6027e-08		5.255	-4.94243e-06	-0.00028862	0.000190207	3.86079e-05	-2.72076e-06	-3.88272e-06
5.26	4.53905e-07	-0.04869	-0.01255	0.000905644	1.58139e-05	5.40423e-06		5.26	-2.0969e-06	-0.000340615	0.000166701	-1.36226e-05	-3.4064e-06	1.5688e-07		5.26	-4.94578e-06	-0.000282747	0.000192374	3.81847e-05	-2.81031e-06	-3.56913e-06
5.265	5.66436e-07	-0.04875	-0.01253	0.000903749	1.56923e-05	5.35016e-06		5.265	-2.05103e-06	-0.000341888	0.000165973	-1.3719e-05	-3.37152e-06	2.35439e-07		5.265	-4.94083e-06	-0.000276871	0.000194536	3.77694e-05	-2.89087e-06	-3.25778e-06
5.27	6.75377e-07	-0.04881	-0.0125	0.000901844	1.55714e-05	5.28878e-06		5.27	-2.00378e-06	-0.000343165	0.000165248	-1.38108e-05	-3.33461e-06	3.11635e-07		5.27	-4.92783e-06	-0.00027099	0.000196692	3.73623e-05	-2.96259e-06	-2.94912e-06
5.275	7.80586e-07	-0.04887	-0.01248	0.000899929	1.54509e-05	5.22036e-06		5.275	-1.95526e-06	-0.000344446	0.000164526	-1.3898e-05	-3.29576e-06	3.85404e-07		5.275	-4.90701e-06	-0.000265104	0.000198843	3.69636e-05	-3.02563e-06	-2.64359e-06
5.28	8.81934e-07	-0.04893	-0.01245	0.000898003	1.53306e-05	5.1452e-06		5.28	-1.90557e-06	-0.00034573	0.000163807	-1.39808e-05	-3.25506e-06	4.56684e-07		5.28	-4.87862e-06	-0.000259212	0.00020099	3.65733e-05	-3.08013e-06	-2.34161e-06
5.285	9.79301e-07	-0.04899	-0.01243	0.000896066	1.52104e-05	5.06357e-06		5.285	-1.85483e-06	-0.000347018	0.000163091	-1.40592e-05	-3.21263e-06	5.2542e-07		5.285	-4.84292e-06	-0.000253314	0.000203133	3.61915e-05	-3.12628e-06	-2.04358e-06
5.29	1.07258e-06	-0.04905	-0.0124	0.000894119	1.50901e-05	4.97577e-06		5.29	-1.80313e-06	-0.000348309	0.000162378	-1.41333e-05	-3.16855e-06	5.91558e-07		5.29	-4.80016e-06	-0.000247409	0.000205273	3.58184e-05	-3.16425e-06	-1.7499e-06
5.295	1.16166e-06	-0.04912	-0.01238	0.000892161	1.49693e-05	4.8821e-06		5.295	-1.75059e-06	-0.000349604	0.000161669	-1.4203e-05	-3.12294e-06	6.55052e-07		5.295	-4.75061e-06	-0.000241496	0.00020741	3.5454e-05	-3.19423e-06	-1.46093e-06
5.3	1.24646e-06	-0.04918	-0.01235	0.000890192	1.4848e-05	4.78284e-06		5.3	-1.6973e-06	-0.000350901	0.000160962	-1.42686e-05	-3.07589e-06	7.15857e-07		5.3	-4.69454e-06	-0.000235576	0.000209544	3.50984e-05	-3.21642e-06	-1.17704e-06
5.305	1.32691e-06	-0.04924	-0.01233	0.000888211	1.47261e-05	4.6783e-06		5.305	-1.64337e-06	-0.000352202	0.000160259	-1.433e-05	-3.02749e-06	7.73935e-07		5.305	-4.63223e-06	-0.000229647	0.000211676	3.47516e-05	-3.23102e-06	-8.98562e-07
5.31	1.40293e-06	-0.0493	-0.01231	0.00088622	1.46032e-05	4.56876e-06		5.31	-1.5889e-06	-0.000353506	0.000159559	-1.43874e-05	-2.97787e-06	8.29252e-07		5.31	-4.56394e-06	-0.000223709	0.000213806	3.44137e-05	-3.23825e-06	-6.25826e-07
5.315	1.47446e-06	-0.04936	-0.01228	0.000884217	1.44794e-05	4.45453e-06		5.315	-1.53399e-06	-0.000354813	0.000158862	-1.44408e-05	-2.92711e-06	8.81777e-07		5.315	-4.48995e-06	-0.000217761	0.000215935	3.40848e-05	-3.23831e-06	-3.59138e-07
5.32	1.54148e-06	-0.04942	-0.01226	0.000882202	1.43544e-05	4.33591e-06		5.32	-1.47875e-06	-0.000356123	0.000158168	-1.44904e-05	-2.87532e-06	9.31488e-07		5.32	-4.41056e-06	-0.000211804	0.000218063	3.37647e-05	-3.23142e-06	-9.87867e-08
5.325	1.60393e-06	-0.04948	-0.01223	0.000880176	1.42281e-05	4.2132e-06		5.325	-1.42327e-06	-0.000357435	0.000157478	-1.45362e-05	-2.8226e-06	9.78364e-07		5.325	-4.32603e-06	-0.000205836	0.000220191	3.34535e-05	-3.21783e-06	1.54953e-07
5.33	1.66179e-06	-0.04954	-0.01221	0.000878138	1.41004e-05	4.0867e-06		5.33	-1.36764e-06	-0.000358751	0.000156791	-1.45783e-05	-2.76904e-06	1.02239e-06		5.33	-4.23666e-06	-0.000199858	0.000222318	3.31512e-05	-3.19775e-06	4.01826e-07
5.335	1.71506e-06	-0.0496	-0.01218	0.000876088	1.39713e-05	3.95671e-06		5.335	-1.31196e-06	-0.00036007	0.000156108	-1.46168e-05	-2.71474e-06	1.06356e-06		5.335	-4.14271e-06	-0.000193868	0.000224445	3.28577e-05	-3.17143e-06	6.41594e-07
5.34	1.76374e-06	-0.04966	-0.01216	0.000874026	1.38406e-05	3.82354e-06		5.34	-1.25631e-06	-0.000361391	0.000155428	-1.46518e-05	-2.65979e-06	1.10188e-06		5.34	-4.04449e-06	-0.000187868	0.000226572	3.25731e-05	-3.1391e-06	8.74036e-07
5.345	1.80781e-06	-0.04972	-0.01213	0.000871952	1.37082e-05	3.68749e-06		5.345	-1.20079e-06	-0.000362715	0.000154751	-1.46834e-05	-2.6043e-06	1.13733e-06		5.345	-3.94226e-06	-0.000181855	0.0002287	3.22971e-05	-3.101e-06	1.09895e-06
5.35	1.84731e-06	-0.04978	-0.01211	0.000869867	1.35741e-05	3.54885e-06		5.35	-1.14546e-06	-0.000364042	0.000154077	-1.47116e-05	-2.54834e-06	1.16994e-06		5.35	-3.83631e-06	-0.00017583	0.000230828	3.20299e-05	-3.05737e-06	1.31615e-06
5.355	1.88226e-06	-0.04984	-0.01208	0.000867769	1.34382e-05	3.40793e-06		5.355	-1.09043e-06	-0.000365372	0.000153406	-1.47367e-05	-2.49201e-06	1.19972e-06		5.355	-3.72692e-06	-0.000169793	0.000232957	3.17712e-05	-3.00846e-06	1.52548e-06
5.36	1.91269e-06	-0.0499	-0.01206	0.000865659	1.33004e-05	3.26502e-06		5.36	-1.03574e-06	-0.000366705	0.000152739	-1.47586e-05	-2.43538e-06	1.22668e-06		5.36	-3.61435e-06	-0.000163743	0.000235087	3.15211e-05	-2.95451e-06	1.72678e-06
5.365	1.93863e-06	-0.04996	-0.01203	0.000863537	1.31608e-05	3.12041e-06		5.365	-9.81494e-07	-0.000368041	0.000152075	-1.47775e-05	-2.37855e-06	1.25086e-06		5.365	-3.49887e-06	-0.000157681	0.000237219	3.12793e-05	-2.89576e-06	1.91992e-06
5.37	1.96014e-06	-0.05002	-0.01201	0.000861403	1.30192e-05	2.97439e-06		5.37	-9.27743e-07	-0.000369379	0.000151414	-1.47934e-05	-2.32158e-06	1.27227e-06		5.37	-3.38077e-06	-0.000151605	0.000239352	3.10459e-05	-2.83246e-06	2.10479e-06
5.375	1.97726e-06	-0.05008	-0.01198	0.000859256	1.28757e-05	2.82724e-06		5.375	-8.74556e-07	-0.000370721	0.000150756	-1.48065e-05	-2.26457e-06	1.29096e-06		5.375	-3.26029e-06	-0.000145516	0.000241486	3.08207e-05	-2.76485e-06	2.2813e-06
5.38	1.99006e-06	-0.05014	-0.01196	0.000857098	1.27301e-05	2.67924e-06		5.38	-8.21994e-07	-0.000372065	0.000150101	-1.48169e-05	-2.20757e-06	1.30697e-06		5.38	-3.13769e-06	-0.000139413	0.000243623	3.06035e-05	-2.69317e-06	2.44937e-06
5.385	1.9986e-06	-0.0502	-0.01193	0.000854927	1.25826e-05	2.53066e-06		5.385	-7.70117e-07	-0.000373413	0.000149449	-1.48246e-05	-2.15066e-06	1.32034e-06		5.385	-3.01323e-06	-0.000133297	0.000245761	3.03943e-05	-2.61767e-06	2.60894e-06
5.39	2.00295e-06	-0.05026	-0.01191	0.000852744	1.24331e-05	2.38177e-06		5.39	-7.18978e-07	-0.000374764	0.0001488	-1.48298e-05	-2.09392e-06	1.33113e-06		5.39	-2.88717e-06	-0.000127167	0.0002479	3.01929e-05	-2.53857e-06	2.75997e-06
5.395	2.00317e-06	-0.05032	-0.01188	0.000850548	1.22815e-05	2.23281e-06		5.395	-6.68629e-07	-0.000376118	0.000148154	-1.48325e-05	-2.0374e-06	1.33937e-06		5.395	-2.75973e-06	-0.000121023	0.000250042	2.99992e-05	-2.45612e-06	2.90242e-06
5.4	1.99936e-06	-0.05038	-0.01186	0.000848341	1.21279e-05	2.08405e-06		5.4	-6.19121e-07	-0.000377475	0.00014751	-1.48329e-05	-1.98117e-06	1.34513e-06		5.4	-2.63116e-06	-0.000114866	0.000252186	2.98129e-05	-2.37055e-06	3.0363e-06
5.405	1.99158e-06	-0.05044	-0.01183	0.000846121	1.19723e-05	1.93572e-06		5.405	-5.70499e-07	-0.000378835	0.00014687	-1.4831e-05	-1.92529e-06	1.34847e-06		5.405	-2.50169e-06	-0.000108694	0.000254331	2.96341e-05	-2.2821e-06	3.1616e-06
5.41	1.97992e-06	-0.0505	-0.01181	0.000843889	1.18147e-05	1.78806e-06		5.41	-5.22806e-07	-0.000380199	0.000146232	-1.48269e-05	-1.86983e-06	1.34945e-06		5.41	-2.37155e-06	-0.000102508	0.000256479	2.94624e-05	-2.19099e-06	3.27835e-06
5.415	1.96448e-06	-0.05056	-0.01178	0.000841645	1.16551e-05	1.6413e-06		5.415	-4.76084e-07	-0.000381567	0.000145596	-1.48208e-05	-1.81483e-06	1.34813e-06		5.415	-2.24097e-06	-9.63073e-05	0.000258628	2.92978e-05	-2.09745e-06	3.38657e-06
5.42	1.94534e-06	-0.05062	-0.01176	0.000839388	1.14936e-05	1.49564e-06		5.42	-4.30371e-07	-0.000382937	0.000144963	-1.48127e-05	-1.76036e-06	1.34459e-06		5.42	-2.11015e-06	-9.00928e-05	0.00026078	2.914e-05	-2.00171e-06	3.48631e-06
5.425	1.92259e-06	-0.05068	-0.01173	0.00083712	1.13301e-05	1.35131e-06		5.425	-3.85704e-07	-0.000384312	0.000144332	-1.48027e-05	-1.70646e-06	1.33888e-06		5.425	-1.97931e-06	-8.38641e-05	0.000262933	2.89889e-05	-1.90398e-06	3.57764e-06
5.43	1.89634e-06	-0.05074	-0.01171	0.000834839	1.11647e-05	1.20849e-06		5.43	-3.42117e-07	-0.00038569	0.000143703	-1.4791e-05	-1.6532e-06	1.33108e-06		5.43	-1.84866e-06	-7.76213e-05	0.000265089	2.88443e-05	-1.80448e-06	3.66063e-06
5.435	1.86668e-06	-0.0508	-0.01168	0.000832547	1.09975e-05	1.06739e-06		5.435	-2.99641e-07	-0.000387072	0.000143077	-1.47775e-05	-1.60061e-06	1.32127e-06		5.435	-1.71838e-06	-7.13643e-05	0.000267246	2.8706e-05	-1.70344e-06	3.73535e-06
5.44	1.83371e-06	-0.05086	-0.01166	0.000830242	1.08284e-05	9.28186e-07		5.44	-2.58307e-07	-0.000388458	0.000142453	-1.47625e-05	-1.54875e-06	1.3095e-06		5.44	-1.58869e-06	-6.50932e-05	0.000269405	2.85738e-05	-1.60105e-06	3.80192e-06
5.445	1.79755e-06	-0.05092	-0.01163	0.000827926	1.06575e-05	7.91051e-07		5.445	-2.18142e-07	-0.000389848	0.00014183	-1.4746e-05	-1.49766e-06	1.29586e-06		5.445	-1.45976e-06	-5.88081e-05	0.000271566	2.84475e-05	-1.49754e-06	3.86043e-06
5.45	1.75831e-06	-0.05098	-0.01161	0.000825598	1.04849e-05	6.56154e-07		5.45	-1.79172e-07	-0.000391243	0.00014121	-1.4728e-05	-1.44739e-06	1.28042e-06		5.45	-1.33177e-06	-5.25091e-05	0.000273728	2.83269e-05	-1.3931e-06	3.911e-06
5.455	1.71609e-06	-0.05104	-0.01158	0.000823258	1.03106e-05	5.23655e-07		5.455	-1.41419e-07	-0.000392641	0.000140591	-1.47088e-05	-1.39797e-06	1.26326e-06		5.455	-1.2049e-06	-4.61963e-05	0.000275892	2.82119e-05	-1.28793e-06	3.95376e-06
5.46	1.67101e-06	-0.0511	-0.01156	0.000820906	1.01348e-05	3.93705e-07		5.46	-1.04906e-07	-0.000394044	0.000139974	-1.46883e-05	-1.34946e-06	1.24445e-06		5.46	-1.07933e-06	-3.98697e-05	0.000278057	2.81022e-05	-1.18223e-06	3.98885e-06
5.465	1.62319e-06	-0.05116	-0.01154	0.000818543	9.95732e-06	2.66449e-07		5.465	-6.96513e-08	-0.000395452	0.000139359	-1.46667e-05	-1.30188e-06	1.22406e-06		5.465	-9.55207e-07	-3.35297e-05	0.000280223	2.79975e-05	-1.07619e-06	4.01641e-06
5.47	1.57275e-06	-0.05122	-0.01151	0.000816169	9.77842e-06	1.42023e-07		5.47	-3.5672e-08	-0.000396864	0.000138745	-1.4644e-05	-1.25528e-06	1.20218e-06		5.47	-8.32695e-07	-2.71762e-05	0.00028239	2.78978e-05	-9.70001e-07	4.03659e-06
5.475	1.51981e-06	-0.05128	-0.01149	0.000813783	9.59811e-06	2.05571e-08		5.475	-2.98301e-09	-0.000398281	0.000138132	-1.46204e-05	-1.20968e-06	1.17888e-06		5.475	-7.11943e-07	-2.08095e-05	0.000284558	2.78027e-05	-8.63843e-07	4.04955e-06
5.48	1.4645e-06	-0.05133	-0.01146	0.000811386	9.41649e-06	-9.78262e-08		5.48	2.84031e-08	-0.000399703	0.00013752	-1.45959e-05	-1.16512e-06	1.15423e-06		5.48	-5.93095e-07	-1.44298e-05	0.000286727	2.77121e-05	-7.57894e-07	4.05547e-06
5.485	1.40695e-06	-0.05139	-0.01144	0.000808979	9.23363e-06	-2.13012e-07		5.485	5.84757e-08	-0.00040113	0.00013691	-1.45706e-05	-1.12162e-06	1.12831e-06		5.485	-4.76288e-07	-8.03726e-06	0.000288896	2.76258e-05	-6.52328e-07	4.05451e-06
5.49	1.34729e-06	-0.05145	-0.01141	0.00080656	9.04962e-06	-3.24891e-07		5.49	8.72268e-08	-0.000402562	0.000136301	-1.45446e-05	-1.07922e-06	1.1012e-06		5.49	-3.61652e-07	-1.63208e-06	0.000291066	2.75435e-05	-5.47311e-07	4.04687e-06
5.495	1.28564e-06	-0.05151	-0.01139	0.00080413	8.86456e-06	-4.33364e-07		5.495	1.1465e-07	-0.000403999	0.000135692	-1.4518e-05	-1.03794e-06	1.07297e-06		5.495	-2.49312e-07	4.78552e-06	0.000293235	2.7465e-05	-4.43006e-07	4.03271e-06
5.5	1.22215e-06	-0.05157	-0.01136	0.00080169	8.67853e-06	-5.38334e-07		5.5	1.40742e-07	-0.000405442	0.000135084	-1.44909e-05	-9.97793e-07	1.0437e-06		5.5	-1.39384e-07	1.12153e-05	0.000295405	2.73902e-05	-3.3957e-07	4.01225e-06
5.505	1.15693e-06	-0.05163	-0.01134	0.00079924	8.49163e-06	-6.39717e-07		5.505	1.65501e-07	-0.000406891	0.000134477	-1.44632e-05	-9.5881e-07	1.01347e-06		5.505	-3.19775e-08	1.7657e-05	0.000297574	2.73187e-05	-2.37153e-07	3.98568e-06
5.51	1.09014e-06	-0.05169	-0.01131	0.000796779	8.30397e-06	-7.37431e-07		5.51	1.88928e-07	-0.000408345	0.000133871	-1.44352e-05	-9.21005e-07	9.82347e-07		5.51	7.28044e-08	2.41103e-05	0.000299743	2.72505e-05	-1.359e-07	3.9532e-06
5.515	1.02189e-06	-0.05175	-0.01129	0.000794308	8.11564e-06	-8.31404e-07		5.515	2.11026e-07	-0.000409805	0.000133265	-1.44069e-05	-8.84393e-07	9.50409e-07		5.515	1.74866e-07	3.05751e-05	0.00030191	2.71852e-05	-3.59509e-08	3.91502e-06
5.52	9.52324e-07	-0.05181	-0.01126	0.000791828	7.92674e-06	-9.21573e-07		5.52	2.31799e-07	-0.000411271	0.000132659	-1.43783e-05	-8.48987e-07	9.1773e-07		5.52	2.74118e-07	3.7051e-05	0.000304077	2.71227e-05	6.25622e-08	3.87136e-06
5.525	8.81572e-07	-0.05187	-0.01124	0.000789337	7.73739e-06	-1.00788e-06		5.525	2.51255e-07	-0.000412743	0.000132054	-1.43495e-05	-8.14797e-07	8.84386e-07		5.525	3.7048e-07	4.35377e-05	0.000306243	2.70627e-05	1.59513e-07	3.82242e-06
5.53	8.09764e-07	-0.05193	-0.01121	0.000786837	7.54767e-06	-1.09027e-06		5.53	2.69402e-07	-0.000414222	0.000131448	-1.43205e-05	-7.8183e-07	8.50448e-07		5.53	4.63877e-07	5.00349e-05	0.000308407	2.70051e-05	2.5478e-07	3.76843e-06
5.535	7.3703e-07	-0.05199	-0.01119	0.000784328	7.3577e-06	-1.16871e-06		5.535	2.86253e-07	-0.000415707	0.000130843	-1.42915e-05	-7.50094e-07	8.15989e-07		5.535	5.54241e-07	5.65425e-05	0.000310569	2.69497e-05	3.48251e-07	3.7096e-06
5.54	6.63497e-07	-0.05205	-0.01116	0.000781809	7.16757e-06	-1.24316e-06		5.54	3.0182e-07	-0.000417198	0.000130237	-1.42625e-05	-7.19591e-07	7.81081e-07		5.54	6.41512e-07	6.30599e-05	0.000312729	2.68963e-05	4.39818e-07	3.64618e-06
5.545	5.89288e-07	-0.05211	-0.01114	0.000779282	6.9774e-06	-1.3136e-06		5.545	3.16119e-07	-0.000418696	0.000129632	-1.42336e-05	-6.90323e-07	7.45795e-07		5.545	7.25636e-07	6.9587e-05	0.000314887	2.68446e-05	5.29378e-07	3.57837e-06
5.55	5.14526e-07	-0.05217	-0.01111	0.000776746	6.78728e-06	-1.38001e-06		5.55	3.29165e-07	-0.000420201	0.000129026	-1.42048e-05	-6.62288e-07	7.102e-07		5.55	8.06566e-07	7.61233e-05	0.000317043	2.67945e-05	6.16839e-07	3.50641e-06
5.555	4.39331e-07	-0.05223	-0.01109	0.000774201	6.59732e-06	-1.44237e-06		5.555	3.40979e-07	-0.000421713	0.000128419	-1.41761e-05	-6.35485e-07	6.74366e-07		5.555	8.84263e-07	8.26687e-05	0.000319195	2.67458e-05	7.02111e-07	3.43053e-06
5.56	3.63818e-07	-0.05228	-0.01106	0.000771648	6.40761e-06	-1.5007e-06		5.56	3.51578e-07	-0.000423232	0.000127812	-1.41476e-05	-6.09909e-07	6.38359e-07		5.56	9.58691e-07	8.92227e-05	0.000321345	2.66983e-05	7.85111e-07	3.35097e-06
5.565	2.88102e-07	-0.05234	-0.01104	0.000769086	6.21826e-06	-1.55498e-06		5.565	3.60986e-07	-0.000424758	0.000127205	-1.41193e-05	-5.85554e-07	6.02246e-07		5.565	1.02982e-06	9.5785e-05	0.000323491	2.66519e-05	8.65763e-07	3.26794e-06
5.57	2.12293e-07	-0.0524	-0.01101	0.000766517	6.02936e-06	-1.60524e-06		5.57	3.69224e-07	-0.000426291	0.000126597	-1.40914e-05	-5.6241e-07	5.6609e-07		5.57	1.09764e-06	0.000102355	0.000325633	2.66063e-05	9.43997e-07	3.18169e-06
5.575	1.36498e-07	-0.05246	-0.01099	0.00076394	5.841e-06	-1.65149e-06		5.575	3.76318e-07	-0.000427832	0.000125988	-1.40638e-05	-5.40469e-07	5.29956e-07		5.575	1.16212e-06	0.000108933	0.000327772	2.65613e-05	1.01975e-06	3.09244e-06
5.58	6.08201e-08	-0.05252	-0.01096	0.000761355	5.65329e-06	-1.69377e-06		5.58	3.82291e-07	-0.000429381	0.000125378	-1.40366e-05	-5.19719e-07	4.93903e-07		5.58	1.22327e-06	0.000115518	0.000329906	2.65169e-05	1.09296e-06	3.00042e-06
5.585	-1.46392e-08	-0.05258	-0.01094	0.000758763	5.46631e-06	-1.7321e-06		5.585	3.8717e-07	-0.000430937	0.000124767	-1.40098e-05	-5.00149e-07	4.57993e-07		5.585	1.28106e-06	0.00012211	0.000332036	2.64728e-05	1.16357e-06	2.90586e-06
5.59	-8.97825e-08	-0.05264	-0.01091	0.000756164	5.28015e-06	-1.76653e-06		5.59	3.90981e-07	-0.000432501	0.000124156	-1.39834e-05	-4.81743e-07	4.22281e-07		5.59	1.33551e-06	0.000128709	0.000334161	2.64289e-05	1.23154e-06	2.80898e-06
5.595	-1.64516e-07	-0.0527	-0.01089	0.000753558	5.09491e-06	-1.79711e-06		5.595	3.93753e-07	-0.000434072	0.000123543	-1.39576e-05	-4.64487e-07	3.86823e-07		5.595	1.38661e-06	0.000135314	0.000336281	2.63851e-05	1.29683e-06	2.71002e-06
5.6	-2.38747e-07	-0.05276	-0.01086	0.000750946	4.91067e-06	-1.82388e-06		5.6	3.95513e-07	-0.000435652	0.000122929	-1.39322e-05	-4.48366e-07	3.51673e-07		5.6	1.43439e-06	0.000141925	0.000338396	2.63411e-05	1.35939e-06	2.60918e-06
5.605	-3.12388e-07	-0.05282	-0.01084	0.000748327	4.72751e-06	-1.84691e-06		5.605	3.9629e-07	-0.00043724	0.000122313	-1.39074e-05	-4.33361e-07	3.16881e-07		5.605	1.47885e-06	0.000148541	0.000340506	2.62968e-05	1.41919e-06	2.50669e-06
5.61	-3.85354e-07	-0.05288	-0.01082	0.000745702	4.54553e-06	-1.86626e-06		5.61	3.96113e-07	-0.000438837	0.000121697	-1.38832e-05	-4.19456e-07	2.82497e-07		5.61	1.52001e-06	0.000155162	0.000342609	2.62522e-05	1.47621e-06	2.40276e-06
5.615	-4.57563e-07	-0.05294	-0.01079	0.00074307	4.36481e-06	-1.882e-06		5.615	3.95012e-07	-0.000440441	0.000121078	-1.38595e-05	-4.06631e-07	2.48567e-07		5.615	1.5579e-06	0.000161788	0.000344706	2.62069e-05	1.53042e-06	2.29761e-06
5.62	-5.28933e-07	-0.053	-0.01077	0.000740433	4.18542e-06	-1.89419e-06		5.62	3.93016e-07	-0.000442054	0.000120459	-1.38365e-05	-3.94867e-07	2.15136e-07		5.62	1.59254e-06	0.000168419	0.000346797	2.6161e-05	1.5818e-06	2.19143e-06
5.625	-5.99389e-07	-0.05306	-0.01074	0.000737791	4.00745e-06	-1.90292e-06		5.625	3.90156e-07	-0.000443676	0.000119838	-1.38142e-05	-3.84144e-07	1.82245e-07		5.625	1.62396e-06	0.000175053	0.000348882	2.61143e-05	1.63034e-06	2.08443e-06
5.63	-6.68856e-07	-0.05311	-0.01072	0.000735143	3.83097e-06	-1.90826e-06		5.63	3.86462e-07	-0.000445306	0.000119215	-1.37925e-05	-3.7444e-07	1.49933e-07		5.63	1.6522e-06	0.000181692	0.000350959	2.60666e-05	1.67603e-06	1.97681e-06
5.635	-7.37264e-07	-0.05317	-0.01069	0.00073249	3.65606e-06	-1.9103e-06		5.635	3.81963e-07	-0.000446945	0.00011859	-1.37715e-05	-3.65735e-07	1.18239e-07		5.635	1.67731e-06	0.000188333	0.00035303	2.60179e-05	1.71886e-06	1.86877e-06
5.64	-8.04542e-07	-0.05323	-0.01067	0.000729832	3.48279e-06	-1.90913e-06		5.64	3.76692e-07	-0.000448593	0.000117964	-1.37512e-05	-3.58006e-07	8.71975e-08		5.64	1.69931e-06	0.000194978	0.000355093	2.59679e-05	1.75882e-06	1.76048e-06
5.645	-8.70625e-07	-0.05329	-0.01064	0.000727169	3.31125e-06	-1.90482e-06		5.645	3.70679e-07	-0.00045025	0.000117336	-1.37316e-05	-3.5123e-07	5.68407e-08		5.645	1.71825e-06	0.000201625	0.000357148	2.59167e-05	1.79593e-06	1.65214e-06
5.65	-9.3545e-07	-0.05335	-0.01062	0.000724502	3.14149e-06	-1.89748e-06		5.65	3.63953e-07	-0.000451916	0.000116706	-1.37127e-05	-3.45384e-07	2.71995e-08		5.65	1.73419e-06	0.000208275	0.000359195	2.58641e-05	1.8302e-06	1.54392e-06
5.655	-9.98957e-07	-0.05341	-0.01059	0.000721831	2.97359e-06	-1.8872e-06		5.655	3.56547e-07	-0.000453591	0.000116074	-1.36946e-05	-3.40444e-07	-1.69775e-09		5.655	1.74717e-06	0.000214926	0.000361234	2.58099e-05	1.86162e-06	1.43599e-06
5.66	-1.06109e-06	-0.05347	-0.01057	0.000719156	2.80762e-06	-1.87406e-06		5.66	3.48492e-07	-0.000455275	0.00011544	-1.36772e-05	-3.36384e-07	-2.98247e-08		5.66	1.75725e-06	0.000221579	0.000363265	2.57542e-05	1.89021e-06	1.32853e-06
5.665	-1.12179e-06	-0.05353	-0.01055	0.000716477	2.64363e-06	-1.85818e-06		5.665	3.39818e-07	-0.000456969	0.000114804	-1.36606e-05	-3.33181e-07	-5.71571e-08		5.665	1.76449e-06	0.000228234	0.000365287	2.56968e-05	1.916e-06	1.22169e-06
5.67	-1.18101e-06	-0.05359	-0.01052	0.000713795	2.4817e-06	-1.83964e-06		5.67	3.30556e-07	-0.000458672	0.000114166	-1.36447e-05	-3.30808e-07	-8.36727e-08		5.67	1.76894e-06	0.000234889	0.0003673	2.56376e-05	1.93901e-06	1.11564e-06
5.675	-1.23869e-06	-0.05365	-0.0105	0.00071111	2.32187e-06	-1.81854e-06		5.675	3.20739e-07	-0.000460384	0.000113526	-1.36296e-05	-3.29239e-07	-1.09351e-07		5.675	1.77068e-06	0.000241545	0.000369304	2.55766e-05	1.95926e-06	1.01052e-06
5.68	-1.2948e-06	-0.05371	-0.01047	0.000708421	2.16422e-06	-1.79499e-06		5.68	3.10396e-07	-0.000462106	0.000112883	-1.36153e-05	-3.28448e-07	-1.34174e-07		5.68	1.76976e-06	0.000248201	0.000371299	2.55136e-05	1.97679e-06	9.06491e-07
5.685	-1.3493e-06	-0.05377	-0.01045	0.00070573	2.00878e-06	-1.76909e-06		5.685	2.99561e-07	-0.000463837	0.000112239	-1.36017e-05	-3.28406e-07	-1.58125e-07		5.685	1.76626e-06	0.000254857	0.000373284	2.54487e-05	1.99163e-06	8.03682e-07
5.69	-1.40214e-06	-0.05383	-0.01042	0.000703036	1.85562e-06	-1.74095e-06		5.69	2.88263e-07	-0.000465579	0.000111592	-1.35889e-05	-3.29087e-07	-1.81189e-07		5.69	1.76024e-06	0.000261512	0.000375259	2.53817e-05	2.00381e-06	7.02232e-07
5.695	-1.45328e-06	-0.05389	-0.0104	0.000700339	1.70478e-06	-1.71065e-06		5.695	2.76534e-07	-0.000467329	0.000110943	-1.35769e-05	-3.30463e-07	-2.03353e-07		5.695	1.75179e-06	0.000268167	0.000377224	2.53126e-05	2.01337e-06	6.02272e-07
5.7	-1.5027e-06	-0.05395	-0.01037	0.000697641	1.55631e-06	-1.67832e-06		5.7	2.64406e-07	-0.00046909	0.000110292	-1.35656e-05	-3.32504e-07	-2.24606e-07		5.7	1.74097e-06	0.000274821	0.00037918	2.52413e-05	2.02037e-06	5.03928e-07
5.705	-1.55037e-06	-0.05401	-0.01035	0.00069494	1.41025e-06	-1.64406e-06		5.705	2.51909e-07	-0.00047086	0.000109639	-1.35551e-05	-3.35182e-07	-2.44937e-07		5.705	1.72786e-06	0.000281474	0.000381124	2.51678e-05	2.02485e-06	4.07318e-07
5.71	-1.59626e-06	-0.05407	-0.01033	0.000692238	1.26664e-06	-1.60797e-06		5.71	2.39074e-07	-0.00047264	0.000108983	-1.35453e-05	-3.38468e-07	-2.64338e-07		5.71	1.71255e-06	0.000288125	0.000383058	2.5092e-05	2.02685e-06	3.12555e-07
5.715	-1.64035e-06	-0.05413	-0.0103	0.000689534	1.12551e-06	-1.57016e-06		5.715	2.25933e-07	-0.00047443	0.000108325	-1.35362e-05	-3.42333e-07	-2.82803e-07		5.715	1.69511e-06	0.000294774	0.000384982	2.5014e-05	2.02644e-06	2.19747e-07
5.72	-1.68263e-06	-0.05419	-0.01028	0.000686829	9.86901e-07	-1.53074e-06		5.72	2.12516e-07	-0.00047623	0.000107665	-1.35279e-05	-3.46747e-07	-3.00327e-07		5.72	1.67562e-06	0.000301421	0.000386895	2.49336e-05	2.02366e-06	1.28997e-07
5.725	-1.72307e-06	-0.05424	-0.01025	0.000684123	8.50837e-07	-1.48981e-06		5.725	1.98853e-07	-0.00047804	0.000107002	-1.35202e-05	-3.51681e-07	-3.16905e-07		5.725	1.65417e-06	0.000308066	0.000388796	2.48509e-05	2.01858e-06	4.04008e-08
5.73	-1.76168e-06	-0.0543	-0.01023	0.000681416	7.17345e-07	-1.44749e-06		5.73	1.84975e-07	-0.00047986	0.000106337	-1.35133e-05	-3.57104e-07	-3.32536e-07		5.73	1.63085e-06	0.000314708	0.000390686	2.47658e-05	2.01125e-06	-4.59522e-08
5.735	-1.79843e-06	-0.05436	-0.01021	0.000678708	5.86449e-07	-1.40387e-06		5.735	1.7091e-07	-0.000481689	0.00010567	-1.3507e-05	-3.62988e-07	-3.47218e-07		5.735	1.60573e-06	0.000321347	0.000392565	2.46783e-05	2.00174e-06	-1.29977e-07
5.74	-1.83332e-06	-0.05442	-0.01018	0.000676	4.58169e-07	-1.35907e-06		5.74	1.56689e-07	-0.000483529	0.000105	-1.35015e-05	-3.69302e-07	-3.60954e-07		5.74	1.5789e-06	0.000327982	0.000394432	2.45884e-05	1.99011e-06	-2.11596e-07
5.745	-1.86636e-06	-0.05448	-0.01016	0.000673292	3.32521e-07	-1.31319e-06		5.745	1.42339e-07	-0.000485379	0.000104328	-1.34965e-05	-3.76018e-07	-3.73743e-07		5.745	1.55045e-06	0.000334615	0.000396288	2.44961e-05	1.97642e-06	-2.90735e-07
5.75	-1.89754e-06	-0.05454	-0.01013	0.000670583	2.0952e-07	-1.26634e-06		5.75	1.27889e-07	-0.000487239	0.000103653	-1.34922e-05	-3.83105e-07	-3.85591e-07		5.75	1.52046e-06	0.000341244	0.000398132	2.44013e-05	1.96075e-06	-3.6733e-07
5.755	-1.92686e-06	-0.0546	-0.01011	0.000667874	8.91753e-08	-1.21863e-06		5.755	1.13366e-07	-0.000489109	0.000102976	-1.34885e-05	-3.90536e-07	-3.96501e-07		5.755	1.48902e-06	0.000347868	0.000399964	2.43042e-05	1.94315e-06	-4.41318e-07
5.76	-1.95434e-06	-0.05466	-0.01008	0.000665166	-2.85032e-08	-1.17015e-06		5.76	9.87985e-08	-0.000490989	0.000102297	-1.34854e-05	-3.98281e-07	-4.0648e-07		5.76	1.45622e-06	0.000354489	0.000401784	2.42046e-05	1.9237e-06	-5.12646e-07
5.765	-1.97999e-06	-0.05472	-0.01006	0.000662458	-1.4351e-07	-1.12101e-06		5.765	8.42114e-08	-0.00049288	0.000101616	-1.34828e-05	-4.06311e-07	-4.15535e-07		5.765	1.42213e-06	0.000361106	0.000403591	2.41026e-05	1.90248e-06	-5.81264e-07
5.77	-2.00381e-06	-0.05478	-0.01004	0.000659751	-2.55842e-07	-1.07132e-06		5.77	6.96304e-08	-0.00049478	0.000100932	-1.34808e-05	-4.146e-07	-4.23675e-07		5.77	1.38686e-06	0.000367717	0.000405387	2.39982e-05	1.87954e-06	-6.4713e-07
5.775	-2.02581e-06	-0.05484	-0.01001	0.000657044	-3.65498e-07	-1.02116e-06		5.775	5.50805e-08	-0.000496691	0.000100246	-1.34793e-05	-4.2312e-07	-4.30911e-07		5.775	1.35047e-06	0.000374324	0.00040717	2.38915e-05	1.85496e-06	-7.10207e-07
5.78	-2.04602e-06	-0.0549	-0.00999	0.000654338	-4.7248e-07	-9.70643e-07		5.78	4.05855e-08	-0.000498611	9.95574e-05	-1.34783e-05	-4.31843e-07	-4.37253e-07		5.78	1.31306e-06	0.000380927	0.00040894	2.37824e-05	1.82881e-06	-7.70464e-07
5.785	-2.06445e-06	-0.05496	-0.00996	0.000651634	-5.7679e-07	-9.19856e-07		5.785	2.61688e-08	-0.000500542	9.88668e-05	-1.34778e-05	-4.40743e-07	-4.42713e-07		5.785	1.2747e-06	0.000387524	0.000410698	2.36709e-05	1.80117e-06	-8.27874e-07
5.79	-2.08112e-06	-0.05502	-0.00994	0.000648931	-6.78435e-07	-8.68896e-07		5.79	1.18525e-08	-0.000502483	9.8174e-05	-1.34778e-05	-4.49795e-07	-4.47306e-07		5.79	1.23548e-06	0.000394116	0.000412444	2.35571e-05	1.77211e-06	-8.82417e-07
5.795	-2.09605e-06	-0.05508	-0.00992	0.000646229	-7.77421e-07	-8.1785e-07		5.795	-2.34185e-09	-0.000504434	9.74789e-05	-1.34782e-05	-4.58974e-07	-4.51047e-07		5.795	1.19549e-06	0.000400702	0.000414176	2.3441e-05	1.74169e-06	-9.34079e-07
5.8	-2.10926e-06	-0.05514	-0.00989	0.000643529	-8.73759e-07	-7.66809e-07		5.8	-1.63935e-08	-0.000506395	9.67816e-05	-1.3479e-05	-4.68254e-07	-4.5395e-07		5.8	1.15479e-06	0.000407283	0.000415896	2.33226e-05	1.71e-06	-9.8285e-07
5.805	-2.12079e-06	-0.0552	-0.00987	0.000640831	-9.67459e-07	-7.15856e-07		5.805	-3.02827e-08	-0.000508367	9.60822e-05	-1.34802e-05	-4.77612e-07	-4.56033e-07		5.805	1.11347e-06	0.000413858	0.000417603	2.32021e-05	1.6771e-06	-1.02873e-06
5.81	-2.13064e-06	-0.05526	-0.00985	0.000638134	-1.05853e-06	-6.65074e-07		5.81	-4.39905e-08	-0.000510348	9.53807e-05	-1.34817e-05	-4.87024e-07	-4.57314e-07		5.81	1.07161e-06	0.000420427	0.000419298	2.30793e-05	1.64308e-06	-1.07171e-06
5.815	-2.13885e-06	-0.05532	-0.00982	0.00063544	-1.147e-06	-6.14542e-07		5.815	-5.74988e-08	-0.000512339	9.4677e-05	-1.34836e-05	-4.96468e-07	-4.57812e-07		5.815	1.02929e-06	0.00042699	0.000420979	2.29544e-05	1.60799e-06	-1.1118e-06
5.82	-2.14545e-06	-0.05538	-0.0098	0.000632748	-1.23287e-06	-5.64337e-07		5.82	-7.07902e-08	-0.000514341	9.39713e-05	-1.34858e-05	-5.05921e-07	-4.57545e-07		5.82	9.86569e-07	0.000433547	0.000422647	2.28273e-05	1.57191e-06	-1.14901e-06
5.825	-2.15047e-06	-0.05544	-0.00977	0.000630058	-1.31617e-06	-5.14533e-07		5.825	-8.38481e-08	-0.000516352	9.32636e-05	-1.34883e-05	-5.15361e-07	-4.56534e-07		5.825	9.43534e-07	0.000440098	0.000424303	2.26982e-05	1.53492e-06	-1.18335e-06
5.83	-2.15393e-06	-0.0555	-0.00975	0.00062737	-1.39692e-06	-4.65199e-07		5.83	-9.6657e-08	-0.000518373	9.25538e-05	-1.3491e-05	-5.24769e-07	-4.548e-07		5.83	9.00255e-07	0.000446642	0.000425945	2.25671e-05	1.49709e-06	-1.21485e-06
5.835	-2.15587e-06	-0.05556	-0.00973	0.000624686	-1.47513e-06	-4.16405e-07		5.835	-1.09202e-07	-0.000520405	9.18421e-05	-1.3494e-05	-5.34123e-07	-4.52364e-07		5.835	8.56802e-07	0.00045318	0.000427575	2.2434e-05	1.45849e-06	-1.24352e-06
5.84	-2.15633e-06	-0.05562	-0.0097	0.000622004	-1.55083e-06	-3.68215e-07		5.84	-1.21468e-07	-0.000522446	9.11285e-05	-1.34972e-05	-5.43404e-07	-4.49249e-07		5.84	8.13246e-07	0.000459712	0.000429191	2.2299e-05	1.41918e-06	-1.2694e-06
5.845	-2.15533e-06	-0.05568	-0.00968	0.000619325	-1.62405e-06	-3.20691e-07		5.845	-1.33443e-07	-0.000524497	9.0413e-05	-1.35005e-05	-5.52593e-07	-4.45477e-07		5.845	7.69653e-07	0.000466236	0.000430794	2.21621e-05	1.37925e-06	-1.2925e-06
5.85	-2.15291e-06	-0.05574	-0.00966	0.000616649	-1.69481e-06	-2.73891e-07		5.85	-1.45114e-07	-0.000526558	8.96957e-05	-1.35041e-05	-5.61671e-07	-4.4107e-07		5.85	7.26092e-07	0.000472754	0.000432384	2.20235e-05	1.33875e-06	-1.31287e-06
5.855	-2.14911e-06	-0.0558	-0.00963	0.000613976	-1.76314e-06	-2.27874e-07		5.855	-1.56468e-07	-0.000528629	8.89766e-05	-1.35077e-05	-5.70621e-07	-4.36053e-07		5.855	6.82626e-07	0.000479266	0.000433962	2.1883e-05	1.29776e-06	-1.33055e-06
5.86	-2.14396e-06	-0.05586	-0.00961	0.000611306	-1.82908e-06	-1.82691e-07		5.86	-1.67495e-07	-0.00053071	8.82557e-05	-1.35115e-05	-5.79425e-07	-4.3045e-07		5.86	6.3932e-07	0.00048577	0.000435526	2.17409e-05	1.25634e-06	-1.34557e-06
5.865	-2.13751e-06	-0.05592	-0.00959	0.00060864	-1.89265e-06	-1.38394e-07		5.865	-1.78184e-07	-0.0005328	8.75332e-05	-1.35153e-05	-5.88067e-07	-4.24283e-07		5.865	5.96234e-07	0.000492267	0.000437077	2.15972e-05	1.21457e-06	-1.35798e-06
5.87	-2.12979e-06	-0.05598	-0.00956	0.000605977	-1.95389e-06	-9.50323e-08		5.87	-1.88526e-07	-0.0005349	8.68089e-05	-1.35192e-05	-5.9653e-07	-4.17578e-07		5.87	5.53428e-07	0.000498758	0.000438615	2.14519e-05	1.1725e-06	-1.36782e-06
5.875	-2.12084e-06	-0.05604	-0.00954	0.000603318	-2.01283e-06	-5.26499e-08		5.875	-1.98511e-07	-0.00053701	8.60831e-05	-1.35231e-05	-6.048e-07	-4.10358e-07		5.875	5.1096e-07	0.000505241	0.00044014	2.13051e-05	1.13021e-06	-1.37515e-06
5.88	-2.11071e-06	-0.05611	-0.00952	0.000600663	-2.06951e-06	-1.12903e-08		5.88	-2.08131e-07	-0.000539129	8.53557e-05	-1.3527e-05	-6.12862e-07	-4.02649e-07		5.88	4.68885e-07	0.000511717	0.000441652	2.11569e-05	1.08776e-06	-1.38001e-06
5.885	-2.09944e-06	-0.05617	-0.00949	0.000598011	-2.12397e-06	2.90061e-08		5.885	-2.17379e-07	-0.000541258	8.46269e-05	-1.35309e-05	-6.20703e-07	-3.94474e-07		5.885	4.27258e-07	0.000518186	0.000443152	2.10073e-05	1.0452e-06	-1.38247e-06
5.89	-2.08706e-06	-0.05623	-0.00947	0.000595363	-2.17624e-06	6.82017e-08		5.89	-2.26249e-07	-0.000543397	8.38965e-05	-1.35347e-05	-6.28309e-07	-3.8586e-07		5.89	3.86129e-07	0.000524649	0.000444638	2.08564e-05	1.0026e-06	-1.38258e-06
5.895	-2.07363e-06	-0.05629	-0.00944	0.00059272	-2.22637e-06	1.06261e-07		5.895	-2.34734e-07	-0.000545545	8.31648e-05	-1.35384e-05	-6.35667e-07	-3.76831e-07		5.895	3.4555e-07	0.000531104	0.000446112	2.07043e-05	9.60023e-07	-1.38039e-06
5.9	-2.05919e-06	-0.05635	-0.00942	0.00059008	-2.2744e-06	1.43152e-07		5.9	-2.42829e-07	-0.000547702	8.24316e-05	-1.35421e-05	-6.42767e-07	-3.67412e-07		5.9	3.05565e-07	0.000537551	0.000447573	2.0551e-05	9.17521e-07	-1.37598e-06
5.905	-2.04378e-06	-0.05641	-0.0094	0.000587444	-2.32037e-06	1.78844e-07		5.905	-2.5053e-07	-0.000549869	8.16972e-05	-1.35457e-05	-6.49598e-07	-3.57628e-07		5.905	2.66222e-07	0.000543992	0.000449021	2.03967e-05	8.75152e-07	-1.36941e-06
5.91	-2.02744e-06	-0.05647	-0.00938	0.000584813	-2.36433e-06	2.13311e-07		5.91	-2.57834e-07	-0.000552045	8.09616e-05	-1.3549e-05	-6.5615e-07	-3.47503e-07		5.91	2.27563e-07	0.000550426	0.000450457	2.02413e-05	8.3297e-07	-1.36073e-06
5.915	-2.01023e-06	-0.05653	-0.00935	0.000582186	-2.40631e-06	2.46526e-07		5.915	-2.64737e-07	-0.00055423	8.02247e-05	-1.35523e-05	-6.62413e-07	-3.37064e-07		5.915	1.89628e-07	0.000556852	0.00045188	2.0085e-05	7.91029e-07	-1.35003e-06
5.92	-1.99218e-06	-0.05659	-0.00933	0.000579563	-2.44636e-06	2.78468e-07		5.92	-2.71239e-07	-0.000556425	7.94867e-05	-1.35553e-05	-6.68379e-07	-3.26335e-07		5.92	1.52456e-07	0.000563272	0.000453291	1.99278e-05	7.49378e-07	-1.33737e-06
5.925	-1.97334e-06	-0.05665	-0.00931	0.000576945	-2.48454e-06	3.09117e-07		5.925	-2.77337e-07	-0.000558629	7.87476e-05	-1.35582e-05	-6.7404e-07	-3.15342e-07		5.925	1.16082e-07	0.000569684	0.000454689	1.97697e-05	7.08067e-07	-1.32282e-06
5.93	-1.95375e-06	-0.05671	-0.00928	0.000574331	-2.52087e-06	3.38455e-07		5.93	-2.83031e-07	-0.000560842	7.80075e-05	-1.35608e-05	-6.7939e-07	-3.04108e-07		5.93	8.0541e-08	0.000576089	0.000456075	1.9611e-05	6.67143e-07	-1.30646e-06
5.935	-1.93347e-06	-0.05677	-0.00926	0.000571722	-2.55542e-06	3.66469e-07		5.935	-2.88321e-07	-0.000563064	7.72664e-05	-1.35631e-05	-6.84423e-07	-2.92658e-07		5.935	4.58631e-08	0.000582487	0.000457448	1.94515e-05	6.26651e-07	-1.28835e-06
5.94	-1.91253e-06	-0.05683	-0.00924	0.000569118	-2.58822e-06	3.93146e-07		5.94	-2.9321e-07	-0.000565294	7.65243e-05	-1.35652e-05	-6.89134e-07	-2.81018e-07		5.94	1.20777e-08	0.000588878	0.000458809	1.92915e-05	5.86635e-07	-1.26858e-06
5.945	-1.89098e-06	-0.05689	-0.00921	0.000566518	-2.61933e-06	4.18476e-07		5.945	-2.97697e-07	-0.000567534	7.57814e-05	-1.3567e-05	-6.93517e-07	-2.69211e-07		5.945	-2.07885e-08	0.000595263	0.000460159	1.9131e-05	5.47135e-07	-1.24722e-06
5.95	-1.86886e-06	-0.05696	-0.00919	0.000563923	-2.64879e-06	4.42453e-07		5.95	-3.01786e-07	-0.000569783	7.50376e-05	-1.35685e-05	-6.9757e-07	-2.57261e-07		5.95	-5.2711e-08	0.00060164	0.000461496	1.89699e-05	5.08192e-07	-1.22435e-06
5.955	-1.84622e-06	-0.05702	-0.00917	0.000561333	-2.67664e-06	4.65072e-07		5.955	-3.0548e-07	-0.000572041	7.42931e-05	-1.35696e-05	-7.01289e-07	-2.45193e-07		5.955	-8.36675e-08	0.00060801	0.000462821	1.88085e-05	4.69842e-07	-1.20004e-06
5.96	-1.8231e-06	-0.05708	-0.00914	0.000558748	-2.70294e-06	4.8633e-07		5.96	-3.08782e-07	-0.000574307	7.35478e-05	-1.35705e-05	-7.04671e-07	-2.33029e-07		5.96	-1.13638e-07	0.000614374	0.000464135	1.86468e-05	4.32121e-07	-1.17438e-06
5.965	-1.79953e-06	-0.05714	-0.00912	0.000556168	-2.72773e-06	5.06228e-07		5.965	-3.11697e-07	-0.000576582	7.28019e-05	-1.35709e-05	-7.07716e-07	-2.20793e-07		5.965	-1.42604e-07	0.000620731	0.000465436	1.84848e-05	3.95064e-07	-1.14744e-06
5.97	-1.77557e-06	-0.0572	-0.0091	0.000553592	-2.75105e-06	5.24768e-07		5.97	-3.14228e-07	-0.000578866	7.20554e-05	-1.3571e-05	-7.10422e-07	-2.08507e-07		5.97	-1.7055e-07	0.000627081	0.000466726	1.83226e-05	3.58701e-07	-1.1193e-06
5.975	-1.75125e-06	-0.05726	-0.00907	0.000551022	-2.77297e-06	5.41956e-07		5.975	-3.16383e-07	-0.000581158	7.13083e-05	-1.35707e-05	-7.12788e-07	-1.96194e-07		5.975	-1.97462e-07	0.000633424	0.000468005	1.81603e-05	3.23063e-07	-1.09004e-06
5.98	-1.72661e-06	-0.05732	-0.00905	0.000548457	-2.79351e-06	5.57798e-07		5.98	-3.18165e-07	-0.000583459	7.05606e-05	-1.357e-05	-7.14815e-07	-1.83874e-07		5.98	-2.23327e-07	0.000639761	0.000469272	1.79979e-05	2.88178e-07	-1.05974e-06
5.985	-1.70169e-06	-0.05738	-0.00903	0.000545897	-2.81273e-06	5.72304e-07		5.985	-3.19582e-07	-0.000585768	6.98126e-05	-1.35689e-05	-7.16503e-07	-1.7157e-07		5.985	-2.48137e-07	0.000646091	0.000470528	1.78355e-05	2.54072e-07	-1.02847e-06
5.99	-1.67653e-06	-0.05745	-0.00901	0.000543342	-2.83067e-06	5.85484e-07		5.99	-3.20639e-07	-0.000588086	6.90641e-05	-1.35674e-05	-7.17853e-07	-1.59302e-07		5.99	-2.71881e-07	0.000652415	0.000471772	1.76732e-05	2.2077e-07	-9.96321e-07
5.995	-1.65117e-06	-0.05751	-0.00898	0.000540792	-2.84738e-06	5.97353e-07		5.995	-3.21344e-07	-0.000590412	6.83152e-05	-1.35654e-05	-7.18867e-07	-1.4709e-07		5.995	-2.94555e-07	0.000658733	0.000473006	1.7511e-05	1.88295e-07	-9.6336e-07
6	-1.62564e-06	-0.05757	-0.00896	0.000538248	-2.86291e-06	6.07924e-07		6	-3.21704e-07	-0.000592746	6.75661e-05	-1.3563e-05	-7.19548e-07	-1.34953e-07		6	-3.16153e-07	0.000665044	0.000474228	1.7349e-05	1.56668e-07	-9.29666e-07
6.005	-1.59998e-06	-0.05763	-0.00894	0.000535708	-2.87729e-06	6.17216e-07		6.005	-3.21726e-07	-0.000595089	6.68166e-05	-1.35601e-05	-7.19896e-07	-1.22909e-07		6.005	-3.36672e-07	0.000671349	0.000475439	1.71873e-05	1.25908e-07	-8.95314e-07
6.01	-1.57423e-06	-0.05769	-0.00892	0.000533174	-2.89058e-06	6.25245e-07		6.01	-3.21418e-07	-0.00059744	6.6067e-05	-1.35567e-05	-7.19916e-07	-1.10977e-07		6.01	-3.5611e-07	0.000677648	0.00047664	1.70259e-05	9.6033e-08	-8.6038e-07
6.015	-1.54842e-06	-0.05775	-0.00889	0.000530646	-2.90281e-06	6.32034e-07		6.015	-3.20788e-07	-0.000599799	6.53172e-05	-1.35528e-05	-7.19611e-07	-9.91732e-08		6.015	-3.74469e-07	0.000683941	0.00047783	1.68648e-05	6.70595e-08	-8.24936e-07
6.02	-1.52259e-06	-0.05781	-0.00887	0.000528123	-2.91404e-06	6.37602e-07		6.02	-3.19844e-07	-0.000602166	6.45673e-05	-1.35485e-05	-7.18984e-07	-8.75148e-08		6.02	-3.91748e-07	0.000690228	0.000479009	1.67041e-05	3.90017e-08	-7.89054e-07
6.025	-1.49676e-06	-0.05788	-0.00885	0.000525605	-2.92431e-06	6.41974e-07		6.025	-3.18594e-07	-0.000604541	6.38173e-05	-1.35436e-05	-7.18039e-07	-7.60172e-08		6.025	-4.07953e-07	0.000696509	0.000480178	1.6544e-05	1.18726e-08	-7.52806e-07
6.03	-1.47097e-06	-0.05794	-0.00882	0.000523092	-2.93365e-06	6.45173e-07		6.03	-3.17048e-07	-0.000606924	6.30673e-05	-1.35383e-05	-7.16781e-07	-6.46953e-08		6.03	-4.23086e-07	0.000702784	0.000481337	1.63843e-05	-1.43166e-08	-7.16261e-07
6.035	-1.44525e-06	-0.058	-0.0088	0.000520585	-2.94211e-06	6.47225e-07		6.035	-3.15213e-07	-0.000609315	6.23173e-05	-1.35324e-05	-7.15214e-07	-5.35633e-08		6.035	-4.37155e-07	0.000709054	0.000482485	1.62252e-05	-3.95562e-08	-6.79488e-07
6.04	-1.41963e-06	-0.05806	-0.00878	0.000518083	-2.94973e-06	6.48156e-07		6.04	-3.13099e-07	-0.000611714	6.15674e-05	-1.3526e-05	-7.13343e-07	-4.26345e-08		6.04	-4.50166e-07	0.000715318	0.000483624	1.60668e-05	-6.38381e-08	-6.42552e-07
6.045	-1.39414e-06	-0.05812	-0.00876	0.000515587	-2.95656e-06	6.47995e-07		6.045	-3.10716e-07	-0.000614121	6.08176e-05	-1.35191e-05	-7.11174e-07	-3.19217e-08		6.045	-4.6213e-07	0.000721576	0.000484752	1.59091e-05	-8.71559e-08	-6.0552e-07
6.05	-1.3688e-06	-0.05819	-0.00873	0.000513097	-2.96263e-06	6.4677e-07		6.05	-3.08071e-07	-0.000616535	6.00679e-05	-1.35117e-05	-7.08713e-07	-2.14367e-08		6.05	-4.73055e-07	0.000727829	0.00048587	1.57521e-05	-1.09505e-07	-5.68454e-07
6.055	-1.34366e-06	-0.05825	-0.00871	0.000510611	-2.96799e-06	6.4451e-07		6.055	-3.05175e-07	-0.000618957	5.93184e-05	-1.35037e-05	-7.05965e-07	-1.11909e-08		6.055	-4.82954e-07	0.000734077	0.000486979	1.55958e-05	-1.30881e-07	-5.31417e-07
6.06	-1.31872e-06	-0.05831	-0.00869	0.000508132	-2.97267e-06	6.41246e-07		6.06	-3.02037e-07	-0.000621387	5.85692e-05	-1.34951e-05	-7.02937e-07	-1.19461e-09		6.06	-4.9184e-07	0.00074032	0.000488078	1.54404e-05	-1.51283e-07	-4.94469e-07
6.065	-1.29403e-06	-0.05837	-0.00867	0.000505657	-2.97672e-06	6.37008e-07		6.065	-2.98667e-07	-0.000623825	5.78203e-05	-1.3486e-05	-6.99635e-07	8.54218e-09		6.065	-4.99726e-07	0.000746558	0.000489167	1.52859e-05	-1.70709e-07	-4.57669e-07
6.07	-1.26959e-06	-0.05843	-0.00865	0.000503189	-2.98016e-06	6.3183e-07		6.07	-2.95075e-07	-0.00062627	5.70716e-05	-1.34764e-05	-6.96066e-07	1.80103e-08		6.07	-5.06627e-07	0.00075279	0.000490247	1.51322e-05	-1.89163e-07	-4.21073e-07
6.075	-1.24544e-06	-0.0585	-0.00862	0.000500726	-2.98304e-06	6.25742e-07		6.075	-2.91271e-07	-0.000628722	5.63233e-05	-1.34662e-05	-6.92239e-07	2.72014e-08		6.075	-5.12561e-07	0.000759018	0.000491318	1.49795e-05	-2.06645e-07	-3.84737e-07
6.08	-1.2216e-06	-0.05856	-0.0086	0.000498268	-2.98539e-06	6.18778e-07		6.08	-2.87266e-07	-0.000631182	5.55754e-05	-1.34555e-05	-6.88159e-07	3.61074e-08		6.08	-5.17544e-07	0.000765241	0.000492379	1.48278e-05	-2.2316e-07	-3.48713e-07
6.085	-1.19809e-06	-0.05862	-0.00858	0.000495816	-2.98725e-06	6.10972e-07		6.085	-2.83068e-07	-0.00063365	5.4828e-05	-1.34442e-05	-6.83836e-07	4.47211e-08		6.085	-5.21596e-07	0.000771459	0.000493432	1.46771e-05	-2.38713e-07	-3.13054e-07
6.09	-1.17493e-06	-0.05868	-0.00856	0.000493369	-2.98865e-06	6.02357e-07		6.09	-2.78689e-07	-0.000636125	5.40809e-05	-1.34324e-05	-6.79277e-07	5.30358e-08		6.09	-5.24736e-07	0.000777673	0.000494475	1.45275e-05	-2.53311e-07	-2.77808e-07
6.095	-1.15213e-06	-0.05875	-0.00853	0.000490929	-2.98963e-06	5.9297e-07		6.095	-2.7414e-07	-0.000638607	5.33344e-05	-1.342e-05	-6.74491e-07	6.10456e-08		6.095	-5.26983e-07	0.000783882	0.000495509	1.43789e-05	-2.66961e-07	-2.43024e-07
6.1	-1.12972e-06	-0.05881	-0.00851	0.000488493	-2.99022e-06	5.82843e-07		6.1	-2.6943e-07	-0.000641096	5.25884e-05	-1.34071e-05	-6.69486e-07	6.8745e-08		6.1	-5.28361e-07	0.000790087	0.000496535	1.42315e-05	-2.79674e-07	-2.08748e-07
6.105	-1.10772e-06	-0.05887	-0.00849	0.000486064	-2.99044e-06	5.72013e-07		6.105	-2.64571e-07	-0.000643593	5.1843e-05	-1.33936e-05	-6.64271e-07	7.61291e-08		6.105	-5.28891e-07	0.000796288	0.000497552	1.40852e-05	-2.91459e-07	-1.75022e-07
6.11	-1.08613e-06	-0.05893	-0.00847	0.000483639	-2.99033e-06	5.60516e-07		6.11	-2.59573e-07	-0.000646097	5.10981e-05	-1.33796e-05	-6.58856e-07	8.31936e-08		6.11	-5.28595e-07	0.000802484	0.000498561	1.39401e-05	-3.02327e-07	-1.41889e-07
6.115	-1.06497e-06	-0.059	-0.00845	0.000481221	-2.98992e-06	5.48387e-07		6.115	-2.54446e-07	-0.000648608	5.03539e-05	-1.3365e-05	-6.53248e-07	8.99348e-08		6.115	-5.27499e-07	0.000808676	0.000499561	1.37962e-05	-3.12292e-07	-1.09389e-07
6.12	-1.04426e-06	-0.05906	-0.00842	0.000478808	-2.98923e-06	5.35663e-07		6.12	-2.49201e-07	-0.000651127	4.96103e-05	-1.33499e-05	-6.47458e-07	9.63498e-08		6.12	-5.25625e-07	0.000814865	0.000500552	1.36535e-05	-3.21366e-07	-7.75593e-08
6.125	-1.02401e-06	-0.05912	-0.0084	0.000476401	-2.9883e-06	5.22379e-07		6.125	-2.43848e-07	-0.000653652	4.88674e-05	-1.33343e-05	-6.41494e-07	1.02436e-07		6.125	-5.22998e-07	0.000821049	0.000501536	1.35121e-05	-3.29565e-07	-4.64354e-08
6.13	-1.00422e-06	-0.05918	-0.00838	0.000473999	-2.98714e-06	5.08573e-07		6.13	-2.38398e-07	-0.000656185	4.81252e-05	-1.33181e-05	-6.35366e-07	1.08191e-07		6.13	-5.19645e-07	0.00082723	0.000502511	1.33719e-05	-3.36903e-07	-1.60509e-08
6.135	-9.84912e-07	-0.05925	-0.00836	0.000471603	-2.98579e-06	4.94281e-07		6.135	-2.32861e-07	-0.000658724	4.73837e-05	-1.33014e-05	-6.29083e-07	1.13615e-07		6.135	-5.15591e-07	0.000833407	0.000503478	1.3233e-05	-3.43397e-07	1.35627e-08
6.14	-9.6609e-07	-0.05931	-0.00834	0.000469212	-2.98426e-06	4.79539e-07		6.14	-2.27247e-07	-0.000661271	4.66429e-05	-1.32842e-05	-6.22655e-07	1.18706e-07		6.14	-5.10861e-07	0.00083958	0.000504438	1.30955e-05	-3.49063e-07	4.2376e-08
6.145	-9.47763e-07	-0.05937	-0.00831	0.000466827	-2.98257e-06	4.64384e-07		6.145	-2.21566e-07	-0.000663824	4.5903e-05	-1.32665e-05	-6.16091e-07	1.23464e-07		6.145	-5.05482e-07	0.00084575	0.000505389	1.29592e-05	-3.5392e-07	7.0362e-08
6.15	-9.29935e-07	-0.05944	-0.00829	0.000464448	-2.98076e-06	4.48851e-07		6.15	-2.15827e-07	-0.000666385	4.51638e-05	-1.32483e-05	-6.09399e-07	1.27889e-07		6.15	-4.9948e-07	0.000851916	0.000506333	1.28243e-05	-3.57985e-07	9.74955e-08
6.155	-9.12613e-07	-0.0595	-0.00827	0.000462074	-2.97883e-06	4.32977e-07		6.155	-2.10041e-07	-0.000668952	4.44254e-05	-1.32295e-05	-6.0259e-07	1.31984e-07		6.155	-4.92883e-07	0.000858079	0.000507269	1.26907e-05	-3.61277e-07	1.23754e-07
6.16	-8.95802e-07	-0.05956	-0.00825	0.000459706	-2.97682e-06	4.16797e-07		6.16	-2.04215e-07	-0.000671526	4.36879e-05	-1.32103e-05	-5.95672e-07	1.35749e-07		6.16	-4.85716e-07	0.000864238	0.000508197	1.25585e-05	-3.63815e-07	1.49116e-07
6.165	-8.79505e-07	-0.05963	-0.00823	0.000457344	-2.97473e-06	4.00347e-07		6.165	-1.98359e-07	-0.000674107	4.29512e-05	-1.31906e-05	-5.88653e-07	1.39187e-07		6.165	-4.78008e-07	0.000870395	0.000509118	1.24276e-05	-3.65621e-07	1.73563e-07
6.17	-8.63725e-07	-0.05969	-0.00821	0.000454987	-2.97259e-06	3.83661e-07		6.17	-1.92482e-07	-0.000676695	4.22154e-05	-1.31704e-05	-5.81544e-07	1.42301e-07		6.17	-4.69784e-07	0.000876548	0.000510031	1.22981e-05	-3.66712e-07	1.9708e-07
6.175	-8.48463e-07	-0.05975	-0.00818	0.000452636	-2.97041e-06	3.66774e-07		6.175	-1.86592e-07	-0.00067929	4.14805e-05	-1.31498e-05	-5.74352e-07	1.45093e-07		6.175	-4.61072e-07	0.000882699	0.000510937	1.217e-05	-3.67112e-07	2.1965e-07
6.18	-8.33721e-07	-0.05982	-0.00816	0.000450291	-2.9682e-06	3.49719e-07		6.18	-1.80697e-07	-0.000681892	4.07465e-05	-1.31287e-05	-5.67086e-07	1.47569e-07		6.18	-4.51898e-07	0.000888846	0.000511836	1.20433e-05	-3.66839e-07	2.41262e-07
6.185	-8.19499e-07	-0.05988	-0.00814	0.000447951	-2.96599e-06	3.3253e-07		6.185	-1.74805e-07	-0.0006845	4.00134e-05	-1.31071e-05	-5.59754e-07	1.49732e-07		6.185	-4.4229e-07	0.000894991	0.000512728	1.1918e-05	-3.65917e-07	2.61905e-07
6.19	-8.05797e-07	-0.05994	-0.00812	0.000445617	-2.96378e-06	3.15238e-07		6.19	-1.68924e-07	-0.000687115	3.92813e-05	-1.30851e-05	-5.52364e-07	1.51587e-07		6.19	-4.32273e-07	0.000901133	0.000513612	1.17941e-05	-3.64366e-07	2.81572e-07
6.195	-7.92613e-07	-0.06001	-0.0081	0.000443288	-2.96159e-06	2.97876e-07		6.195	-1.63061e-07	-0.000689737	3.85501e-05	-1.30627e-05	-5.44925e-07	1.5314e-07		6.195	-4.21875e-07	0.000907272	0.00051449	1.16716e-05	-3.62209e-07	3.00254e-07
6.2	-7.79945e-07	-0.06007	-0.00808	0.000440965	-2.95943e-06	2.80474e-07		6.2	-1.57224e-07	-0.000692365	3.78199e-05	-1.30398e-05	-5.37445e-07	1.54397e-07		6.2	-4.11122e-07	0.000913408	0.00051536	1.15505e-05	-3.59469e-07	3.17947e-07
6.205	-7.67791e-07	-0.06014	-0.00806	0.000438648	-2.95731e-06	2.63063e-07		6.205	-1.51418e-07	-0.000695	3.70906e-05	-1.30165e-05	-5.2993e-07	1.55362e-07		6.205	-4.00039e-07	0.000919542	0.000516224	1.14308e-05	-3.56166e-07	3.34649e-07
6.21	-7.56148e-07	-0.0602	-0.00803	0.000436337	-2.95525e-06	2.45671e-07		6.21	-1.45651e-07	-0.000697642	3.63624e-05	-1.29928e-05	-5.2239e-07	1.56044e-07		6.21	-3.88653e-07	0.000925673	0.000517081	1.13125e-05	-3.52325e-07	3.50358e-07
6.215	-7.45012e-07	-0.06026	-0.00801	0.000434031	-2.95325e-06	2.28328e-07		6.215	-1.39929e-07	-0.000700291	3.56351e-05	-1.29687e-05	-5.1483e-07	1.56449e-07		6.215	-3.7699e-07	0.000931802	0.000517931	1.11956e-05	-3.47967e-07	3.65074e-07
6.22	-7.34377e-07	-0.06033	-0.00799	0.00043173	-2.95132e-06	2.1106e-07		6.22	-1.34258e-07	-0.000702946	3.49088e-05	-1.29442e-05	-5.07259e-07	1.56583e-07		6.22	-3.65074e-07	0.000937929	0.000518774	1.108e-05	-3.43117e-07	3.78801e-07
6.225	-7.2424e-07	-0.06039	-0.00797	0.000429436	-2.94946e-06	1.93895e-07		6.225	-1.28644e-07	-0.000705607	3.41836e-05	-1.29193e-05	-4.99684e-07	1.56455e-07		6.225	-3.52931e-07	0.000944053	0.000519611	1.09659e-05	-3.37796e-07	3.9154e-07
6.23	-7.14594e-07	-0.06046	-0.00795	0.000427147	-2.9477e-06	1.76858e-07		6.23	-1.23093e-07	-0.000708276	3.34594e-05	-1.2894e-05	-4.92112e-07	1.56072e-07		6.23	-3.40586e-07	0.000950175	0.000520441	1.08531e-05	-3.32029e-07	4.03299e-07
6.235	-7.05433e-07	-0.06052	-0.00793	0.000424864	-2.94603e-06	1.59974e-07		6.235	-1.17611e-07	-0.000710951	3.27362e-05	-1.28684e-05	-4.8455e-07	1.55442e-07		6.235	-3.28062e-07	0.000956295	0.000521265	1.07417e-05	-3.25838e-07	4.14082e-07
6.24	-6.9675e-07	-0.06059	-0.00791	0.000422586	-2.94445e-06	1.43266e-07		6.24	-1.12202e-07	-0.000713632	3.20141e-05	-1.28425e-05	-4.77005e-07	1.54572e-07		6.24	-3.15385e-07	0.000962413	0.000522082	1.06317e-05	-3.19246e-07	4.23899e-07
6.245	-6.88538e-07	-0.06065	-0.00789	0.000420314	-2.94298e-06	1.26758e-07		6.245	-1.06872e-07	-0.00071632	3.1293e-05	-1.28162e-05	-4.69483e-07	1.53471e-07		6.245	-3.02578e-07	0.000968529	0.000522893	1.0523e-05	-3.12277e-07	4.32758e-07
6.25	-6.80789e-07	-0.06072	-0.00787	0.000418048	-2.94162e-06	1.10471e-07		6.25	-1.01626e-07	-0.000719015	3.05729e-05	-1.27895e-05	-4.61991e-07	1.52146e-07		6.25	-2.89665e-07	0.000974642	0.000523697	1.04156e-05	-3.04953e-07	4.40671e-07
6.255	-6.73495e-07	-0.06078	-0.00784	0.000415788	-2.94037e-06	9.44271e-08		6.255	-9.64691e-08	-0.000721716	2.98539e-05	-1.27626e-05	-4.54537e-07	1.50607e-07		6.255	-2.76667e-07	0.000980754	0.000524496	1.03096e-05	-2.97299e-07	4.47649e-07
6.26	-6.66646e-07	-0.06084	-0.00782	0.000413533	-2.93923e-06	7.86453e-08		6.26	-9.14049e-08	-0.000724424	2.91359e-05	-1.27353e-05	-4.47125e-07	1.4886e-07		6.26	-2.63608e-07	0.000986864	0.000525287	1.02048e-05	-2.89336e-07	4.53706e-07
6.265	-6.60233e-07	-0.06091	-0.0078	0.000411284	-2.93821e-06	6.31452e-08		6.265	-8.64383e-08	-0.000727138	2.8419e-05	-1.27078e-05	-4.39762e-07	1.46916e-07		6.265	-2.5051e-07	0.000992971	0.000526073	1.01014e-05	-2.81087e-07	4.58854e-07
6.27	-6.54246e-07	-0.06097	-0.00778	0.00040904	-2.9373e-06	4.79448e-08		6.27	-8.15733e-08	-0.000729859	2.77032e-05	-1.268e-05	-4.32454e-07	1.44782e-07		6.27	-2.37393e-07	0.000999077	0.000526853	9.99929e-06	-2.72575e-07	4.63111e-07
6.275	-6.48675e-07	-0.06104	-0.00776	0.000406803	-2.93651e-06	3.30615e-08		6.275	-7.6814e-08	-0.000732586	2.69884e-05	-1.26519e-05	-4.25207e-07	1.42466e-07		6.275	-2.2428e-07	0.00101	0.000527626	9.89842e-06	-2.63823e-07	4.66492e-07
6.28	-6.4351e-07	-0.0611	-0.00774	0.000404571	-2.93584e-06	1.85115e-08		6.28	-7.21639e-08	-0.00073532	2.62747e-05	-1.26235e-05	-4.18027e-07	1.39978e-07		6.28	-2.1119e-07	0.00101	0.000528394	9.7988e-06	-2.54852e-07	4.69015e-07
6.285	-6.38739e-07	-0.06117	-0.00772	0.000402345	-2.93529e-06	4.31025e-09		6.285	-6.76267e-08	-0.000738061	2.5562e-05	-1.25949e-05	-4.10918e-07	1.37325e-07		6.285	-1.98143e-07	0.00102	0.000529155	9.70042e-06	-2.45684e-07	4.70697e-07
6.29	-6.34351e-07	-0.06124	-0.0077	0.000400124	-2.93485e-06	-9.5278e-09		6.29	-6.32055e-08	-0.000740808	2.48504e-05	-1.2566e-05	-4.03887e-07	1.34516e-07		6.29	-1.85158e-07	0.00102	0.00052991	9.60327e-06	-2.36341e-07	4.71557e-07
6.295	-6.30334e-07	-0.0613	-0.00768	0.00039791	-2.93453e-06	-2.29891e-08		6.295	-5.89033e-08	-0.000743561	2.41399e-05	-1.25369e-05	-3.96938e-07	1.3156e-07		6.295	-1.72255e-07	0.00103	0.00053066	9.50731e-06	-2.26844e-07	4.71617e-07
6.3	-6.26676e-07	-0.06137	-0.00766	0.000395701	-2.93432e-06	-3.60611e-08		6.3	-5.47228e-08	-0.000746321	2.34304e-05	-1.25076e-05	-3.90076e-07	1.28465e-07		6.3	-1.5945e-07	0.00104	0.000531403	9.41253e-06	-2.17214e-07	4.70896e-07
6.305	-6.23365e-07	-0.06143	-0.00764	0.000393498	-2.93421e-06	-4.87321e-08		6.305	-5.06665e-08	-0.000749088	2.27219e-05	-1.24781e-05	-3.83305e-07	1.25239e-07		6.305	-1.46762e-07	0.00104	0.000532141	9.31892e-06	-2.0747e-07	4.69415e-07
6.31	-6.20389e-07	-0.0615	-0.00762	0.0003913	-2.93422e-06	-6.09914e-08		6.31	-4.67366e-08	-0.000751861	2.20145e-05	-1.24484e-05	-3.7663e-07	1.21891e-07		6.31	-1.34207e-07	0.00105	0.000532872	9.22645e-06	-1.97633e-07	4.67198e-07
6.315	-6.17734e-07	-0.06156	-0.0076	0.000389109	-2.93432e-06	-7.28291e-08		6.315	-4.29349e-08	-0.000754641	2.13082e-05	-1.24185e-05	-3.70055e-07	1.1843e-07		6.315	-1.21801e-07	0.00105	0.000533598	9.13511e-06	-1.87723e-07	4.64267e-07
6.32	-6.1539e-07	-0.06163	-0.00758	0.000386923	-2.93452e-06	-8.42364e-08		6.32	-3.92631e-08	-0.000757427	2.06028e-05	-1.23884e-05	-3.63582e-07	1.14864e-07		6.32	-1.09558e-07	0.00106	0.000534318	9.04486e-06	-1.77758e-07	4.60645e-07
6.325	-6.13341e-07	-0.0617	-0.00756	0.000384743	-2.93481e-06	-9.52054e-08		6.325	-3.57227e-08	-0.000760219	1.98986e-05	-1.23582e-05	-3.57217e-07	1.11202e-07		6.325	-9.74948e-08	0.00107	0.000535032	8.95571e-06	-1.67756e-07	4.56356e-07
6.33	-6.11576e-07	-0.06176	-0.00753	0.000382569	-2.93519e-06	-1.05729e-07		6.33	-3.23145e-08	-0.000763019	1.91953e-05	-1.23278e-05	-3.50961e-07	1.07451e-07		6.33	-8.56238e-08	0.00107	0.00053574	8.86761e-06	-1.57737e-07	4.51425e-07
6.335	-6.10082e-07	-0.06183	-0.00751	0.000380401	-2.93565e-06	-1.15801e-07		6.335	-2.90396e-08	-0.000765825	1.84931e-05	-1.22972e-05	-3.44819e-07	1.03621e-07		6.335	-7.39586e-08	0.00108	0.000536443	8.78056e-06	-1.47716e-07	4.45877e-07
6.34	-6.08845e-07	-0.06189	-0.00749	0.000378239	-2.93619e-06	-1.25417e-07		6.34	-2.58985e-08	-0.000768637	1.77919e-05	-1.22665e-05	-3.38791e-07	9.97188e-08		6.34	-6.25117e-08	0.00108	0.000537139	8.69453e-06	-1.37712e-07	4.39736e-07
6.345	-6.07853e-07	-0.06196	-0.00747	0.000376082	-2.9368e-06	-1.34572e-07		6.345	-2.28915e-08	-0.000771456	1.70918e-05	-1.22357e-05	-3.32882e-07	9.5754e-08		6.345	-5.12946e-08	0.00109	0.00053783	8.60949e-06	-1.2774e-07	4.3303e-07
6.35	-6.07093e-07	-0.06203	-0.00745	0.000373932	-2.93748e-06	-1.43263e-07		6.35	-2.00186e-08	-0.000774281	1.63926e-05	-1.22048e-05	-3.27093e-07	9.17343e-08		6.35	-4.03186e-08	0.0011	0.000538516	8.52544e-06	-1.17817e-07	4.25783e-07
6.355	-6.06551e-07	-0.06209	-0.00743	0.000371787	-2.93821e-06	-1.51487e-07		6.355	-1.72798e-08	-0.000777113	1.56945e-05	-1.21738e-05	-3.21425e-07	8.76678e-08		6.355	-2.9594e-08	0.0011	0.000539195	8.44234e-06	-1.07958e-07	4.18021e-07
6.36	-6.06216e-07	-0.06216	-0.00741	0.000369648	-2.939e-06	-1.59244e-07		6.36	-1.46746e-08	-0.000779952	1.49974e-05	-1.21427e-05	-3.15881e-07	8.35627e-08		6.36	-1.91305e-08	0.00111	0.000539869	8.36017e-06	-9.81767e-08	4.09772e-07
6.365	-6.06075e-07	-0.06223	-0.00739	0.000367515	-2.93983e-06	-1.66532e-07		6.365	-1.22025e-08	-0.000782797	1.43013e-05	-1.21115e-05	-3.10462e-07	7.94267e-08		6.365	-8.93708e-09	0.00111	0.000540538	8.27891e-06	-8.84884e-08	4.01061e-07
6.37	-6.06114e-07	-0.06229	-0.00737	0.000365388	-2.9407e-06	-1.73351e-07		6.37	-9.86281e-09	-0.000785649	1.36061e-05	-1.20802e-05	-3.0517e-07	7.52677e-08		6.37	9.77888e-10	0.00112	0.0005412	8.19854e-06	-7.89066e-08	3.91916e-07
6.375	-6.06322e-07	-0.06236	-0.00735	0.000363267	-2.94161e-06	-1.79703e-07		6.375	-7.65451e-09	-0.000788507	1.2912e-05	-1.20488e-05	-3.00005e-07	7.10931e-08		6.375	1.06067e-08	0.00113	0.000541857	8.11904e-06	-6.94443e-08	3.82363e-07
6.38	-6.06686e-07	-0.06243	-0.00733	0.000361152	-2.94254e-06	-1.8559e-07		6.38	-5.57655e-09	-0.000791372	1.22188e-05	-1.20174e-05	-2.94968e-07	6.69106e-08		6.38	1.99423e-08	0.00113	0.000542508	8.04039e-06	-6.01141e-08	3.72427e-07
6.385	-6.07195e-07	-0.06249	-0.00731	0.000359043	-2.94348e-06	-1.91014e-07		6.385	-3.62769e-09	-0.000794244	1.15266e-05	-1.19859e-05	-2.9006e-07	6.27273e-08		6.385	2.89782e-08	0.00114	0.000543154	7.96256e-06	-5.0928e-08	3.62137e-07
6.39	-6.07835e-07	-0.06256	-0.00729	0.00035694	-2.94444e-06	-1.95978e-07		6.39	-1.80655e-09	-0.000797122	1.08354e-05	-1.19544e-05	-2.85281e-07	5.85503e-08		6.39	3.77086e-08	0.00115	0.000543794	7.88553e-06	-4.18975e-08	3.51518e-07
6.395	-6.08596e-07	-0.06263	-0.00727	0.000354843	-2.94541e-06	-2.00486e-07		6.395	-1.11634e-10	-0.000800007	1.01451e-05	-1.19228e-05	-2.80632e-07	5.43864e-08		6.395	4.61282e-08	0.00115	0.000544428	7.80928e-06	-3.30336e-08	3.40596e-07
6.4	-6.09466e-07	-0.0627	-0.00726	0.000352752	-2.94637e-06	-2.04544e-07		6.4	1.45867e-09	-0.000802898	9.45579e-06	-1.18912e-05	-2.76114e-07	5.02423e-08		6.4	5.42326e-08	0.00116	0.000545057	7.73378e-06	-2.43465e-08	3.29398e-07
6.405	-6.10432e-07	-0.06276	-0.00724	0.000350668	-2.94732e-06	-2.08157e-07		6.405	2.90611e-09	-0.000805797	8.76742e-06	-1.18596e-05	-2.71725e-07	4.61243e-08		6.405	6.20176e-08	0.00116	0.00054568	7.65902e-06	-1.58463e-08	3.17948e-07
6.41	-6.11485e-07	-0.06283	-0.00722	0.000348589	-2.94825e-06	-2.1133e-07		6.41	4.2325e-09	-0.000808701	8.07999e-06	-1.18279e-05	-2.67467e-07	4.20386e-08		6.41	6.94798e-08	0.00117	0.000546297	7.58498e-06	-7.542e-09	3.06274e-07
6.415	-6.12613e-07	-0.0629	-0.0072	0.000346516	-2.94915e-06	-2.1407e-07		6.415	5.43977e-09	-0.000811613	7.3935e-06	-1.17963e-05	-2.63338e-07	3.7991e-08		6.415	7.66162e-08	0.00118	0.000546909	7.51163e-06	5.57475e-10	2.94399e-07
6.42	-6.13805e-07	-0.06297	-0.00718	0.000344449	-2.95002e-06	-2.16384e-07		6.42	6.52996e-09	-0.000814531	6.70793e-06	-1.17646e-05	-2.59339e-07	3.39872e-08		6.42	8.34247e-08	0.00118	0.000547515	7.43895e-06	8.44398e-09	2.82348e-07
6.425	-6.1505e-07	-0.06303	-0.00716	0.000342389	-2.95085e-06	-2.1828e-07		6.425	7.50519e-09	-0.000817456	6.02328e-06	-1.1733e-05	-2.55469e-07	3.00327e-08		6.425	8.99033e-08	0.00119	0.000548115	7.36693e-06	1.61099e-08	2.70146e-07
6.43	-6.16337e-07	-0.0631	-0.00714	0.000340334	-2.95164e-06	-2.19766e-07		6.43	8.36765e-09	-0.000820387	5.33954e-06	-1.17014e-05	-2.51728e-07	2.61326e-08		6.43	9.60509e-08	0.00119	0.00054871	7.29553e-06	2.3548e-08	2.57817e-07
6.435	-6.17658e-07	-0.06317	-0.00712	0.000338286	-2.95237e-06	-2.20851e-07		6.435	9.11965e-09	-0.000823325	4.6567e-06	-1.16698e-05	-2.48114e-07	2.22917e-08		6.435	1.01867e-07	0.0012	0.0005493	7.22474e-06	3.0752e-08	2.45385e-07
6.44	-6.19e-07	-0.06324	-0.0071	0.000336244	-2.95303e-06	-2.21542e-07		6.44	9.76356e-09	-0.00082627	3.97476e-06	-1.16382e-05	-2.44627e-07	1.85147e-08		6.44	1.07351e-07	0.00121	0.000549883	7.15454e-06	3.77157e-08	2.32872e-07
6.445	-6.20356e-07	-0.06331	-0.00708	0.000334208	-2.95362e-06	-2.21851e-07		6.445	1.03019e-08	-0.000829222	3.29371e-06	-1.16066e-05	-2.41265e-07	1.48061e-08		6.445	1.12503e-07	0.00121	0.000550461	7.08492e-06	4.44336e-08	2.20301e-07
6.45	-6.21714e-07	-0.06338	-0.00706	0.000332179	-2.95414e-06	-2.21786e-07		6.45	1.07371e-08	-0.00083218	2.61355e-06	-1.15751e-05	-2.38028e-07	1.117e-08		6.45	1.17325e-07	0.00122	0.000551034	7.01584e-06	5.0901e-08	2.07694e-07
6.455	-6.23067e-07	-0.06344	-0.00704	0.000330155	-2.95457e-06	-2.21356e-07		6.455	1.10719e-08	-0.000835146	1.93426e-06	-1.15436e-05	-2.34914e-07	7.61038e-09		6.455	1.21817e-07	0.00122	0.0005516	6.9473e-06	5.71135e-08	1.95074e-07
6.46	-6.24404e-07	-0.06351	-0.00702	0.000328138	-2.95491e-06	-2.20574e-07		6.46	1.1309e-08	-0.000838117	1.25584e-06	-1.15121e-05	-2.31922e-07	4.13088e-09		6.46	1.25982e-07	0.00123	0.000552161	6.87927e-06	6.30672e-08	1.8246e-07
6.465	-6.25717e-07	-0.06358	-0.007	0.000326127	-2.95515e-06	-2.19448e-07		6.465	1.14513e-08	-0.000841096	5.78286e-07	-1.14807e-05	-2.29051e-07	7.35033e-10		6.465	1.29821e-07	0.00124	0.000552717	6.81173e-06	6.87588e-08	1.69874e-07
6.47	-6.26997e-07	-0.06365	-0.00698	0.000324122	-2.95528e-06	-2.17991e-07		6.47	1.15015e-08	-0.000844082	-9.84091e-08	-1.14494e-05	-2.26297e-07	-2.5739e-09		6.47	1.33338e-07	0.00124	0.000553267	6.74468e-06	7.41856e-08	1.57335e-07
6.475	-6.28236e-07	-0.06372	-0.00697	0.000322124	-2.9553e-06	-2.16212e-07		6.475	1.14627e-08	-0.000847074	-7.74252e-07	-1.14181e-05	-2.23661e-07	-5.79286e-09		6.475	1.36536e-07	0.00125	0.000553811	6.67808e-06	7.93454e-08	1.44863e-07
6.48	-6.29427e-07	-0.06379	-0.00695	0.000320132	-2.95519e-06	-2.14123e-07		6.48	1.13379e-08	-0.000850073	-1.44925e-06	-1.13869e-05	-2.21139e-07	-8.919e-09		6.48	1.39418e-07	0.00125	0.000554349	6.61193e-06	8.42363e-08	1.32477e-07
6.485	-6.30562e-07	-0.06386	-0.00693	0.000318146	-2.95497e-06	-2.11736e-07		6.485	1.11302e-08	-0.000853079	-2.12341e-06	-1.13558e-05	-2.18729e-07	-1.19497e-08		6.485	1.41989e-07	0.00126	0.000554882	6.5462e-06	8.88571e-08	1.20194e-07
6.49	-6.31633e-07	-0.06393	-0.00691	0.000316167	-2.9546e-06	-2.09063e-07		6.49	1.08428e-08	-0.000856091	-2.79673e-06	-1.13247e-05	-2.1643e-07	-1.48824e-08		6.49	1.44252e-07	0.00127	0.000555409	6.48089e-06	9.32072e-08	1.08033e-07
6.495	-6.32633e-07	-0.064	-0.00689	0.000314194	-2.9541e-06	-2.06114e-07		6.495	1.04789e-08	-0.000859111	-3.46922e-06	-1.12937e-05	-2.14239e-07	-1.7715e-08		6.495	1.46213e-07	0.00127	0.000555931	6.41597e-06	9.72861e-08	9.60108e-08
6.5	-6.33557e-07	-0.06407	-0.00687	0.000312227	-2.95346e-06	-2.02902e-07		6.5	1.00418e-08	-0.000862137	-4.14088e-06	-1.12627e-05	-2.12153e-07	-2.04453e-08		6.5	1.47877e-07	0.00128	0.000556446	6.35143e-06	1.01094e-07	8.41428e-08
6.505	-6.34397e-07	-0.06414	-0.00685	0.000310267	-2.95266e-06	-1.9944e-07		6.505	9.53472e-09	-0.00086517	-4.81173e-06	-1.12319e-05	-2.10171e-07	-2.30715e-08		6.505	1.4925e-07	0.00128	0.000556956	6.28726e-06	1.04632e-07	7.24451e-08
6.51	-6.35148e-07	-0.06421	-0.00683	0.000308313	-2.95171e-06	-1.95738e-07		6.51	8.96109e-09	-0.00086821	-5.48176e-06	-1.12011e-05	-2.08289e-07	-2.5592e-08		6.51	1.50336e-07	0.00129	0.000557461	6.22344e-06	1.079e-07	6.09326e-08
6.515	-6.35805e-07	-0.06428	-0.00682	0.000306366	-2.95059e-06	-1.9181e-07		6.515	8.32425e-09	-0.000871257	-6.15098e-06	-1.11705e-05	-2.06505e-07	-2.80053e-08		6.515	1.51143e-07	0.0013	0.00055796	6.15996e-06	1.109e-07	4.96196e-08
6.52	-6.36361e-07	-0.06435	-0.0068	0.000304425	-2.94931e-06	-1.87668e-07		6.52	7.62757e-09	-0.00087431	-6.81939e-06	-1.11399e-05	-2.04816e-07	-3.03101e-08		6.52	1.51677e-07	0.0013	0.000558453	6.09681e-06	1.13634e-07	3.85197e-08
6.525	-6.36813e-07	-0.06442	-0.00678	0.00030249	-2.94786e-06	-1.83324e-07		6.525	6.87443e-09	-0.000877371	-7.48699e-06	-1.11094e-05	-2.03219e-07	-3.25053e-08		6.525	1.51943e-07	0.00131	0.00055894	6.03397e-06	1.16105e-07	2.76457e-08
6.53	-6.37156e-07	-0.06449	-0.00676	0.000300562	-2.94623e-06	-1.78791e-07		6.53	6.06821e-09	-0.000880438	-8.1538e-06	-1.1079e-05	-2.01711e-07	-3.45901e-08		6.53	1.51951e-07	0.00131	0.000559422	5.97143e-06	1.18313e-07	1.70099e-08
6.535	-6.37385e-07	-0.06456	-0.00674	0.00029864	-2.94442e-06	-1.7408e-07		6.535	5.21225e-09	-0.000883513	-8.81981e-06	-1.10486e-05	-2.0029e-07	-3.65637e-08		6.535	1.51705e-07	0.00132	0.000559898	5.90918e-06	1.20264e-07	6.62363e-09
6.54	-6.37497e-07	-0.06463	-0.00672	0.000296725	-2.94243e-06	-1.69206e-07		6.54	4.3099e-09	-0.000886594	-9.48503e-06	-1.10184e-05	-1.98953e-07	-3.84257e-08		6.54	1.51214e-07	0.00133	0.000560368	5.84722e-06	1.21959e-07	-3.50224e-09
6.545	-6.37488e-07	-0.0647	-0.0067	0.000294817	-2.94025e-06	-1.64179e-07		6.545	3.36444e-09	-0.000889682	-1.01495e-05	-1.09883e-05	-1.97696e-07	-4.01758e-08		6.545	1.50485e-07	0.00133	0.000560832	5.78552e-06	1.23402e-07	-1.33577e-08
6.55	-6.37355e-07	-0.06477	-0.00669	0.000292915	-2.93788e-06	-1.59012e-07		6.55	2.37915e-09	-0.000892777	-1.08131e-05	-1.09583e-05	-1.96517e-07	-4.1814e-08		6.55	1.49526e-07	0.00134	0.000561291	5.72408e-06	1.24598e-07	-2.29334e-08
6.555	-6.37096e-07	-0.06484	-0.00667	0.00029102	-2.93531e-06	-1.53718e-07		6.555	1.35725e-09	-0.000895879	-1.14759e-05	-1.09283e-05	-1.95413e-07	-4.33403e-08		6.555	1.48344e-07	0.00134	0.000561744	5.66289e-06	1.2555e-07	-3.22208e-08
6.56	-6.36707e-07	-0.06491	-0.00665	0.000289131	-2.93255e-06	-1.48308e-07		6.56	3.01883e-10	-0.000898988	-1.2138e-05	-1.08985e-05	-1.94381e-07	-4.4755e-08		6.56	1.46948e-07	0.00135	0.000562192	5.60194e-06	1.26262e-07	-4.1212e-08
6.565	-6.36187e-07	-0.06498	-0.00663	0.000287248	-2.92959e-06	-1.42795e-07		6.565	-7.83819e-10	-0.000902104	-1.27993e-05	-1.08688e-05	-1.93418e-07	-4.60586e-08		6.565	1.45344e-07	0.00136	0.000562634	5.54122e-06	1.26739e-07	-4.98998e-08
6.57	-6.35534e-07	-0.06505	-0.00661	0.000285373	-2.92642e-06	-1.37191e-07		6.57	-1.89681e-09	-0.000905227	-1.34598e-05	-1.08391e-05	-1.92521e-07	-4.72519e-08		6.57	1.43543e-07	0.00136	0.00056307	5.48072e-06	1.26987e-07	-5.82777e-08
6.575	-6.34745e-07	-0.06513	-0.0066	0.000283504	-2.92305e-06	-1.31507e-07		6.575	-3.03409e-09	-0.000908356	-1.41195e-05	-1.08096e-05	-1.91686e-07	-4.83356e-08		6.575	1.4155e-07	0.00137	0.0005635	5.42045e-06	1.27009e-07	-6.63399e-08
6.58	-6.3382e-07	-0.0652	-0.00658	0.000281641	-2.91947e-06	-1.25755e-07		6.58	-4.19272e-09	-0.000911493	-1.47785e-05	-1.07802e-05	-1.90913e-07	-4.93109e-08		6.58	1.39376e-07	0.00137	0.000563924	5.36038e-06	1.26812e-07	-7.40813e-08
6.585	-6.32757e-07	-0.06527	-0.00656	0.000279785	-2.91568e-06	-1.19946e-07		6.585	-5.36984e-09	-0.000914636	-1.54367e-05	-1.07508e-05	-1.90196e-07	-5.01789e-08		6.585	1.37028e-07	0.00138	0.000564343	5.30051e-06	1.264e-07	-8.14975e-08
6.59	-6.31556e-07	-0.06534	-0.00654	0.000277936	-2.91169e-06	-1.14091e-07		6.59	-6.56264e-09	-0.000917787	-1.60941e-05	-1.07216e-05	-1.89534e-07	-5.0941e-08		6.59	1.34514e-07	0.00139	0.000564756	5.24084e-06	1.2578e-07	-8.85848e-08
6.595	-6.30216e-07	-0.06541	-0.00652	0.000276094	-2.90748e-06	-1.08202e-07		6.595	-7.76838e-09	-0.000920944	-1.67507e-05	-1.06925e-05	-1.88923e-07	-5.15987e-08		6.595	1.31842e-07	0.00139	0.000565164	5.18136e-06	1.24958e-07	-9.534e-08
6.6	-6.28737e-07	-0.06548	-0.00651	0.000274258	-2.90306e-06	-1.02289e-07		6.6	-8.98436e-09	-0.000924109	-1.74066e-05	-1.06635e-05	-1.88362e-07	-5.21537e-08		6.6	1.29022e-07	0.0014	0.000565566	5.12206e-06	1.23939e-07	-1.01761e-07
6.605	-6.27118e-07	-0.06556	-0.00649	0.000272429	-2.89842e-06	-9.63617e-08		6.605	-1.0208e-08	-0.00092728	-1.80616e-05	-1.06345e-05	-1.87846e-07	-5.26078e-08		6.605	1.26061e-07	0.0014	0.000565962	5.06295e-06	1.22729e-07	-1.07845e-07
6.61	-6.25359e-07	-0.06563	-0.00647	0.000270606	-2.89357e-06	-9.04312e-08		6.61	-1.14366e-08	-0.000930459	-1.87159e-05	-1.06057e-05	-1.87373e-07	-5.29629e-08		6.61	1.22968e-07	0.00141	0.000566352	5.00401e-06	1.21335e-07	-1.13592e-07
6.615	-6.23462e-07	-0.0657	-0.00645	0.000268791	-2.88851e-06	-8.45071e-08		6.615	-1.26679e-08	-0.000933644	-1.93695e-05	-1.0577e-05	-1.86941e-07	-5.3221e-08		6.615	1.19751e-07	0.00142	0.000566737	4.94525e-06	1.19763e-07	-1.19e-07
6.62	-6.21426e-07	-0.06577	-0.00644	0.000266982	-2.88323e-06	-7.85989e-08		6.62	-1.38993e-08	-0.000936836	-2.00222e-05	-1.05483e-05	-1.86546e-07	-5.33842e-08		6.62	1.16419e-07	0.00142	0.000567115	4.88665e-06	1.1802e-07	-1.2407e-07
6.625	-6.19252e-07	-0.06585	-0.00642	0.000265179	-2.87774e-06	-7.27159e-08		6.625	-1.51284e-08	-0.000940036	-2.06742e-05	-1.05198e-05	-1.86186e-07	-5.34548e-08		6.625	1.1298e-07	0.00143	0.000567489	4.82823e-06	1.16112e-07	-1.28802e-07
6.63	-6.16941e-07	-0.06592	-0.0064	0.000263384	-2.87203e-06	-6.6867e-08		6.63	-1.6353e-08	-0.000943242	-2.13254e-05	-1.04914e-05	-1.85859e-07	-5.34352e-08		6.63	1.09441e-07	0.00143	0.000567856	4.76996e-06	1.14047e-07	-1.33198e-07
6.635	-6.14495e-07	-0.06599	-0.00638	0.000261595	-2.86611e-06	-6.10609e-08		6.635	-1.75707e-08	-0.000946455	-2.19758e-05	-1.0463e-05	-1.85561e-07	-5.33277e-08		6.635	1.05812e-07	0.00144	0.000568218	4.71186e-06	1.1183e-07	-1.37258e-07
6.64	-6.11915e-07	-0.06607	-0.00637	0.000259813	-2.85997e-06	-5.5306e-08		6.64	-1.87795e-08	-0.000949676	-2.26254e-05	-1.04348e-05	-1.8529e-07	-5.31348e-08		6.64	1.02099e-07	0.00145	0.000568574	4.65392e-06	1.09469e-07	-1.40985e-07
6.645	-6.09203e-07	-0.06614	-0.00635	0.000258037	-2.85362e-06	-4.96103e-08		6.645	-1.99772e-08	-0.000952903	-2.32742e-05	-1.04066e-05	-1.85043e-07	-5.2859e-08		6.645	9.83126e-08	0.00145	0.000568925	4.59613e-06	1.06971e-07	-1.44381e-07
6.65	-6.06359e-07	-0.06621	-0.00633	0.000256269	-2.84706e-06	-4.39816e-08		6.65	-2.11617e-08	-0.000956137	-2.39223e-05	-1.03785e-05	-1.84818e-07	-5.2503e-08		6.65	9.4459e-08	0.00146	0.00056927	4.5385e-06	1.04343e-07	-1.47449e-07
6.655	-6.03387e-07	-0.06629	-0.00631	0.000254507	-2.84029e-06	-3.84274e-08		6.655	-2.2331e-08	-0.000959378	-2.45696e-05	-1.03505e-05	-1.84612e-07	-5.20694e-08		6.655	9.05465e-08	0.00146	0.000569609	4.48104e-06	1.01592e-07	-1.50193e-07
6.66	-6.00289e-07	-0.06636	-0.0063	0.000252752	-2.83331e-06	-3.29546e-08		6.66	-2.34833e-08	-0.000962627	-2.5216e-05	-1.03226e-05	-1.84423e-07	-5.15609e-08		6.66	8.65827e-08	0.00147	0.000569943	4.42372e-06	9.87244e-08	-1.52617e-07
6.665	-5.97067e-07	-0.06643	-0.00628	0.000251003	-2.82613e-06	-2.75703e-08		6.665	-2.46167e-08	-0.000965882	-2.58617e-05	-1.02948e-05	-1.84249e-07	-5.09803e-08		6.665	8.25753e-08	0.00148	0.000570271	4.36657e-06	9.57477e-08	-1.54725e-07
6.67	-5.93723e-07	-0.06651	-0.00626	0.000249262	-2.81873e-06	-2.22808e-08		6.67	-2.57295e-08	-0.000969144	-2.65066e-05	-1.02671e-05	-1.84086e-07	-5.03303e-08		6.67	7.85317e-08	0.00148	0.000570593	4.30957e-06	9.26689e-08	-1.56521e-07
6.675	-5.90261e-07	-0.06658	-0.00625	0.000247527	-2.81114e-06	-1.70924e-08		6.675	-2.682e-08	-0.000972413	-2.71506e-05	-1.02395e-05	-1.83933e-07	-4.96139e-08		6.675	7.44593e-08	0.00149	0.00057091	4.25273e-06	8.9495e-08	-1.58012e-07
6.68	-5.86682e-07	-0.06666	-0.00623	0.000245799	-2.80335e-06	-1.20109e-08		6.68	-2.78866e-08	-0.00097569	-2.77939e-05	-1.02119e-05	-1.83788e-07	-4.88339e-08		6.68	7.03652e-08	0.00149	0.000571221	4.19606e-06	8.62329e-08	-1.59201e-07
6.685	-5.82991e-07	-0.06673	-0.00621	0.000244078	-2.79536e-06	-7.04196e-09		6.685	-2.89279e-08	-0.000978973	-2.84363e-05	-1.01844e-05	-1.83648e-07	-4.79931e-08		6.685	6.62564e-08	0.0015	0.000571527	4.13954e-06	8.28896e-08	-1.60096e-07
6.69	-5.7919e-07	-0.0668	-0.00619	0.000242364	-2.78717e-06	-2.19075e-09		6.69	-2.99424e-08	-0.000982263	-2.9078e-05	-1.0157e-05	-1.83511e-07	-4.70946e-08		6.69	6.21397e-08	0.00151	0.000571827	4.08318e-06	7.9472e-08	-1.60702e-07
6.695	-5.75283e-07	-0.06688	-0.00618	0.000240656	-2.7788e-06	2.53778e-09		6.695	-3.09288e-08	-0.00098556	-2.97188e-05	-1.01297e-05	-1.83376e-07	-4.61413e-08		6.695	5.80218e-08	0.00151	0.000572122	4.02699e-06	7.59868e-08	-1.61027e-07
6.7	-5.71273e-07	-0.06695	-0.00616	0.000238956	-2.77023e-06	7.13899e-09		6.7	-3.18859e-08	-0.000988864	-3.03588e-05	-1.01024e-05	-1.8324e-07	-4.51361e-08		6.7	5.39092e-08	0.00152	0.000572411	3.97097e-06	7.24408e-08	-1.61075e-07
6.705	-5.67164e-07	-0.06703	-0.00614	0.000237262	-2.76148e-06	1.16086e-08		6.705	-3.28126e-08	-0.000992175	-3.0998e-05	-1.00752e-05	-1.83101e-07	-4.40821e-08		6.705	4.98082e-08	0.00152	0.000572694	3.91512e-06	6.88406e-08	-1.60856e-07
6.71	-5.62959e-07	-0.0671	-0.00613	0.000235575	-2.75254e-06	1.59426e-08		6.71	-3.37078e-08	-0.000995494	-3.16363e-05	-1.00481e-05	-1.82958e-07	-4.29822e-08		6.71	4.57247e-08	0.00153	0.000572973	3.85943e-06	6.51928e-08	-1.60375e-07
6.715	-5.58662e-07	-0.06718	-0.00611	0.000233894	-2.74343e-06	2.01373e-08		6.715	-3.45706e-08	-0.000998819	-3.22738e-05	-1.0021e-05	-1.82809e-07	-4.18396e-08		6.715	4.16648e-08	0.00154	0.000573245	3.80393e-06	6.15037e-08	-1.59642e-07
6.72	-5.54277e-07	-0.06725	-0.00609	0.000232221	-2.73414e-06	2.41894e-08		6.72	-3.54001e-08	-0.001	-3.29105e-05	-9.99403e-06	-1.82653e-07	-4.06571e-08		6.72	3.7634e-08	0.00154	0.000573512	3.7486e-06	5.77797e-08	-1.58663e-07
6.725	-5.49807e-07	-0.06733	-0.00608	0.000230554	-2.72468e-06	2.80958e-08		6.725	-3.61955e-08	-0.00101	-3.35463e-05	-9.96709e-06	-1.82487e-07	-3.94379e-08		6.725	3.36379e-08	0.00155	0.000573774	3.69345e-06	5.40271e-08	-1.57446e-07
6.73	-5.45257e-07	-0.06741	-0.00606	0.000228894	-2.71506e-06	3.18539e-08		6.73	-3.69563e-08	-0.00101	-3.41812e-05	-9.94022e-06	-1.82311e-07	-3.8185e-08		6.73	2.96817e-08	0.00155	0.00057403	3.63849e-06	5.02519e-08	-1.56001e-07
6.735	-5.40631e-07	-0.06748	-0.00604	0.000227241	-2.70527e-06	3.54611e-08		6.735	-3.76817e-08	-0.00101	-3.48153e-05	-9.91341e-06	-1.82123e-07	-3.69013e-08		6.735	2.57705e-08	0.00156	0.000574281	3.58371e-06	4.64601e-08	-1.54335e-07
6.74	-5.35932e-07	-0.06756	-0.00603	0.000225595	-2.69532e-06	3.89154e-08		6.74	-3.83713e-08	-0.00102	-3.54486e-05	-9.88665e-06	-1.81921e-07	-3.55898e-08		6.74	2.19092e-08	0.00157	0.000574527	3.52913e-06	4.26575e-08	-1.52457e-07
6.745	-5.31165e-07	-0.06763	-0.00601	0.000223956	-2.68521e-06	4.22151e-08		6.745	-3.90246e-08	-0.00102	-3.60809e-05	-9.85995e-06	-1.81705e-07	-3.42535e-08		6.745	1.81022e-08	0.00157	0.000574767	3.47474e-06	3.88499e-08	-1.50375e-07
6.75	-5.26333e-07	-0.06771	-0.006	0.000222323	-2.67496e-06	4.53586e-08		6.75	-3.96413e-08	-0.00102	-3.67124e-05	-9.8333e-06	-1.81473e-07	-3.28953e-08		6.75	1.43542e-08	0.00158	0.000575001	3.42056e-06	3.50427e-08	-1.48099e-07
6.755	-5.21442e-07	-0.06779	-0.00598	0.000220697	-2.66456e-06	4.83448e-08		6.755	-4.0221e-08	-0.00103	-3.7343e-05	-9.8067e-06	-1.81225e-07	-3.15181e-08		6.755	1.06692e-08	0.00158	0.000575231	3.36657e-06	3.12415e-08	-1.45637e-07
6.76	-5.16494e-07	-0.06786	-0.00596	0.000219078	-2.65401e-06	5.11729e-08		6.76	-4.07635e-08	-0.00103	-3.79728e-05	-9.78014e-06	-1.80958e-07	-3.01247e-08		6.76	7.05129e-09	0.00159	0.000575455	3.3128e-06	2.74514e-08	-1.42998e-07
6.765	-5.11494e-07	-0.06794	-0.00595	0.000217466	-2.64333e-06	5.38421e-08		6.765	-4.12687e-08	-0.00103	-3.86016e-05	-9.75364e-06	-1.80673e-07	-2.87181e-08		6.765	3.50425e-09	0.0016	0.000575674	3.25924e-06	2.36777e-08	-1.40192e-07
6.77	-5.06446e-07	-0.06802	-0.00593	0.00021586	-2.63251e-06	5.63523e-08		6.77	-4.17365e-08	-0.00104	-3.92296e-05	-9.72718e-06	-1.80368e-07	-2.73008e-08		6.77	3.1675e-11	0.0016	0.000575888	3.2059e-06	1.99252e-08	-1.37228e-07
6.775	-5.01355e-07	-0.06809	-0.00592	0.000214262	-2.62157e-06	5.87034e-08		6.775	-4.21667e-08	-0.00104	-3.98566e-05	-9.70076e-06	-1.80043e-07	-2.58755e-08		6.775	-3.36308e-09	0.00161	0.000576096	3.15277e-06	1.61989e-08	-1.34114e-07
6.78	-4.96223e-07	-0.06817	-0.0059	0.00021267	-2.6105e-06	6.08957e-08		6.78	-4.25595e-08	-0.00104	-4.04827e-05	-9.67439e-06	-1.79697e-07	-2.4445e-08		6.78	-6.67683e-09	0.00161	0.000576299	3.09988e-06	1.25033e-08	-1.30859e-07
6.785	-4.91056e-07	-0.06825	-0.00588	0.000211085	-2.59931e-06	6.29297e-08		6.785	-4.29148e-08	-0.00105	-4.1108e-05	-9.64805e-06	-1.79328e-07	-2.30117e-08		6.785	-9.90661e-09	0.00162	0.000576497	3.04722e-06	8.84306e-09	-1.27474e-07
6.79	-4.85857e-07	-0.06833	-0.00587	0.000209506	-2.58801e-06	6.48063e-08		6.79	-4.32327e-08	-0.00105	-4.17323e-05	-9.62175e-06	-1.78937e-07	-2.15782e-08		6.79	-1.30497e-08	0.00162	0.00057669	2.99479e-06	5.22247e-09	-1.23966e-07
6.795	-4.8063e-07	-0.0684	-0.00585	0.000207935	-2.5766e-06	6.65264e-08		6.795	-4.35135e-08	-0.00105	-4.23556e-05	-9.59549e-06	-1.78522e-07	-2.01468e-08		6.795	-1.61034e-08	0.00163	0.000576878	2.94261e-06	1.64572e-09	-1.20345e-07
6.8	-4.75379e-07	-0.06848	-0.00584	0.00020637	-2.56508e-06	6.80912e-08		6.8	-4.37574e-08	-0.00106	-4.29781e-05	-9.56926e-06	-1.78084e-07	-1.87198e-08		6.8	-1.90655e-08	0.00164	0.00057706	2.89067e-06	-1.88315e-09	-1.16621e-07
6.805	-4.70109e-07	-0.06856	-0.00582	0.000204812	-2.55346e-06	6.95025e-08		6.805	-4.39645e-08	-0.00106	-4.35996e-05	-9.54306e-06	-1.77622e-07	-1.72995e-08		6.805	-2.19338e-08	0.00164	0.000577238	2.83898e-06	-5.36029e-09	-1.128e-07
6.81	-4.64822e-07	-0.06864	-0.0058	0.00020326	-2.54174e-06	7.07617e-08		6.81	-4.41352e-08	-0.00106	-4.42201e-05	-9.51689e-06	-1.77134e-07	-1.58882e-08		6.81	-2.47063e-08	0.00165	0.00057741	2.78755e-06	-8.78199e-09	-1.08894e-07
6.815	-4.59523e-07	-0.06871	-0.00579	0.000201716	-2.52993e-06	7.18708e-08		6.815	-4.42698e-08	-0.00107	-4.48397e-05	-9.49075e-06	-1.76622e-07	-1.44877e-08		6.815	-2.73812e-08	0.00165	0.000577578	2.73637e-06	-1.21447e-08	-1.0491e-07
6.82	-4.54216e-07	-0.06879	-0.00577	0.000200178	-2.51804e-06	7.2832e-08		6.82	-4.43687e-08	-0.00107	-4.54584e-05	-9.46464e-06	-1.76084e-07	-1.31003e-08		6.82	-2.99569e-08	0.00166	0.00057774	2.68547e-06	-1.54452e-08	-1.00857e-07
6.825	-4.48904e-07	-0.06887	-0.00576	0.000198647	-2.50606e-06	7.36476e-08		6.825	-4.44323e-08	-0.00107	-4.6076e-05	-9.43855e-06	-1.75521e-07	-1.17277e-08		6.825	-3.24321e-08	0.00167	0.000577898	2.63483e-06	-1.86802e-08	-9.67431e-08
6.83	-4.43591e-07	-0.06895	-0.00574	0.000197122	-2.49401e-06	7.432e-08		6.83	-4.44612e-08	-0.00108	-4.66927e-05	-9.41249e-06	-1.74931e-07	-1.03718e-08		6.83	-3.48056e-08	0.00167	0.00057805	2.58447e-06	-2.18467e-08	-9.25772e-08
6.835	-4.38281e-07	-0.06903	-0.00573	0.000195604	-2.48188e-06	7.48518e-08		6.835	-4.44558e-08	-0.00108	-4.73085e-05	-9.38645e-06	-1.74316e-07	-9.03448e-09		6.835	-3.70763e-08	0.00168	0.000578198	2.53439e-06	-2.49419e-08	-8.83673e-08
6.84	-4.32977e-07	-0.06911	-0.00571	0.000194093	-2.46969e-06	7.5246e-08		6.84	-4.44167e-08	-0.00108	-4.79232e-05	-9.36043e-06	-1.73674e-07	-7.71732e-09		6.84	-3.92434e-08	0.00168	0.000578341	2.4846e-06	-2.79631e-08	-8.41216e-08
6.845	-4.27682e-07	-0.06919	-0.0057	0.000192589	-2.45743e-06	7.55053e-08		6.845	-4.43445e-08	-0.00109	-4.8537e-05	-9.33443e-06	-1.73006e-07	-6.42196e-09		6.845	-4.13063e-08	0.00169	0.000578479	2.43509e-06	-3.0908e-08	-7.9848e-08
6.85	-4.22401e-07	-0.06927	-0.00568	0.000191091	-2.44511e-06	7.56329e-08		6.85	-4.42398e-08	-0.00109	-4.91497e-05	-9.30845e-06	-1.72312e-07	-5.14993e-09		6.85	-4.32645e-08	0.0017	0.000578612	2.38588e-06	-3.37741e-08	-7.55542e-08
6.855	-4.17136e-07	-0.06935	-0.00567	0.0001896	-2.43274e-06	7.5632e-08		6.855	-4.41034e-08	-0.00109	-4.97615e-05	-9.28249e-06	-1.71592e-07	-3.90269e-09		6.855	-4.51177e-08	0.0017	0.00057874	2.33697e-06	-3.65594e-08	-7.12479e-08
6.86	-4.11891e-07	-0.06943	-0.00565	0.000188116	-2.42033e-06	7.5506e-08		6.86	-4.3936e-08	-0.0011	-5.03722e-05	-9.25654e-06	-1.70846e-07	-2.68164e-09		6.86	-4.68658e-08	0.00171	0.000578864	2.28836e-06	-3.92619e-08	-6.69365e-08
6.865	-4.06669e-07	-0.06951	-0.00564	0.000186638	-2.40786e-06	7.52583e-08		6.865	-4.37383e-08	-0.0011	-5.0982e-05	-9.23061e-06	-1.70074e-07	-1.48807e-09		6.865	-4.85089e-08	0.00171	0.000578983	2.24006e-06	-4.18799e-08	-6.26272e-08
6.87	-4.01472e-07	-0.06959	-0.00562	0.000185167	-2.39536e-06	7.48924e-08		6.87	-4.35112e-08	-0.00111	-5.15907e-05	-9.2047e-06	-1.69277e-07	-3.23233e-10		6.87	-5.00472e-08	0.00172	0.000579097	2.19207e-06	-4.44118e-08	-5.83271e-08
6.875	-3.96305e-07	-0.06967	-0.00561	0.000183702	-2.38282e-06	7.4412e-08		6.875	-4.32555e-08	-0.00111	-5.21984e-05	-9.1788e-06	-1.68455e-07	8.11707e-10		6.875	-5.1481e-08	0.00172	0.000579206	2.1444e-06	-4.68561e-08	-5.40431e-08
6.88	-3.91169e-07	-0.06975	-0.00559	0.000182244	-2.37024e-06	7.38209e-08		6.88	-4.2972e-08	-0.00111	-5.2805e-05	-9.15291e-06	-1.67608e-07	1.91566e-09		6.88	-5.2811e-08	0.00173	0.000579311	2.09705e-06	-4.92116e-08	-4.97818e-08
6.885	-3.86069e-07	-0.06983	-0.00558	0.000180793	-2.35765e-06	7.31229e-08		6.885	-4.26617e-08	-0.00112	-5.34106e-05	-9.12703e-06	-1.66736e-07	2.9876e-09		6.885	-5.40376e-08	0.00174	0.000579411	2.05002e-06	-5.14772e-08	-4.55497e-08
6.89	-3.81005e-07	-0.06991	-0.00556	0.000179348	-2.34502e-06	7.23219e-08		6.89	-4.23255e-08	-0.00112	-5.40152e-05	-9.10116e-06	-1.65841e-07	4.02658e-09		6.89	-5.51619e-08	0.00174	0.000579507	2.00332e-06	-5.3652e-08	-4.13529e-08
6.895	-3.75982e-07	-0.06999	-0.00555	0.00017791	-2.33238e-06	7.14219e-08		6.895	-4.19643e-08	-0.00112	-5.46188e-05	-9.07531e-06	-1.64922e-07	5.03173e-09		6.895	-5.61848e-08	0.00175	0.000579598	1.95696e-06	-5.57353e-08	-3.71977e-08
6.9	-3.71001e-07	-0.07007	-0.00553	0.000176478	-2.31973e-06	7.04269e-08		6.9	-4.15791e-08	-0.00113	-5.52212e-05	-9.04946e-06	-1.6398e-07	6.00224e-09		6.9	-5.71073e-08	0.00175	0.000579684	1.91093e-06	-5.77263e-08	-3.30896e-08
6.905	-3.66065e-07	-0.07015	-0.00552	0.000175053	-2.30706e-06	6.93412e-08		6.905	-4.11709e-08	-0.00113	-5.58227e-05	-9.02362e-06	-1.63015e-07	6.9374e-09		6.905	-5.79306e-08	0.00176	0.000579766	1.86524e-06	-5.96247e-08	-2.90343e-08
6.91	-3.61176e-07	-0.07023	-0.0055	0.000173634	-2.29438e-06	6.81687e-08		6.91	-4.07406e-08	-0.00113	-5.6423e-05	-8.9978e-06	-1.62029e-07	7.83655e-09		6.91	-5.86562e-08	0.00177	0.000579844	1.81989e-06	-6.14301e-08	-2.50372e-08
6.915	-3.56336e-07	-0.07031	-0.00549	0.000172222	-2.28171e-06	6.69138e-08		6.915	-4.02893e-08	-0.00114	-5.70223e-05	-8.97198e-06	-1.61021e-07	8.69913e-09		6.915	-5.92855e-08	0.00177	0.000579917	1.77489e-06	-6.31423e-08	-2.11034e-08
6.92	-3.51548e-07	-0.07039	-0.00547	0.000170816	-2.26903e-06	6.55806e-08		6.92	-3.98179e-08	-0.00114	-5.76205e-05	-8.94617e-06	-1.59993e-07	9.52462e-09		6.92	-5.982e-08	0.00178	0.000579985	1.73023e-06	-6.47613e-08	-1.72377e-08
6.925	-3.46813e-07	-0.07048	-0.00546	0.000169417	-2.25636e-06	6.41734e-08		6.925	-3.93275e-08	-0.00114	-5.82177e-05	-8.92036e-06	-1.58944e-07	1.03126e-08		6.925	-6.02614e-08	0.00178	0.00058005	1.68593e-06	-6.62873e-08	-1.34447e-08
6.93	-3.42133e-07	-0.07056	-0.00544	0.000168025	-2.24369e-06	6.26966e-08		6.93	-3.8819e-08	-0.00115	-5.88137e-05	-8.89457e-06	-1.57877e-07	1.10628e-08		6.93	-6.06114e-08	0.00179	0.00058011	1.64199e-06	-6.77203e-08	-9.72883e-09
6.935	-3.3751e-07	-0.07064	-0.00543	0.000166638	-2.23104e-06	6.11544e-08		6.935	-3.82935e-08	-0.00115	-5.94087e-05	-8.86878e-06	-1.5679e-07	1.17748e-08		6.935	-6.0872e-08	0.0018	0.000580165	1.5984e-06	-6.90609e-08	-6.09425e-09
6.94	-3.32945e-07	-0.07072	-0.00542	0.000165259	-2.2184e-06	5.95511e-08		6.94	-3.77519e-08	-0.00116	-6.00025e-05	-8.843e-06	-1.55686e-07	1.24486e-08		6.94	-6.1045e-08	0.0018	0.000580217	1.55517e-06	-7.03094e-08	-2.54484e-09
6.945	-3.28441e-07	-0.07081	-0.0054	0.000163885	-2.20578e-06	5.78909e-08		6.945	-3.71953e-08	-0.00116	-6.05953e-05	-8.81723e-06	-1.54564e-07	1.30839e-08		6.945	-6.11324e-08	0.00181	0.000580264	1.51231e-06	-7.14665e-08	9.15753e-10
6.95	-3.23997e-07	-0.07089	-0.00539	0.000162518	-2.19318e-06	5.61782e-08		6.95	-3.66246e-08	-0.00116	-6.1187e-05	-8.79146e-06	-1.53426e-07	1.36808e-08		6.95	-6.11364e-08	0.00181	0.000580307	1.4698e-06	-7.25329e-08	4.28413e-09
6.955	-3.19617e-07	-0.07097	-0.00537	0.000161158	-2.1806e-06	5.44173e-08		6.955	-3.60408e-08	-0.00117	-6.17775e-05	-8.7657e-06	-1.52272e-07	1.42392e-08		6.955	-6.10591e-08	0.00182	0.000580345	1.42767e-06	-7.35093e-08	7.55713e-09
6.96	-3.153e-07	-0.07105	-0.00536	0.000159803	-2.16805e-06	5.26122e-08		6.96	-3.54449e-08	-0.00117	-6.2367e-05	-8.73995e-06	-1.51103e-07	1.47593e-08		6.96	-6.09028e-08	0.00182	0.00058038	1.38591e-06	-7.43967e-08	1.07318e-08
6.965	-3.11048e-07	-0.07114	-0.00534	0.000158456	-2.15553e-06	5.07673e-08		6.965	-3.48379e-08	-0.00117	-6.29553e-05	-8.7142e-06	-1.49919e-07	1.52412e-08		6.965	-6.06696e-08	0.00183	0.00058041	1.34452e-06	-7.51962e-08	1.38056e-08
6.97	-3.06862e-07	-0.07122	-0.00533	0.000157114	-2.14304e-06	4.88867e-08		6.97	-3.42206e-08	-0.00118	-6.35426e-05	-8.68846e-06	-1.48722e-07	1.56851e-08		6.97	-6.0362e-08	0.00184	0.000580437	1.30349e-06	-7.59088e-08	1.67759e-08
6.975	-3.02743e-07	-0.0713	-0.00532	0.000155779	-2.13059e-06	4.69744e-08		6.975	-3.3594e-08	-0.00118	-6.41287e-05	-8.66273e-06	-1.47513e-07	1.60914e-08		6.975	-5.99823e-08	0.00184	0.000580459	1.26285e-06	-7.65357e-08	1.96407e-08
6.98	-2.98692e-07	-0.07139	-0.0053	0.00015445	-2.11818e-06	4.50345e-08		6.98	-3.29591e-08	-0.00118	-6.47136e-05	-8.63701e-06	-1.46291e-07	1.64603e-08		6.98	-5.95329e-08	0.00185	0.000580477	1.22258e-06	-7.70784e-08	2.2398e-08
6.985	-2.94709e-07	-0.07147	-0.00529	0.000153127	-2.1058e-06	4.3071e-08		6.985	-3.23167e-08	-0.00119	-6.52975e-05	-8.61129e-06	-1.45058e-07	1.67923e-08		6.985	-5.90163e-08	0.00185	0.000580492	1.18268e-06	-7.7538e-08	2.50459e-08
6.99	-2.90795e-07	-0.07156	-0.00528	0.000151811	-2.09347e-06	4.10877e-08		6.99	-3.16679e-08	-0.00119	-6.58802e-05	-8.58558e-06	-1.43814e-07	1.70878e-08		6.99	-5.84351e-08	0.00186	0.000580502	1.14317e-06	-7.79163e-08	2.75831e-08
6.995	-2.8695e-07	-0.07164	-0.00526	0.000150501	-2.08118e-06	3.90884e-08		6.995	-3.10133e-08	-0.0012	-6.64617e-05	-8.55989e-06	-1.42561e-07	1.73474e-08		6.995	-5.77917e-08	0.00187	0.000580508	1.10403e-06	-7.82146e-08	3.00083e-08
7	-2.83176e-07	-0.07172	-0.00525	0.000149197	-2.06895e-06	3.7077e-08		7	-3.03541e-08	-0.0012	-6.70422e-05	-8.5342e-06	-1.41299e-07	1.75715e-08		7	-5.70887e-08	0.00187	0.00058051	1.06527e-06	-7.84346e-08	3.23204e-08
7.005	-2.79471e-07	-0.07181	-0.00523	0.0001479	-2.05675e-06	3.50571e-08		7.005	-2.9691e-08	-0.0012	-6.76215e-05	-8.50852e-06	-1.40029e-07	1.77608e-08		7.005	-5.63288e-08	0.00188	0.000580509	1.02689e-06	-7.8578e-08	3.45185e-08
7.01	-2.75838e-07	-0.07189	-0.00522	0.000146608	-2.04462e-06	3.30322e-08		7.01	-2.90248e-08	-0.00121	-6.81996e-05	-8.48285e-06	-1.38752e-07	1.79159e-08		7.01	-5.55144e-08	0.00188	0.000580503	9.88896e-07	-7.86467e-08	3.66021e-08
7.015	-2.72275e-07	-0.07198	-0.00521	0.000145323	-2.03253e-06	3.10058e-08		7.015	-2.83565e-08	-0.00121	-6.87766e-05	-8.45719e-06	-1.37468e-07	1.80374e-08		7.015	-5.46483e-08	0.00189	0.000580494	9.51279e-07	-7.86424e-08	3.85706e-08
7.02	-2.68783e-07	-0.07206	-0.00519	0.000144044	-2.0205e-06	2.89814e-08		7.02	-2.76869e-08	-0.00121	-6.93525e-05	-8.43155e-06	-1.36178e-07	1.81261e-08		7.02	-5.37331e-08	0.00189	0.000580481	9.14042e-07	-7.8567e-08	4.0424e-08
7.025	-2.65362e-07	-0.07215	-0.00518	0.000142772	-2.00852e-06	2.69621e-08		7.025	-2.70168e-08	-0.00122	-6.99272e-05	-8.40591e-06	-1.34884e-07	1.81826e-08		7.025	-5.27714e-08	0.0019	0.000580464	8.77186e-07	-7.84224e-08	4.2162e-08
7.03	-2.62011e-07	-0.07224	-0.00517	0.000141505	-1.99661e-06	2.49512e-08		7.03	-2.6347e-08	-0.00122	-7.05007e-05	-8.38029e-06	-1.33586e-07	1.82078e-08		7.03	-5.17658e-08	0.00191	0.000580444	8.4071e-07	-7.82107e-08	4.3785e-08
7.035	-2.58732e-07	-0.07232	-0.00515	0.000140244	-1.98475e-06	2.29517e-08		7.035	-2.56784e-08	-0.00123	-7.10731e-05	-8.35468e-06	-1.32285e-07	1.82024e-08		7.035	-5.07191e-08	0.00191	0.00058042	8.04615e-07	-7.7934e-08	4.52932e-08
7.04	-2.55522e-07	-0.07241	-0.00514	0.00013899	-1.97296e-06	2.09667e-08		7.04	-2.50116e-08	-0.00123	-7.16443e-05	-8.32909e-06	-1.30981e-07	1.81673e-08		7.04	-4.96337e-08	0.00192	0.000580392	7.68899e-07	-7.75942e-08	4.66871e-08
7.045	-2.52383e-07	-0.07249	-0.00513	0.000137742	-1.96122e-06	1.89991e-08		7.045	-2.43474e-08	-0.00123	-7.22143e-05	-8.30351e-06	-1.29676e-07	1.81032e-08		7.045	-4.85125e-08	0.00192	0.00058036	7.33563e-07	-7.71936e-08	4.79674e-08
7.05	-2.49314e-07	-0.07258	-0.00511	0.0001365	-1.94955e-06	1.70516e-08		7.05	-2.36867e-08	-0.00124	-7.27832e-05	-8.27795e-06	-1.2837e-07	1.8011e-08		7.05	-4.7358e-08	0.00193	0.000580325	6.98604e-07	-7.67342e-08	4.9135e-08
7.055	-2.46314e-07	-0.07267	-0.0051	0.000135263	-1.93795e-06	1.51268e-08		7.055	-2.303e-08	-0.00124	-7.3351e-05	-8.2524e-06	-1.27064e-07	1.78916e-08		7.055	-4.61727e-08	0.00194	0.000580286	6.64023e-07	-7.62184e-08	5.01909e-08
7.06	-2.43383e-07	-0.07275	-0.00509	0.000134033	-1.92641e-06	1.32274e-08		7.06	-2.23782e-08	-0.00124	-7.39175e-05	-8.22688e-06	-1.25759e-07	1.77458e-08		7.06	-4.49593e-08	0.00194	0.000580243	6.29818e-07	-7.56482e-08	5.11362e-08
7.065	-2.4052e-07	-0.07284	-0.00507	0.000132809	-1.91494e-06	1.13559e-08		7.065	-2.17318e-08	-0.00125	-7.44829e-05	-8.20137e-06	-1.24455e-07	1.75747e-08		7.065	-4.37204e-08	0.00195	0.000580197	5.95988e-07	-7.50259e-08	5.19723e-08
7.07	-2.37725e-07	-0.07293	-0.00506	0.000131591	-1.90354e-06	9.51448e-09		7.07	-2.10916e-08	-0.00125	-7.50471e-05	-8.17588e-06	-1.23154e-07	1.7379e-08		7.07	-4.24583e-08	0.00195	0.000580148	5.62532e-07	-7.43538e-08	5.27007e-08
7.075	-2.34997e-07	-0.07301	-0.00505	0.000130379	-1.8922e-06	7.7055e-09		7.075	-2.04581e-08	-0.00126	-7.56102e-05	-8.15041e-06	-1.21856e-07	1.71598e-08		7.075	-4.11758e-08	0.00196	0.000580094	5.29448e-07	-7.36341e-08	5.33229e-08
7.08	-2.32334e-07	-0.0731	-0.00504	0.000129173	-1.88093e-06	5.93107e-09		7.08	-1.9832e-08	-0.00126	-7.61721e-05	-8.12496e-06	-1.20562e-07	1.6918e-08		7.08	-3.98751e-08	0.00197	0.000580038	4.96736e-07	-7.28691e-08	5.38407e-08
7.085	-2.29737e-07	-0.07319	-0.00502	0.000127973	-1.86974e-06	4.19323e-09		7.085	-1.92138e-08	-0.00126	-7.67328e-05	-8.09954e-06	-1.19272e-07	1.66546e-08		7.085	-3.85588e-08	0.00197	0.000579978	4.64392e-07	-7.2061e-08	5.42559e-08
7.09	-2.27204e-07	-0.07328	-0.00501	0.000126779	-1.85861e-06	2.49389e-09		7.09	-1.86041e-08	-0.00127	-7.72923e-05	-8.07414e-06	-1.17987e-07	1.63705e-08		7.09	-3.72291e-08	0.00198	0.000579914	4.32416e-07	-7.12122e-08	5.45705e-08
7.095	-2.24735e-07	-0.07336	-0.005	0.00012559	-1.84755e-06	8.34861e-10		7.095	-1.80033e-08	-0.00127	-7.78507e-05	-8.04876e-06	-1.16708e-07	1.60668e-08		7.095	-3.58885e-08	0.00198	0.000579847	4.00805e-07	-7.03249e-08	5.47867e-08
7.1	-2.22328e-07	-0.07345	-0.00498	0.000124408	-1.83657e-06	-7.82161e-10		7.1	-1.7412e-08	-0.00128	-7.84079e-05	-8.02341e-06	-1.15436e-07	1.57444e-08		7.1	-3.45391e-08	0.00199	0.000579777	3.69558e-07	-6.94013e-08	5.49066e-08
7.105	-2.19982e-07	-0.07354	-0.00497	0.000123232	-1.82566e-06	-2.35559e-09		7.105	-1.68306e-08	-0.00128	-7.89639e-05	-7.99809e-06	-1.1417e-07	1.54044e-08		7.105	-3.31833e-08	0.00199	0.000579704	3.38672e-07	-6.84438e-08	5.49325e-08
7.11	-2.17697e-07	-0.07363	-0.00496	0.000122061	-1.81481e-06	-3.88394e-09		7.11	-1.62595e-08	-0.00128	-7.95187e-05	-7.9728e-06	-1.12912e-07	1.50477e-08		7.11	-3.18233e-08	0.002	0.000579627	3.08145e-07	-6.74545e-08	5.48669e-08
7.115	-2.1547e-07	-0.07372	-0.00495	0.000120896	-1.80404e-06	-5.36586e-09		7.115	-1.56992e-08	-0.00129	-8.00724e-05	-7.94753e-06	-1.11663e-07	1.46754e-08		7.115	-3.04611e-08	0.00201	0.000579546	2.77976e-07	-6.64356e-08	5.47122e-08
7.12	-2.13302e-07	-0.07381	-0.00493	0.000119737	-1.79334e-06	-6.80009e-09		7.12	-1.51499e-08	-0.00129	-8.06249e-05	-7.92229e-06	-1.10422e-07	1.42885e-08		7.12	-2.90988e-08	0.00201	0.000579463	2.4816e-07	-6.53894e-08	5.44711e-08
7.125	-2.11191e-07	-0.0739	-0.00492	0.000118584	-1.78272e-06	-8.18549e-09		7.125	-1.46122e-08	-0.00129	-8.11762e-05	-7.89709e-06	-1.09191e-07	1.38881e-08		7.125	-2.77385e-08	0.00202	0.000579376	2.18697e-07	-6.43181e-08	5.41461e-08
7.13	-2.09134e-07	-0.07399	-0.00491	0.000117437	-1.77216e-06	-9.52103e-09		7.13	-1.40862e-08	-0.0013	-8.17263e-05	-7.87192e-06	-1.07969e-07	1.3475e-08		7.13	-2.63821e-08	0.00202	0.000579286	1.89584e-07	-6.32237e-08	5.37401e-08
7.135	-2.07133e-07	-0.07408	-0.0049	0.000116296	-1.76168e-06	-1.08058e-08		7.135	-1.35722e-08	-0.0013	-8.22753e-05	-7.84678e-06	-1.06758e-07	1.30505e-08		7.135	-2.50315e-08	0.00203	0.000579192	1.60817e-07	-6.21085e-08	5.32557e-08
7.14	-2.05184e-07	-0.07417	-0.00489	0.00011516	-1.75126e-06	-1.2039e-08		7.14	-1.30706e-08	-0.00131	-8.2823e-05	-7.82167e-06	-1.05557e-07	1.26154e-08		7.14	-2.36885e-08	0.00204	0.000579096	1.32394e-07	-6.09745e-08	5.2696e-08
7.145	-2.03287e-07	-0.07426	-0.00487	0.00011403	-1.74092e-06	-1.32199e-08		7.145	-1.25815e-08	-0.00131	-8.33697e-05	-7.7966e-06	-1.04368e-07	1.21708e-08		7.145	-2.2355e-08	0.00204	0.000578996	1.04313e-07	-5.98238e-08	5.20637e-08
7.15	-2.0144e-07	-0.07435	-0.00486	0.000112906	-1.73065e-06	-1.43479e-08		7.15	-1.21052e-08	-0.00131	-8.39151e-05	-7.77157e-06	-1.0319e-07	1.17177e-08		7.15	-2.10326e-08	0.00205	0.000578893	7.65702e-08	-5.86584e-08	5.13618e-08
7.155	-1.99643e-07	-0.07444	-0.00485	0.000111787	-1.72045e-06	-1.54226e-08		7.155	-1.16419e-08	-0.00132	-8.44593e-05	-7.74657e-06	-1.02025e-07	1.1257e-08		7.155	-1.9723e-08	0.00205	0.000578787	4.9163e-08	-5.74803e-08	5.05933e-08
7.16	-1.97893e-07	-0.07453	-0.00484	0.000110674	-1.71031e-06	-1.64435e-08		7.16	-1.11917e-08	-0.00132	-8.50024e-05	-7.72161e-06	-1.00871e-07	1.07897e-08		7.16	-1.84277e-08	0.00206	0.000578678	2.20884e-08	-5.62916e-08	4.97612e-08
7.165	-1.9619e-07	-0.07462	-0.00483	0.000109567	-1.70025e-06	-1.74104e-08		7.165	-1.07548e-08	-0.00133	-8.55443e-05	-7.69669e-06	-9.9731e-08	1.03168e-08		7.165	-1.71484e-08	0.00206	0.000578566	-4.65683e-09	-5.50941e-08	4.88686e-08
7.17	-1.94531e-07	-0.07471	-0.00481	0.000108466	-1.69026e-06	-1.83231e-08		7.17	-1.03314e-08	-0.00133	-8.60851e-05	-7.67182e-06	-9.86038e-08	9.83927e-09		7.17	-1.58865e-08	0.00207	0.000578451	-3.10756e-08	-5.38897e-08	4.79185e-08
7.175	-1.92917e-07	-0.0748	-0.0048	0.00010737	-1.68033e-06	-1.91815e-08		7.175	-9.92142e-09	-0.00133	-8.66246e-05	-7.64698e-06	-9.749e-08	9.35792e-09		7.175	-1.46433e-08	0.00208	0.000578332	-5.71712e-08	-5.26803e-08	4.6914e-08
7.18	-1.91344e-07	-0.07489	-0.00479	0.00010628	-1.67048e-06	-1.99857e-08		7.18	-9.52511e-09	-0.00134	-8.7163e-05	-7.62219e-06	-9.63899e-08	8.87371e-09		7.18	-1.34202e-08	0.00208	0.000578211	-8.29468e-08	-5.14677e-08	4.58582e-08
7.185	-1.89813e-07	-0.07498	-0.00478	0.000105196	-1.66069e-06	-2.07357e-08		7.185	-9.1425e-09	-0.00134	-8.77002e-05	-7.59744e-06	-9.5304e-08	8.38749e-09		7.185	-1.22185e-08	0.00209	0.000578087	-1.08406e-07	-5.02536e-08	4.47542e-08
7.19	-1.88321e-07	-0.07508	-0.00477	0.000104117	-1.65097e-06	-2.14318e-08		7.19	-8.77362e-09	-0.00135	-8.82363e-05	-7.57274e-06	-9.42323e-08	7.90015e-09		7.19	-1.10394e-08	0.00209	0.000577959	-1.33551e-07	-4.90398e-08	4.3605e-08
7.195	-1.86867e-07	-0.07517	-0.00475	0.000103043	-1.64131e-06	-2.20741e-08		7.195	-8.41852e-09	-0.00135	-8.87712e-05	-7.54808e-06	-9.31753e-08	7.4125e-09		7.195	-9.88397e-09	0.0021	0.000577829	-1.58386e-07	-4.78279e-08	4.24137e-08
7.2	-1.8545e-07	-0.07526	-0.00474	0.000101976	-1.63172e-06	-2.26632e-08		7.2	-8.0772e-09	-0.00135	-8.93049e-05	-7.52347e-06	-9.2133e-08	6.92535e-09		7.2	-8.75332e-09	0.00211	0.000577695	-1.82915e-07	-4.66195e-08	4.11835e-08
7.205	-1.84069e-07	-0.07535	-0.00473	0.000100913	-1.62219e-06	-2.31994e-08		7.205	-7.74967e-09	-0.00136	-8.98375e-05	-7.4989e-06	-9.11058e-08	6.43951e-09		7.205	-7.64845e-09	0.00211	0.000577559	-2.0714e-07	-4.54163e-08	3.99173e-08
7.21	-1.82721e-07	-0.07544	-0.00472	9.98567e-05	-1.61273e-06	-2.36833e-08		7.21	-7.43589e-09	-0.00136	-9.03689e-05	-7.47439e-06	-9.00938e-08	5.95572e-09		7.21	-6.5703e-09	0.00212	0.00057742	-2.31066e-07	-4.42197e-08	3.86182e-08
7.215	-1.81406e-07	-0.07554	-0.00471	9.88055e-05	-1.60333e-06	-2.41153e-08		7.215	-7.13582e-09	-0.00137	-9.08991e-05	-7.44993e-06	-8.90972e-08	5.47473e-09		7.215	-5.51974e-09	0.00212	0.000577278	-2.54694e-07	-4.30313e-08	3.72892e-08
7.22	-1.80122e-07	-0.07563	-0.0047	9.77599e-05	-1.59399e-06	-2.44963e-08		7.22	-6.84939e-09	-0.00137	-9.14282e-05	-7.42552e-06	-8.81161e-08	4.99725e-09		7.22	-4.49759e-09	0.00213	0.000577133	-2.7803e-07	-4.18523e-08	3.59333e-08
7.225	-1.78868e-07	-0.07572	-0.00469	9.67197e-05	-1.58472e-06	-2.48269e-08		7.225	-6.57654e-09	-0.00137	-9.19561e-05	-7.40116e-06	-8.71506e-08	4.52398e-09		7.225	-3.50458e-09	0.00213	0.000576985	-3.01077e-07	-4.06843e-08	3.45534e-08
7.23	-1.77642e-07	-0.07582	-0.00467	9.5685e-05	-1.5755e-06	-2.51078e-08		7.23	-6.31716e-09	-0.00138	-9.24829e-05	-7.37685e-06	-8.62009e-08	4.05557e-09		7.23	-2.54139e-09	0.00214	0.000576835	-3.23837e-07	-3.95284e-08	3.31524e-08
7.235	-1.76444e-07	-0.07591	-0.00466	9.46558e-05	-1.56635e-06	-2.534e-08		7.235	-6.07113e-09	-0.00138	-9.30085e-05	-7.35259e-06	-8.52671e-08	3.59267e-09		7.235	-1.60864e-09	0.00215	0.000576681	-3.46315e-07	-3.83861e-08	3.17331e-08
7.24	-1.75271e-07	-0.07601	-0.00465	9.3632e-05	-1.55725e-06	-2.55243e-08		7.24	-5.83833e-09	-0.00139	-9.35329e-05	-7.3284e-06	-8.43491e-08	3.13589e-09		7.24	-7.06876e-10	0.00215	0.000576525	-3.68514e-07	-3.72583e-08	3.02985e-08
7.245	-1.74123e-07	-0.0761	-0.00464	9.26136e-05	-1.54821e-06	-2.56617e-08		7.245	-5.6186e-09	-0.00139	-9.40562e-05	-7.30425e-06	-8.34471e-08	2.68581e-09		7.245	1.63414e-10	0.00216	0.000576366	-3.90437e-07	-3.61464e-08	2.88512e-08
7.25	-1.72999e-07	-0.07619	-0.00463	9.16006e-05	-1.53923e-06	-2.57532e-08		7.25	-5.41179e-09	-0.00139	-9.45784e-05	-7.28017e-06	-8.25611e-08	2.24302e-09		7.25	1.00181e-09	0.00216	0.000576204	-4.12088e-07	-3.50513e-08	2.7394e-08
7.255	-1.71896e-07	-0.07629	-0.00462	9.0593e-05	-1.5303e-06	-2.57998e-08		7.255	-5.2177e-09	-0.0014	-9.50994e-05	-7.25614e-06	-8.16911e-08	1.80803e-09		7.255	1.80793e-09	0.00217	0.000576039	-4.33471e-07	-3.39741e-08	2.59295e-08
7.26	-1.70814e-07	-0.07638	-0.00461	8.95908e-05	-1.52143e-06	-2.58025e-08		7.26	-5.03615e-09	-0.0014	-9.56193e-05	-7.23216e-06	-8.08371e-08	1.38137e-09		7.26	2.5815e-09	0.00218	0.000575872	-4.54589e-07	-3.29158e-08	2.44604e-08
7.265	-1.69751e-07	-0.07648	-0.0046	8.85939e-05	-1.51262e-06	-2.57627e-08		7.265	-4.86692e-09	-0.00141	-9.6138e-05	-7.20825e-06	-7.9999e-08	9.63531e-10		7.265	3.32225e-09	0.00218	0.000575701	-4.75445e-07	-3.18772e-08	2.29892e-08
7.27	-1.68706e-07	-0.07657	-0.00459	8.76024e-05	-1.50385e-06	-2.56813e-08		7.27	-4.70979e-09	-0.00141	-9.66556e-05	-7.1844e-06	-7.91768e-08	5.54966e-10		7.27	4.03001e-09	0.00219	0.000575529	-4.96043e-07	-3.08593e-08	2.15185e-08
7.275	-1.67679e-07	-0.07667	-0.00458	8.66162e-05	-1.49514e-06	-2.55597e-08		7.275	-4.56453e-09	-0.00141	-9.7172e-05	-7.16061e-06	-7.83704e-08	1.56113e-10		7.275	4.70463e-09	0.00219	0.000575353	-5.16386e-07	-2.98629e-08	2.00505e-08
7.28	-1.66667e-07	-0.07676	-0.00456	8.56353e-05	-1.48648e-06	-2.5399e-08		7.28	-4.43088e-09	-0.00142	-9.76873e-05	-7.13687e-06	-7.75798e-08	-2.32616e-10		7.28	5.34606e-09	0.0022	0.000575175	-5.36478e-07	-2.88886e-08	1.85877e-08
7.285	-1.6567e-07	-0.07686	-0.00455	8.46597e-05	-1.47787e-06	-2.52006e-08		7.285	-4.3086e-09	-0.00142	-9.82014e-05	-7.1132e-06	-7.68048e-08	-6.10836e-10		7.285	5.95426e-09	0.0022	0.000574994	-5.56323e-07	-2.79372e-08	1.71324e-08
7.29	-1.64686e-07	-0.07696	-0.00454	8.36893e-05	-1.46931e-06	-2.49657e-08		7.29	-4.19742e-09	-0.00143	-9.87145e-05	-7.0896e-06	-7.60453e-08	-9.78191e-10		7.29	6.52927e-09	0.00221	0.00057481	-5.75922e-07	-2.70093e-08	1.56868e-08
7.295	-1.63715e-07	-0.07705	-0.00453	8.27242e-05	-1.46079e-06	-2.46956e-08		7.295	-4.09705e-09	-0.00143	-9.92264e-05	-7.06605e-06	-7.53012e-08	-1.33435e-09		7.295	7.07116e-09	0.00222	0.000574624	-5.95281e-07	-2.61055e-08	1.4253e-08
7.3	-1.62756e-07	-0.07715	-0.00452	8.17644e-05	-1.45233e-06	-2.43918e-08		7.3	-4.00722e-09	-0.00144	-9.97371e-05	-7.04257e-06	-7.45724e-08	-1.67901e-09		7.3	7.58007e-09	0.00222	0.000574435	-6.14401e-07	-2.52263e-08	1.28332e-08
7.305	-1.61806e-07	-0.07725	-0.00451	8.08098e-05	-1.44391e-06	-2.40555e-08		7.305	-3.92764e-09	-0.00144	-0.000100247	-7.01915e-06	-7.38588e-08	-2.01188e-09		7.305	8.05617e-09	0.00223	0.000574244	-6.33288e-07	-2.43722e-08	1.14292e-08
7.31	-1.60867e-07	-0.07734	-0.0045	7.98604e-05	-1.43554e-06	-2.36883e-08		7.31	-3.858e-09	-0.00144	-0.000100755	-6.9958e-06	-7.316e-08	-2.33273e-09		7.31	8.49969e-09	0.00223	0.00057405	-6.51943e-07	-2.35437e-08	1.0043e-08
7.315	-1.59935e-07	-0.07744	-0.00449	7.89161e-05	-1.42721e-06	-2.32914e-08		7.315	-3.79801e-09	-0.00145	-0.000101263	-6.97252e-06	-7.24761e-08	-2.64132e-09		7.315	8.91088e-09	0.00224	0.000573853	-6.7037e-07	-2.2741e-08	8.6765e-09
7.32	-1.59012e-07	-0.07754	-0.00448	7.79771e-05	-1.41892e-06	-2.28663e-08		7.32	-3.74736e-09	-0.00145	-0.000101769	-6.9493e-06	-7.18067e-08	-2.93746e-09		7.32	9.29006e-09	0.00225	0.000573654	-6.88572e-07	-2.19645e-08	7.33137e-09
7.325	-1.58094e-07	-0.07764	-0.00447	7.70432e-05	-1.41068e-06	-2.24145e-08		7.325	-3.70574e-09	-0.00146	-0.000102274	-6.92614e-06	-7.11517e-08	-3.22098e-09		7.325	9.63757e-09	0.00225	0.000573452	-7.06552e-07	-2.12146e-08	6.00931e-09
7.33	-1.57183e-07	-0.07773	-0.00446	7.61145e-05	-1.40248e-06	-2.19374e-08		7.33	-3.67284e-09	-0.00146	-0.000102778	-6.90306e-06	-7.05109e-08	-3.49173e-09		7.33	9.95379e-09	0.00226	0.000573248	-7.24314e-07	-2.04914e-08	4.71192e-09
7.335	-1.56277e-07	-0.07783	-0.00445	7.51909e-05	-1.39432e-06	-2.14365e-08		7.335	-3.64834e-09	-0.00146	-0.000103281	-6.88004e-06	-6.9884e-08	-3.7496e-09		7.335	1.02392e-08	0.00226	0.000573041	-7.4186e-07	-1.97951e-08	3.44069e-09
7.34	-1.55374e-07	-0.07793	-0.00444	7.42724e-05	-1.3862e-06	-2.09131e-08		7.34	-3.63192e-09	-0.00147	-0.000103783	-6.85708e-06	-6.92709e-08	-3.99448e-09		7.34	1.04941e-08	0.00227	0.000572832	-7.59194e-07	-1.91259e-08	2.19705e-09
7.345	-1.54475e-07	-0.07803	-0.00443	7.3359e-05	-1.37812e-06	-2.03689e-08		7.345	-3.62326e-09	-0.00147	-0.000104284	-6.8342e-06	-6.86713e-08	-4.22633e-09		7.345	1.07192e-08	0.00228	0.00057262	-7.76318e-07	-1.84838e-08	9.82345e-10
7.35	-1.53579e-07	-0.07813	-0.00442	7.24506e-05	-1.37008e-06	-1.98051e-08		7.35	-3.62205e-09	-0.00148	-0.000104783	-6.81138e-06	-6.8085e-08	-4.44508e-09		7.35	1.09148e-08	0.00228	0.000572406	-7.93236e-07	-1.78689e-08	-2.02174e-10
7.355	-1.52685e-07	-0.07823	-0.00441	7.15474e-05	-1.36208e-06	-1.92233e-08		7.355	-3.62795e-09	-0.00148	-0.000105282	-6.78864e-06	-6.75117e-08	-4.65072e-09		7.355	1.10816e-08	0.00229	0.000572189	-8.09951e-07	-1.72812e-08	-1.35533e-09
7.36	-1.51792e-07	-0.07833	-0.0044	7.06492e-05	-1.35411e-06	-1.86248e-08		7.36	-3.64066e-09	-0.00149	-0.000105779	-6.76596e-06	-6.69513e-08	-4.84326e-09		7.36	1.12202e-08	0.00229	0.00057197	-8.26464e-07	-1.67207e-08	-2.47605e-09
7.365	-1.509e-07	-0.07843	-0.00439	6.9756e-05	-1.34618e-06	-1.80113e-08		7.365	-3.65984e-09	-0.00149	-0.000106275	-6.74335e-06	-6.64033e-08	-5.02272e-09		7.365	1.13311e-08	0.0023	0.000571748	-8.42779e-07	-1.61874e-08	-3.56331e-09
7.37	-1.50008e-07	-0.07852	-0.00438	6.88678e-05	-1.33829e-06	-1.73839e-08		7.37	-3.68517e-09	-0.00149	-0.00010677	-6.72082e-06	-6.58676e-08	-5.18916e-09		7.37	1.14149e-08	0.0023	0.000571524	-8.589e-07	-1.5681e-08	-4.61619e-09
7.375	-1.49115e-07	-0.07862	-0.00437	6.79846e-05	-1.33043e-06	-1.67442e-08		7.375	-3.71633e-09	-0.0015	-0.000107265	-6.69835e-06	-6.53439e-08	-5.34263e-09		7.375	1.14724e-08	0.00231	0.000571298	-8.74827e-07	-1.52014e-08	-5.63386e-09
7.38	-1.48222e-07	-0.07873	-0.00436	6.71065e-05	-1.3226e-06	-1.60936e-08		7.38	-3.753e-09	-0.0015	-0.000107758	-6.67595e-06	-6.48319e-08	-5.48322e-09		7.38	1.15043e-08	0.00232	0.000571069	-8.90565e-07	-1.47486e-08	-6.61555e-09
7.385	-1.47326e-07	-0.07883	-0.00435	6.62332e-05	-1.31481e-06	-1.54333e-08		7.385	-3.79486e-09	-0.00151	-0.000108249	-6.65363e-06	-6.43314e-08	-5.61105e-09		7.385	1.15111e-08	0.00232	0.000570837	-9.06116e-07	-1.43221e-08	-7.56059e-09
7.39	-1.46429e-07	-0.07893	-0.00434	6.5365e-05	-1.30705e-06	-1.47648e-08		7.39	-3.8416e-09	-0.00151	-0.00010874	-6.63137e-06	-6.3842e-08	-5.72625e-09		7.39	1.14936e-08	0.00233	0.000570604	-9.21482e-07	-1.39219e-08	-8.46836e-09
7.395	-1.4553e-07	-0.07903	-0.00433	6.45016e-05	-1.29932e-06	-1.40894e-08		7.395	-3.89288e-09	-0.00152	-0.00010923	-6.60919e-06	-6.33634e-08	-5.82894e-09		7.395	1.14527e-08	0.00233	0.000570368	-9.36665e-07	-1.35476e-08	-9.33836e-09
7.4	-1.44627e-07	-0.07913	-0.00432	6.36432e-05	-1.29163e-06	-1.34084e-08		7.4	-3.9484e-09	-0.00152	-0.000109719	-6.58707e-06	-6.28954e-08	-5.9193e-09		7.4	1.13889e-08	0.00234	0.000570129	-9.51669e-07	-1.31988e-08	-1.01701e-08
7.405	-1.43722e-07	-0.07923	-0.00431	6.27897e-05	-1.28396e-06	-1.2723e-08		7.405	-4.00785e-09	-0.00152	-0.000110206	-6.56503e-06	-6.24378e-08	-5.9975e-09		7.405	1.13031e-08	0.00235	0.000569889	-9.66495e-07	-1.28753e-08	-1.09633e-08
7.41	-1.42813e-07	-0.07933	-0.0043	6.19411e-05	-1.27633e-06	-1.20344e-08		7.41	-4.0709e-09	-0.00153	-0.000110693	-6.54306e-06	-6.199e-08	-6.06372e-09		7.41	1.11961e-08	0.00235	0.000569646	-9.81146e-07	-1.25766e-08	-1.17175e-08
7.415	-1.419e-07	-0.07943	-0.00429	6.10974e-05	-1.26872e-06	-1.1344e-08		7.415	-4.13727e-09	-0.00153	-0.000111178	-6.52116e-06	-6.1552e-08	-6.11818e-09		7.415	1.10686e-08	0.00236	0.0005694	-9.95625e-07	-1.23024e-08	-1.24327e-08
7.42	-1.40983e-07	-0.07954	-0.00428	6.02585e-05	-1.26115e-06	-1.06529e-08		7.42	-4.20664e-09	-0.00154	-0.000111662	-6.49933e-06	-6.11233e-08	-6.16108e-09		7.42	1.09215e-08	0.00236	0.000569153	-1.00993e-06	-1.20522e-08	-1.31085e-08
7.425	-1.40061e-07	-0.07964	-0.00427	5.94244e-05	-1.2536e-06	-9.96228e-09		7.425	-4.2787e-09	-0.00154	-0.000112146	-6.47758e-06	-6.07037e-08	-6.19267e-09		7.425	1.07556e-08	0.00237	0.000568903	-1.02407e-06	-1.18256e-08	-1.37449e-08
7.43	-1.39135e-07	-0.07974	-0.00427	5.85952e-05	-1.24608e-06	-9.2732e-09		7.43	-4.35318e-09	-0.00155	-0.000112628	-6.45589e-06	-6.02929e-08	-6.21318e-09		7.43	1.05716e-08	0.00238	0.000568651	-1.03805e-06	-1.1622e-08	-1.4342e-08
7.435	-1.38204e-07	-0.07984	-0.00426	5.77708e-05	-1.23859e-06	-8.5868e-09		7.435	-4.42978e-09	-0.00155	-0.000113109	-6.43428e-06	-5.98905e-08	-6.22287e-09		7.435	1.03705e-08	0.00238	0.000568396	-1.05185e-06	-1.1441e-08	-1.48997e-08
7.44	-1.37268e-07	-0.07995	-0.00425	5.69512e-05	-1.23113e-06	-7.90414e-09		7.44	-4.50821e-09	-0.00155	-0.000113589	-6.41274e-06	-5.94962e-08	-6.222e-09		7.44	1.0153e-08	0.00239	0.00056814	-1.0655e-06	-1.1282e-08	-1.54182e-08
7.445	-1.36327e-07	-0.08005	-0.00424	5.61363e-05	-1.2237e-06	-7.22623e-09		7.445	-4.58819e-09	-0.00156	-0.000114068	-6.39127e-06	-5.91098e-08	-6.21085e-09		7.445	9.91995e-09	0.00239	0.000567881	-1.07899e-06	-1.11445e-08	-1.58975e-08
7.45	-1.3538e-07	-0.08015	-0.00423	5.53262e-05	-1.21629e-06	-6.55407e-09		7.45	-4.66946e-09	-0.00156	-0.000114546	-6.36987e-06	-5.8731e-08	-6.1897e-09		7.45	9.67221e-09	0.0024	0.00056762	-1.09231e-06	-1.1028e-08	-1.63381e-08
7.455	-1.34429e-07	-0.08026	-0.00422	5.45209e-05	-1.2089e-06	-5.88863e-09		7.455	-4.75174e-09	-0.00157	-0.000115023	-6.34854e-06	-5.83594e-08	-6.15885e-09		7.455	9.4106e-09	0.0024	0.000567356	-1.10549e-06	-1.09318e-08	-1.674e-08
7.46	-1.33471e-07	-0.08036	-0.00421	5.37203e-05	-1.20155e-06	-5.23081e-09		7.46	-4.83478e-09	-0.00157	-0.000115498	-6.32729e-06	-5.79948e-08	-6.1186e-09		7.46	9.13596e-09	0.00241	0.000567091	-1.1185e-06	-1.08554e-08	-1.71037e-08
7.465	-1.32509e-07	-0.08047	-0.0042	5.29244e-05	-1.19422e-06	-4.58151e-09		7.465	-4.91833e-09	-0.00158	-0.000115973	-6.3061e-06	-5.76368e-08	-6.06926e-09		7.465	8.8491e-09	0.00242	0.000566823	-1.13136e-06	-1.07982e-08	-1.74296e-08
7.47	-1.31541e-07	-0.08057	-0.00419	5.21331e-05	-1.18691e-06	-3.94157e-09		7.47	-5.00214e-09	-0.00158	-0.000116447	-6.28499e-06	-5.72852e-08	-6.01115e-09		7.47	8.55086e-09	0.00242	0.000566553	-1.14408e-06	-1.07594e-08	-1.77182e-08
7.475	-1.30567e-07	-0.08067	-0.00418	5.13466e-05	-1.17963e-06	-3.31181e-09		7.475	-5.08598e-09	-0.00158	-0.000116919	-6.26395e-06	-5.69396e-08	-5.94459e-09		7.475	8.24205e-09	0.00243	0.000566281	-1.15664e-06	-1.07386e-08	-1.79698e-08
7.48	-1.29588e-07	-0.08078	-0.00418	5.05647e-05	-1.17237e-06	-2.69301e-09		7.48	-5.16961e-09	-0.00159	-0.000117391	-6.24298e-06	-5.65999e-08	-5.86992e-09		7.48	7.92347e-09	0.00243	0.000566007	-1.16905e-06	-1.07351e-08	-1.81851e-08
7.485	-1.28604e-07	-0.08088	-0.00417	4.97875e-05	-1.16514e-06	-2.0859e-09		7.485	-5.25283e-09	-0.00159	-0.000117861	-6.22208e-06	-5.62657e-08	-5.78747e-09		7.485	7.59595e-09	0.00244	0.000565731	-1.18132e-06	-1.07482e-08	-1.83647e-08
7.49	-1.27614e-07	-0.08099	-0.00416	4.90149e-05	-1.15794e-06	-1.49118e-09		7.49	-5.33541e-09	-0.0016	-0.000118331	-6.20125e-06	-5.59367e-08	-5.69758e-09		7.49	7.26027e-09	0.00245	0.000565453	-1.19344e-06	-1.07772e-08	-1.85092e-08
7.495	-1.26619e-07	-0.0811	-0.00415	4.8247e-05	-1.15076e-06	-9.09513e-10		7.495	-5.41715e-09	-0.0016	-0.000118799	-6.18049e-06	-5.56127e-08	-5.6006e-09		7.495	6.91721e-09	0.00245	0.000565172	-1.20542e-06	-1.08215e-08	-1.86192e-08
7.5	-1.25619e-07	-0.0812	-0.00414	4.74836e-05	-1.1436e-06	-3.4153e-10		7.5	-5.49787e-09	-0.00161	-0.000119267	-6.1598e-06	-5.52935e-08	-5.49687e-09		7.5	6.56755e-09	0.00246	0.00056489	-1.21726e-06	-1.08805e-08	-1.86956e-08
7.505	-1.24615e-07	-0.08131	-0.00413	4.67248e-05	-1.13647e-06	2.12185e-10		7.505	-5.57736e-09	-0.00161	-0.000119733	-6.13918e-06	-5.49786e-08	-5.38675e-09		7.505	6.21206e-09	0.00246	0.000564605	-1.22895e-06	-1.09535e-08	-1.8739e-08
7.51	-1.23605e-07	-0.08141	-0.00412	4.59706e-05	-1.12936e-06	7.51086e-10		7.51	-5.65546e-09	-0.00162	-0.000120198	-6.11863e-06	-5.4668e-08	-5.27059e-09		7.51	5.85149e-09	0.00247	0.000564318	-1.24051e-06	-1.10397e-08	-1.87502e-08
7.515	-1.22591e-07	-0.08152	-0.00412	4.52209e-05	-1.12227e-06	1.27466e-09		7.515	-5.73198e-09	-0.00162	-0.000120662	-6.09815e-06	-5.43614e-08	-5.14875e-09		7.515	5.48656e-09	0.00248	0.000564029	-1.25192e-06	-1.11386e-08	-1.87302e-08
7.52	-1.21572e-07	-0.08163	-0.00411	4.44758e-05	-1.11521e-06	1.78244e-09		7.52	-5.80678e-09	-0.00162	-0.000121126	-6.07774e-06	-5.40584e-08	-5.02157e-09		7.52	5.11801e-09	0.00248	0.000563739	-1.2632e-06	-1.12494e-08	-1.86796e-08
7.525	-1.20549e-07	-0.08174	-0.0041	4.37351e-05	-1.10817e-06	2.274e-09		7.525	-5.87968e-09	-0.00163	-0.000121588	-6.0574e-06	-5.3759e-08	-4.88941e-09		7.525	4.74655e-09	0.00249	0.000563446	-1.27434e-06	-1.13715e-08	-1.85995e-08
7.53	-1.19523e-07	-0.08184	-0.00409	4.2999e-05	-1.10116e-06	2.74893e-09		7.53	-5.95056e-09	-0.00163	-0.000122049	-6.03713e-06	-5.34627e-08	-4.75263e-09		7.53	4.37286e-09	0.00249	0.000563151	-1.28535e-06	-1.15043e-08	-1.84906e-08
7.535	-1.18492e-07	-0.08195	-0.00408	4.22674e-05	-1.09417e-06	3.20689e-09		7.535	-6.01925e-09	-0.00164	-0.000122509	-6.01693e-06	-5.31695e-08	-4.61158e-09		7.535	3.99763e-09	0.0025	0.000562854	-1.29623e-06	-1.16469e-08	-1.83541e-08
7.54	-1.17458e-07	-0.08206	-0.00408	4.15402e-05	-1.0872e-06	3.64755e-09		7.54	-6.08564e-09	-0.00164	-0.000122968	-5.99679e-06	-5.28791e-08	-4.4666e-09		7.54	3.62151e-09	0.00251	0.000562555	-1.30697e-06	-1.17989e-08	-1.81907e-08
7.545	-1.16421e-07	-0.08217	-0.00407	4.08175e-05	-1.08026e-06	4.07064e-09		7.545	-6.14961e-09	-0.00165	-0.000123426	-5.97672e-06	-5.25913e-08	-4.31805e-09		7.545	3.24516e-09	0.00251	0.000562255	-1.31758e-06	-1.19594e-08	-1.80015e-08
7.55	-1.15381e-07	-0.08228	-0.00406	4.00992e-05	-1.07334e-06	4.47592e-09		7.55	-6.21102e-09	-0.00165	-0.000123883	-5.95673e-06	-5.23058e-08	-4.16626e-09		7.55	2.8692e-09	0.00252	0.000561952	-1.32806e-06	-1.21279e-08	-1.77875e-08
7.555	-1.14338e-07	-0.08238	-0.00405	3.93854e-05	-1.06645e-06	4.86316e-09		7.555	-6.26977e-09	-0.00166	-0.000124339	-5.93679e-06	-5.20226e-08	-4.01157e-09		7.555	2.49423e-09	0.00252	0.000561647	-1.3384e-06	-1.23038e-08	-1.75497e-08
7.56	-1.13292e-07	-0.08249	-0.00404	3.86759e-05	-1.05957e-06	5.23222e-09		7.56	-6.32577e-09	-0.00166	-0.000124794	-5.91693e-06	-5.17412e-08	-3.85431e-09		7.56	2.12086e-09	0.00253	0.00056134	-1.34862e-06	-1.24863e-08	-1.72891e-08
7.565	-1.12244e-07	-0.0826	-0.00404	3.79709e-05	-1.05273e-06	5.58295e-09		7.565	-6.37891e-09	-0.00166	-0.000125248	-5.89713e-06	-5.14617e-08	-3.69482e-09		7.565	1.74965e-09	0.00254	0.000561032	-1.35871e-06	-1.26748e-08	-1.70067e-08
7.57	-1.11195e-07	-0.08271	-0.00403	3.72702e-05	-1.04591e-06	5.91524e-09		7.57	-6.42911e-09	-0.00167	-0.000125701	-5.8774e-06	-5.11838e-08	-3.53342e-09		7.57	1.38116e-09	0.00254	0.000560721	-1.36868e-06	-1.28688e-08	-1.67035e-08
7.575	-1.10144e-07	-0.08282	-0.00402	3.65739e-05	-1.03911e-06	6.22904e-09		7.575	-6.47628e-09	-0.00167	-0.000126153	-5.85774e-06	-5.09073e-08	-3.37042e-09		7.575	1.01592e-09	0.00255	0.000560409	-1.37851e-06	-1.30675e-08	-1.63807e-08
7.58	-1.09092e-07	-0.08293	-0.00401	3.58819e-05	-1.03233e-06	6.52432e-09		7.58	-6.52036e-09	-0.00168	-0.000126604	-5.83814e-06	-5.0632e-08	-3.20614e-09		7.58	6.54452e-10	0.00255	0.000560095	-1.38822e-06	-1.32705e-08	-1.60393e-08
7.585	-1.08039e-07	-0.08304	-0.004	3.51942e-05	-1.02558e-06	6.80106e-09		7.585	-6.56128e-09	-0.00168	-0.000127054	-5.81861e-06	-5.03578e-08	-3.04087e-09		7.585	2.97251e-10	0.00256	0.000559779	-1.39781e-06	-1.3477e-08	-1.56803e-08
7.59	-1.06985e-07	-0.08315	-0.004	3.45108e-05	-1.01886e-06	7.05929e-09		7.59	-6.59897e-09	-0.00169	-0.000127503	-5.79914e-06	-5.00845e-08	-2.87492e-09		7.59	-5.52067e-11	0.00256	0.000559461	-1.40727e-06	-1.36865e-08	-1.53048e-08
7.595	-1.05931e-07	-0.08326	-0.00399	3.38317e-05	-1.01216e-06	7.29909e-09		7.595	-6.6334e-09	-0.00169	-0.00012795	-5.77974e-06	-4.98121e-08	-2.70858e-09		7.595	-4.02466e-10	0.00257	0.000559141	-1.41661e-06	-1.38984e-08	-1.49137e-08
7.6	-1.04877e-07	-0.08338	-0.00398	3.31569e-05	-1.00548e-06	7.52053e-09		7.6	-6.6645e-09	-0.0017	-0.000128397	-5.7604e-06	-4.95402e-08	-2.54213e-09		7.6	-7.4409e-10	0.00258	0.000558819	-1.42582e-06	-1.41121e-08	-1.45083e-08
7.605	-1.03823e-07	-0.08349	-0.00397	3.24864e-05	-9.98834e-07	7.72374e-09		7.605	-6.69224e-09	-0.0017	-0.000128843	-5.74113e-06	-4.92688e-08	-2.37584e-09		7.605	-1.07966e-09	0.00258	0.000558496	-1.43491e-06	-1.43272e-08	-1.40895e-08
7.61	-1.02771e-07	-0.0836	-0.00397	3.18201e-05	-9.9221e-07	7.90885e-09		7.61	-6.7166e-09	-0.00171	-0.000129288	-5.72192e-06	-4.89978e-08	-2.20999e-09		7.61	-1.40879e-09	0.00259	0.000558171	-1.44388e-06	-1.4543e-08	-1.36584e-08
7.615	-1.01719e-07	-0.08371	-0.00396	3.1158e-05	-9.85611e-07	8.07603e-09		7.615	-6.73755e-09	-0.00171	-0.000129732	-5.70278e-06	-4.8727e-08	-2.04482e-09		7.615	-1.7311e-09	0.00259	0.000557844	-1.45273e-06	-1.47591e-08	-1.3216e-08
7.62	-1.00668e-07	-0.08382	-0.00395	3.05001e-05	-9.79038e-07	8.22549e-09		7.62	-6.75507e-09	-0.00171	-0.000130175	-5.6837e-06	-4.84564e-08	-1.88061e-09		7.62	-2.04624e-09	0.0026	0.000557515	-1.46146e-06	-1.49749e-08	-1.27633e-08
7.625	-9.96198e-08	-0.08394	-0.00395	2.98464e-05	-9.7249e-07	8.35744e-09		7.625	-6.76915e-09	-0.00172	-0.000130616	-5.66468e-06	-4.81857e-08	-1.71758e-09		7.625	-2.35387e-09	0.00261	0.000557184	-1.47007e-06	-1.51899e-08	-1.23013e-08
7.63	-9.85732e-08	-0.08405	-0.00394	2.91969e-05	-9.65969e-07	8.47211e-09		7.63	-6.77979e-09	-0.00172	-0.000131057	-5.64572e-06	-4.7915e-08	-1.55598e-09		7.63	-2.65369e-09	0.00261	0.000556852	-1.47855e-06	-1.54037e-08	-1.18311e-08
7.635	-9.75291e-08	-0.08416	-0.00393	2.85516e-05	-9.59474e-07	8.56978e-09		7.635	-6.787e-09	-0.00173	-0.000131497	-5.62683e-06	-4.7644e-08	-1.39603e-09		7.635	-2.9454e-09	0.00262	0.000556518	-1.48692e-06	-1.56158e-08	-1.13537e-08
7.64	-9.64877e-08	-0.08427	-0.00392	2.79103e-05	-9.53006e-07	8.65073e-09		7.64	-6.79077e-09	-0.00173	-0.000131936	-5.608e-06	-4.73728e-08	-1.23795e-09		7.64	-3.22873e-09	0.00262	0.000556182	-1.49517e-06	-1.58257e-08	-1.08699e-08
7.645	-9.54494e-08	-0.08439	-0.00392	2.72733e-05	-9.46564e-07	8.71525e-09		7.645	-6.79113e-09	-0.00174	-0.000132374	-5.58923e-06	-4.71013e-08	-1.08196e-09		7.645	-3.50344e-09	0.00263	0.000555845	-1.5033e-06	-1.6033e-08	-1.03809e-08
7.65	-9.44145e-08	-0.0845	-0.00391	2.66403e-05	-9.4015e-07	8.76368e-09		7.65	-6.7881e-09	-0.00174	-0.00013281	-5.57052e-06	-4.68293e-08	-9.2825e-10		7.65	-3.7693e-09	0.00264	0.000555506	-1.51131e-06	-1.62373e-08	-9.88747e-09
7.655	-9.33833e-08	-0.08462	-0.0039	2.60114e-05	-9.33763e-07	8.79635e-09		7.655	-6.7817e-09	-0.00175	-0.000133246	-5.55188e-06	-4.65568e-08	-7.77025e-10		7.655	-4.02609e-09	0.00264	0.000555165	-1.51921e-06	-1.64381e-08	-9.3906e-09
7.66	-9.23562e-08	-0.08473	-0.0039	2.53866e-05	-9.27403e-07	8.81362e-09		7.66	-6.77197e-09	-0.00175	-0.000133681	-5.53329e-06	-4.62838e-08	-6.28465e-10		7.66	-4.27363e-09	0.00265	0.000554822	-1.52699e-06	-1.66352e-08	-8.8912e-09
7.665	-9.13335e-08	-0.08485	-0.00389	2.47658e-05	-9.21071e-07	8.81586e-09		7.665	-6.75894e-09	-0.00176	-0.000134115	-5.51477e-06	-4.60101e-08	-4.82748e-10		7.665	-4.51175e-09	0.00265	0.000554478	-1.53465e-06	-1.68281e-08	-8.39016e-09
7.67	-9.03155e-08	-0.08496	-0.00388	2.41491e-05	-9.14767e-07	8.80347e-09		7.67	-6.74267e-09	-0.00176	-0.000134548	-5.4963e-06	-4.57358e-08	-3.4004e-10		7.67	-4.74031e-09	0.00266	0.000554133	-1.54219e-06	-1.70165e-08	-7.88835e-09
7.675	-8.93025e-08	-0.08508	-0.00388	2.35364e-05	-9.08491e-07	8.77684e-09		7.675	-6.72318e-09	-0.00177	-0.00013498	-5.4779e-06	-4.54608e-08	-2.00499e-10		7.675	-4.95916e-09	0.00267	0.000553785	-1.54962e-06	-1.72001e-08	-7.38661e-09
7.68	-8.82948e-08	-0.08519	-0.00387	2.29277e-05	-9.02244e-07	8.73639e-09		7.68	-6.70054e-09	-0.00177	-0.000135411	-5.45955e-06	-4.51851e-08	-6.42746e-11		7.68	-5.16821e-09	0.00267	0.000553436	-1.55693e-06	-1.73785e-08	-6.88579e-09
7.685	-8.72928e-08	-0.08531	-0.00386	2.2323e-05	-8.96025e-07	8.68254e-09		7.685	-6.6748e-09	-0.00178	-0.00013584	-5.44127e-06	-4.49086e-08	6.84936e-11		7.685	-5.36736e-09	0.00268	0.000553085	-1.56413e-06	-1.75514e-08	-6.38667e-09
7.69	-8.62966e-08	-0.08542	-0.00386	2.17223e-05	-8.89835e-07	8.61575e-09		7.69	-6.64602e-09	-0.00178	-0.000136269	-5.42304e-06	-4.46313e-08	1.97675e-10		7.69	-5.55653e-09	0.00268	0.000552733	-1.57122e-06	-1.77186e-08	-5.89005e-09
7.695	-8.53067e-08	-0.08554	-0.00385	2.11256e-05	-8.83674e-07	8.53644e-09		7.695	-6.61426e-09	-0.00178	-0.000136697	-5.40487e-06	-4.43532e-08	3.23149e-10		7.695	-5.73567e-09	0.00269	0.00055238	-1.57819e-06	-1.78798e-08	-5.39668e-09
7.7	-8.43232e-08	-0.08566	-0.00384	2.05328e-05	-8.77543e-07	8.44509e-09		7.7	-6.57959e-09	-0.00179	-0.000137124	-5.38676e-06	-4.40742e-08	4.44804e-10		7.7	-5.90474e-09	0.0027	0.000552024	-1.58504e-06	-1.80347e-08	-4.90728e-09
7.705	-8.33464e-08	-0.08577	-0.00384	1.99439e-05	-8.71441e-07	8.34216e-09		7.705	-6.54207e-09	-0.00179	-0.00013755	-5.36871e-06	-4.37945e-08	5.62538e-10		7.705	-6.06372e-09	0.0027	0.000551667	-1.59178e-06	-1.81832e-08	-4.42258e-09
7.71	-8.23766e-08	-0.08589	-0.00383	1.93589e-05	-8.6537e-07	8.22812e-09		7.71	-6.50179e-09	-0.0018	-0.000137975	-5.35072e-06	-4.35138e-08	6.76257e-10		7.71	-6.2126e-09	0.00271	0.000551309	-1.59841e-06	-1.83249e-08	-3.94323e-09
7.715	-8.14141e-08	-0.08601	-0.00382	1.87778e-05	-8.59328e-07	8.10346e-09		7.715	-6.45881e-09	-0.0018	-0.000138399	-5.33278e-06	-4.32324e-08	7.85877e-10		7.715	-6.35139e-09	0.00271	0.000550949	-1.60493e-06	-1.84597e-08	-3.46991e-09
7.72	-8.0459e-08	-0.08613	-0.00382	1.82006e-05	-8.53316e-07	7.96865e-09		7.72	-6.41321e-09	-0.00181	-0.000138822	-5.3149e-06	-4.29501e-08	8.91326e-10		7.72	-6.48012e-09	0.00272	0.000550588	-1.61133e-06	-1.85875e-08	-3.00323e-09
7.725	-7.95117e-08	-0.08624	-0.00381	1.76273e-05	-8.47335e-07	7.8242e-09		7.725	-6.36507e-09	-0.00181	-0.000139244	-5.29708e-06	-4.2667e-08	9.92536e-10		7.725	-6.59882e-09	0.00273	0.000550225	-1.61762e-06	-1.8708e-08	-2.54379e-09
7.73	-7.85723e-08	-0.08636	-0.0038	1.70578e-05	-8.41385e-07	7.67059e-09		7.73	-6.31447e-09	-0.00182	-0.000139665	-5.27932e-06	-4.2383e-08	1.08945e-09		7.73	-6.70756e-09	0.00273	0.00054986	-1.6238e-06	-1.88211e-08	-2.09217e-09
7.735	-7.76411e-08	-0.08648	-0.0038	1.64921e-05	-8.35465e-07	7.50831e-09		7.735	-6.2615e-09	-0.00182	-0.000140086	-5.26161e-06	-4.20983e-08	1.18203e-09		7.735	-6.8064e-09	0.00274	0.000549495	-1.62986e-06	-1.89267e-08	-1.64891e-09
7.74	-7.67183e-08	-0.0866	-0.00379	1.59303e-05	-8.29577e-07	7.33788e-09		7.74	-6.20624e-09	-0.00183	-0.000140505	-5.24396e-06	-4.18128e-08	1.27022e-09		7.74	-6.89542e-09	0.00274	0.000549127	-1.63582e-06	-1.90247e-08	-1.21451e-09
7.745	-7.5804e-08	-0.08672	-0.00379	1.53722e-05	-8.2372e-07	7.15977e-09		7.745	-6.14878e-09	-0.00183	-0.000140923	-5.22636e-06	-4.15265e-08	1.354e-09		7.745	-6.97472e-09	0.00275	0.000548759	-1.64166e-06	-1.91149e-08	-7.89479e-10
7.75	-7.48985e-08	-0.08684	-0.00378	1.48179e-05	-8.17895e-07	6.9745e-09		7.75	-6.0892e-09	-0.00184	-0.00014134	-5.20882e-06	-4.12395e-08	1.43335e-09		7.75	-7.04441e-09	0.00276	0.000548388	-1.6474e-06	-1.91972e-08	-3.74261e-10
7.755	-7.40019e-08	-0.08696	-0.00377	1.42674e-05	-8.12101e-07	6.78256e-09		7.755	-6.0276e-09	-0.00184	-0.000141756	-5.19134e-06	-4.09517e-08	1.50826e-09		7.755	-7.10461e-09	0.00276	0.000548017	-1.65302e-06	-1.92717e-08	3.07101e-11
7.76	-7.31145e-08	-0.08708	-0.00377	1.37206e-05	-8.06339e-07	6.58444e-09		7.76	-5.96407e-09	-0.00185	-0.000142172	-5.17391e-06	-4.06634e-08	1.5787e-09		7.76	-7.15544e-09	0.00277	0.000547644	-1.65854e-06	-1.93381e-08	4.25034e-10
7.765	-7.22363e-08	-0.0872	-0.00376	1.31776e-05	-8.00609e-07	6.38064e-09		7.765	-5.89869e-09	-0.00185	-0.000142586	-5.15654e-06	-4.03743e-08	1.6447e-09		7.765	-7.19706e-09	0.00277	0.00054727	-1.66394e-06	-1.93966e-08	8.08337e-10
7.77	-7.13675e-08	-0.08732	-0.00376	1.26382e-05	-7.94911e-07	6.17163e-09		7.77	-5.83157e-09	-0.00186	-0.000142999	-5.13922e-06	-4.00847e-08	1.70625e-09		7.77	-7.22961e-09	0.00278	0.000546894	-1.66924e-06	-1.9447e-08	1.18027e-09
7.775	-7.05084e-08	-0.08744	-0.00375	1.21026e-05	-7.89245e-07	5.95791e-09		7.775	-5.7628e-09	-0.00186	-0.000143412	-5.12195e-06	-3.97946e-08	1.76338e-09		7.775	-7.25326e-09	0.00279	0.000546517	-1.67443e-06	-1.94893e-08	1.54053e-09
7.78	-6.96589e-08	-0.08756	-0.00374	1.15706e-05	-7.83612e-07	5.73996e-09		7.78	-5.69246e-09	-0.00187	-0.000143823	-5.10474e-06	-3.9504e-08	1.81609e-09		7.78	-7.26818e-09	0.00279	0.000546139	-1.67951e-06	-1.95236e-08	1.88881e-09
7.785	-6.88192e-08	-0.08768	-0.00374	1.10423e-05	-7.78012e-07	5.51824e-09		7.785	-5.62067e-09	-0.00187	-0.000144234	-5.08759e-06	-3.92129e-08	1.86443e-09		7.785	-7.27455e-09	0.0028	0.000545759	-1.68448e-06	-1.95498e-08	2.22485e-09
7.79	-6.79894e-08	-0.0878	-0.00373	1.05177e-05	-7.72445e-07	5.29322e-09		7.79	-5.5475e-09	-0.00188	-0.000144643	-5.07049e-06	-3.89214e-08	1.90843e-09		7.79	-7.27256e-09	0.00281	0.000545378	-1.68934e-06	-1.9568e-08	2.54843e-09
7.795	-6.71698e-08	-0.08793	-0.00373	9.99664e-06	-7.6691e-07	5.06536e-09		7.795	-5.47307e-09	-0.00188	-0.000145052	-5.05344e-06	-3.86296e-08	1.94813e-09		7.795	-7.26241e-09	0.00281	0.000544996	-1.6941e-06	-1.95782e-08	2.85932e-09
7.8	-6.63602e-08	-0.08805	-0.00372	9.47923e-06	-7.61408e-07	4.83511e-09		7.8	-5.39746e-09	-0.00189	-0.00014546	-5.03644e-06	-3.83375e-08	1.98358e-09		7.8	-7.24431e-09	0.00282	0.000544612	-1.69875e-06	-1.95804e-08	3.15736e-09
7.805	-6.55609e-08	-0.08817	-0.00372	8.96542e-06	-7.5594e-07	4.60291e-09		7.805	-5.32077e-09	-0.00189	-0.000145866	-5.0195e-06	-3.80452e-08	2.01483e-09		7.805	-7.21847e-09	0.00282	0.000544227	-1.70329e-06	-1.95747e-08	3.44238e-09
7.81	-6.47718e-08	-0.08829	-0.00371	8.45519e-06	-7.50505e-07	4.3692e-09		7.81	-5.2431e-09	-0.0019	-0.000146272	-5.00262e-06	-3.77528e-08	2.04193e-09		7.81	-7.18511e-09	0.00283	0.000543841	-1.70773e-06	-1.95612e-08	3.71425e-09
7.815	-6.39931e-08	-0.08842	-0.00371	7.94852e-06	-7.45103e-07	4.1344e-09		7.815	-5.16453e-09	-0.0019	-0.000146677	-4.98578e-06	-3.74602e-08	2.06496e-09		7.815	-7.14445e-09	0.00284	0.000543454	-1.71207e-06	-1.95399e-08	3.97287e-09
7.82	-6.32249e-08	-0.08854	-0.0037	7.44541e-06	-7.39734e-07	3.89893e-09		7.82	-5.08518e-09	-0.00191	-0.000147081	-4.969e-06	-3.71676e-08	2.08397e-09		7.82	-7.09672e-09	0.00284	0.000543065	-1.7163e-06	-1.9511e-08	4.21816e-09
7.825	-6.24671e-08	-0.08866	-0.0037	6.94582e-06	-7.34399e-07	3.66319e-09		7.825	-5.00512e-09	-0.00191	-0.000147484	-4.95227e-06	-3.6875e-08	2.09905e-09		7.825	-7.04217e-09	0.00285	0.000542675	-1.72042e-06	-1.94745e-08	4.45006e-09
7.83	-6.17198e-08	-0.08879	-0.00369	6.44976e-06	-7.29098e-07	3.42757e-09		7.83	-4.92446e-09	-0.00192	-0.000147886	-4.9356e-06	-3.65826e-08	2.11027e-09		7.83	-6.98103e-09	0.00285	0.000542284	-1.72444e-06	-1.94305e-08	4.66854e-09
7.835	-6.0983e-08	-0.08891	-0.00368	5.95719e-06	-7.2383e-07	3.19247e-09		7.835	-4.84329e-09	-0.00192	-0.000148287	-4.91897e-06	-3.62903e-08	2.1177e-09		7.835	-6.91355e-09	0.00286	0.000541892	-1.72836e-06	-1.93793e-08	4.87358e-09
7.84	-6.02568e-08	-0.08904	-0.00368	5.46811e-06	-7.18596e-07	2.95826e-09		7.84	-4.76169e-09	-0.00193	-0.000148687	-4.9024e-06	-3.59982e-08	2.12145e-09		7.84	-6.83997e-09	0.00287	0.000541499	-1.73217e-06	-1.93208e-08	5.06519e-09
7.845	-5.95412e-08	-0.08916	-0.00367	4.9825e-06	-7.13396e-07	2.7253e-09		7.845	-4.67975e-09	-0.00193	-0.000149086	-4.88588e-06	-3.57064e-08	2.12159e-09		7.845	-6.76054e-09	0.00287	0.000541104	-1.73589e-06	-1.92553e-08	5.24342e-09
7.85	-5.88361e-08	-0.08929	-0.00367	4.50034e-06	-7.08229e-07	2.49393e-09		7.85	-4.59758e-09	-0.00194	-0.000149485	-4.86942e-06	-3.5415e-08	2.11822e-09		7.85	-6.67553e-09	0.00288	0.000540709	-1.7395e-06	-1.91828e-08	5.40832e-09
7.855	-5.81416e-08	-0.08941	-0.00366	4.02162e-06	-7.03096e-07	2.26451e-09		7.855	-4.51524e-09	-0.00194	-0.000149882	-4.853e-06	-3.51241e-08	2.11143e-09		7.855	-6.58518e-09	0.00288	0.000540312	-1.74301e-06	-1.91035e-08	5.55996e-09
7.86	-5.74576e-08	-0.08954	-0.00366	3.54632e-06	-6.97997e-07	2.03735e-09		7.86	-4.43283e-09	-0.00195	-0.000150278	-4.83664e-06	-3.48337e-08	2.10133e-09		7.86	-6.48975e-09	0.00289	0.000539914	-1.74642e-06	-1.90177e-08	5.69843e-09
7.865	-5.67841e-08	-0.08967	-0.00365	3.07442e-06	-6.92932e-07	1.81277e-09		7.865	-4.35042e-09	-0.00195	-0.000150674	-4.82033e-06	-3.45438e-08	2.08802e-09		7.865	-6.3895e-09	0.0029	0.000539515	-1.74973e-06	-1.89254e-08	5.82386e-09
7.87	-5.61211e-08	-0.08979	-0.00365	2.60592e-06	-6.879e-07	1.59108e-09		7.87	-4.26811e-09	-0.00196	-0.000151068	-4.80407e-06	-3.42546e-08	2.0716e-09		7.87	-6.2847e-09	0.0029	0.000539115	-1.75293e-06	-1.88268e-08	5.93636e-09
7.875	-5.54685e-08	-0.08992	-0.00365	2.14078e-06	-6.82903e-07	1.37257e-09		7.875	-4.18596e-09	-0.00196	-0.000151462	-4.78786e-06	-3.39662e-08	2.05218e-09		7.875	-6.17559e-09	0.00291	0.000538713	-1.75605e-06	-1.8722e-08	6.03611e-09
7.88	-5.48263e-08	-0.09005	-0.00364	1.67901e-06	-6.77939e-07	1.15751e-09		7.88	-4.10406e-09	-0.00197	-0.000151855	-4.7717e-06	-3.36785e-08	2.02986e-09		7.88	-6.06244e-09	0.00292	0.000538311	-1.75906e-06	-1.86114e-08	6.12326e-09
7.885	-5.41944e-08	-0.09017	-0.00364	1.22057e-06	-6.73009e-07	9.46176e-10		7.885	-4.02248e-09	-0.00197	-0.000152247	-4.7556e-06	-3.33916e-08	2.00477e-09		7.885	-5.9455e-09	0.00292	0.000537908	-1.76197e-06	-1.8495e-08	6.19799e-09
7.89	-5.35729e-08	-0.0903	-0.00363	7.65461e-07	-6.68112e-07	7.38812e-10		7.89	-3.94129e-09	-0.00198	-0.000152638	-4.73954e-06	-3.31057e-08	1.97702e-09		7.89	-5.82504e-09	0.00293	0.000537503	-1.76479e-06	-1.83731e-08	6.26052e-09
7.895	-5.29615e-08	-0.09043	-0.00363	3.13661e-07	-6.63249e-07	5.35661e-10		7.895	-3.86057e-09	-0.00198	-0.000153028	-4.72354e-06	-3.28208e-08	1.94672e-09		7.895	-5.70131e-09	0.00293	0.000537098	-1.76751e-06	-1.82458e-08	6.31104e-09
7.9	-5.23602e-08	-0.09056	-0.00362	-1.34844e-07	-6.5842e-07	3.36949e-10		7.9	-3.78038e-09	-0.00199	-0.000153417	-4.70759e-06	-3.2537e-08	1.91398e-09		7.9	-5.57456e-09	0.00294	0.000536691	-1.77013e-06	-1.81134e-08	6.3498e-09
7.905	-5.1769e-08	-0.09069	-0.00362	-5.80071e-07	-6.53624e-07	1.4289e-10		7.905	-3.70079e-09	-0.00199	-0.000153805	-4.69169e-06	-3.22543e-08	1.87893e-09		7.905	-5.44505e-09	0.00295	0.000536284	-1.77266e-06	-1.7976e-08	6.37704e-09
7.91	-5.11877e-08	-0.09082	-0.00361	-1.02203e-06	-6.48862e-07	-4.63167e-11		7.91	-3.62185e-09	-0.002	-0.000154192	-4.67584e-06	-3.19728e-08	1.84168e-09		7.91	-5.31302e-09	0.00295	0.000535875	-1.7751e-06	-1.78339e-08	6.39301e-09
7.915	-5.06162e-08	-0.09094	-0.00361	-1.46075e-06	-6.44133e-07	-2.30483e-10		7.915	-3.54364e-09	-0.002	-0.000154578	-4.66004e-06	-3.16925e-08	1.80236e-09		7.915	-5.17873e-09	0.00296	0.000535466	-1.77744e-06	-1.76872e-08	6.39799e-09
7.92	-5.00546e-08	-0.09107	-0.0036	-1.89623e-06	-6.39437e-07	-4.09436e-10		7.92	-3.46622e-09	-0.00201	-0.000154964	-4.64429e-06	-3.14135e-08	1.76108e-09		7.92	-5.04241e-09	0.00296	0.000535055	-1.77968e-06	-1.75361e-08	6.39224e-09
7.925	-4.95025e-08	-0.0912	-0.0036	-2.3285e-06	-6.34775e-07	-5.83015e-10		7.925	-3.38962e-09	-0.00201	-0.000155348	-4.62859e-06	-3.1136e-08	1.71796e-09		7.925	-4.90431e-09	0.00297	0.000534644	-1.78184e-06	-1.73809e-08	6.37607e-09
7.93	-4.896e-08	-0.09133	-0.0036	-2.75757e-06	-6.30146e-07	-7.51073e-10		7.93	-3.31393e-09	-0.00202	-0.000155732	-4.61294e-06	-3.08598e-08	1.67313e-09		7.93	-4.76466e-09	0.00298	0.000534231	-1.7839e-06	-1.72218e-08	6.34976e-09
7.935	-4.84269e-08	-0.09147	-0.00359	-3.18345e-06	-6.25549e-07	-9.13475e-10		7.935	-3.23917e-09	-0.00202	-0.000156115	-4.59734e-06	-3.05852e-08	1.6267e-09		7.935	-4.6237e-09	0.00298	0.000533818	-1.78587e-06	-1.7059e-08	6.31364e-09
7.94	-4.7903e-08	-0.0916	-0.00359	-3.60616e-06	-6.20986e-07	-1.0701e-09		7.94	-3.16541e-09	-0.00203	-0.000156497	-4.58179e-06	-3.03121e-08	1.57878e-09		7.94	-4.48166e-09	0.00299	0.000533404	-1.78775e-06	-1.68927e-08	6.26801e-09
7.945	-4.73884e-08	-0.09173	-0.00358	-4.02572e-06	-6.16455e-07	-1.22084e-09		7.945	-3.09269e-09	-0.00203	-0.000156878	-4.5663e-06	-3.00406e-08	1.52951e-09		7.945	-4.33876e-09	0.003	0.000532988	-1.78955e-06	-1.67231e-08	6.2132e-09
7.95	-4.68828e-08	-0.09186	-0.00358	-4.44213e-06	-6.11957e-07	-1.3656e-09		7.95	-3.02105e-09	-0.00204	-0.000157258	-4.55085e-06	-2.97708e-08	1.479e-09		7.95	-4.19522e-09	0.003	0.000532572	-1.79125e-06	-1.65504e-08	6.14955e-09
7.955	-4.63861e-08	-0.09199	-0.00357	-4.85542e-06	-6.07491e-07	-1.5043e-09		7.955	-2.95054e-09	-0.00204	-0.000157637	-4.53545e-06	-2.95027e-08	1.42735e-09		7.955	-4.05126e-09	0.00301	0.000532155	-1.79286e-06	-1.63749e-08	6.07738e-09
7.96	-4.58981e-08	-0.09212	-0.00357	-5.26561e-06	-6.03058e-07	-1.63686e-09		7.96	-2.88119e-09	-0.00205	-0.000158015	-4.52011e-06	-2.92364e-08	1.3747e-09		7.96	-3.90709e-09	0.00301	0.000531738	-1.79439e-06	-1.61967e-08	5.99705e-09
7.965	-4.54188e-08	-0.09226	-0.00357	-5.67269e-06	-5.98657e-07	-1.76323e-09		7.965	-2.81305e-09	-0.00205	-0.000158393	-4.50481e-06	-2.89719e-08	1.32114e-09		7.965	-3.76291e-09	0.00302	0.000531319	-1.79583e-06	-1.60161e-08	5.90889e-09
7.97	-4.49479e-08	-0.09239	-0.00356	-6.0767e-06	-5.94288e-07	-1.88336e-09		7.97	-2.74614e-09	-0.00206	-0.000158769	-4.48956e-06	-2.87092e-08	1.26681e-09		7.97	-3.61892e-09	0.00303	0.000530899	-1.79718e-06	-1.58332e-08	5.81327e-09
7.975	-4.44854e-08	-0.09252	-0.00356	-6.47765e-06	-5.89951e-07	-1.99722e-09		7.975	-2.68051e-09	-0.00206	-0.000159145	-4.47437e-06	-2.84485e-08	1.21179e-09		7.975	-3.47533e-09	0.00303	0.000530479	-1.79845e-06	-1.56484e-08	5.71053e-09
7.98	-4.4031e-08	-0.09265	-0.00355	-6.87554e-06	-5.85645e-07	-2.10478e-09		7.98	-2.61617e-09	-0.00207	-0.000159519	-4.45922e-06	-2.81897e-08	1.15621e-09		7.98	-3.33231e-09	0.00304	0.000530058	-1.79963e-06	-1.54617e-08	5.60103e-09
7.985	-4.35847e-08	-0.09279	-0.00355	-7.27041e-06	-5.81371e-07	-2.20603e-09		7.985	-2.55317e-09	-0.00207	-0.000159893	-4.44412e-06	-2.7933e-08	1.10017e-09		7.985	-3.19005e-09	0.00305	0.000529635	-1.80073e-06	-1.52734e-08	5.48512e-09
7.99	-4.31463e-08	-0.09292	-0.00355	-7.66225e-06	-5.77129e-07	-2.30098e-09		7.99	-2.49151e-09	-0.00208	-0.000160266	-4.42907e-06	-2.76783e-08	1.04378e-09		7.99	-3.04874e-09	0.00305	0.000529213	-1.80174e-06	-1.50836e-08	5.36318e-09
7.995	-4.27156e-08	-0.09306	-0.00354	-8.05109e-06	-5.72918e-07	-2.38961e-09		7.995	-2.43123e-09	-0.00208	-0.000160639	-4.41408e-06	-2.74256e-08	9.87128e-10		7.995	-2.90853e-09	0.00306	0.000528789	-1.80268e-06	-1.48927e-08	5.23555e-09
8	-4.22924e-08	-0.09319	-0.00354	-8.43694e-06	-5.68737e-07	-2.47197e-09		8	-2.37235e-09	-0.00209	-0.00016101	-4.39913e-06	-2.71751e-08	9.30329e-10		8	-2.76961e-09	0.00306	0.000528364	-1.80353e-06	-1.47008e-08	5.1026e-09
8.005	-4.18767e-08	-0.09333	-0.00354	-8.81981e-06	-5.64588e-07	-2.54807e-09		8.005	-2.31488e-09	-0.00209	-0.00016138	-4.38423e-06	-2.69267e-08	8.73475e-10		8.005	-2.63211e-09	0.00307	0.000527939	-1.8043e-06	-1.4508e-08	4.96468e-09
8.01	-4.14681e-08	-0.09346	-0.00353	-9.19973e-06	-5.60469e-07	-2.61796e-09		8.01	-2.25884e-09	-0.0021	-0.00016175	-4.36938e-06	-2.66805e-08	8.16663e-10		8.01	-2.49621e-09	0.00308	0.000527513	-1.80499e-06	-1.43146e-08	4.82216e-09
8.015	-4.10667e-08	-0.0936	-0.00353	-9.5767e-06	-5.5638e-07	-2.68167e-09		8.015	-2.20424e-09	-0.0021	-0.000162119	-4.35458e-06	-2.64366e-08	7.59986e-10		8.015	-2.36204e-09	0.00308	0.000527086	-1.80561e-06	-1.41208e-08	4.67539e-09
8.02	-4.06722e-08	-0.09373	-0.00353	-9.95074e-06	-5.52322e-07	-2.73928e-09		8.02	-2.15109e-09	-0.00211	-0.000162486	-4.33983e-06	-2.61948e-08	7.03533e-10		8.02	-2.22975e-09	0.00309	0.000526659	-1.80614e-06	-1.39267e-08	4.52473e-09
8.025	-4.02844e-08	-0.09387	-0.00352	-1.03219e-05	-5.48293e-07	-2.79084e-09		8.025	-2.09941e-09	-0.00211	-0.000162853	-4.32513e-06	-2.59554e-08	6.47393e-10		8.025	-2.09947e-09	0.0031	0.000526231	-1.8066e-06	-1.37325e-08	4.37052e-09
8.03	-3.99032e-08	-0.09401	-0.00352	-1.06901e-05	-5.44295e-07	-2.83642e-09		8.03	-2.04919e-09	-0.00212	-0.000163219	-4.31048e-06	-2.57182e-08	5.9165e-10		8.03	-1.97132e-09	0.0031	0.000525802	-1.80698e-06	-1.35384e-08	4.21311e-09
8.035	-3.95285e-08	-0.09414	-0.00352	-1.10554e-05	-5.40326e-07	-2.87611e-09		8.035	-2.00045e-09	-0.00213	-0.000163585	-4.29588e-06	-2.54834e-08	5.36386e-10		8.035	-1.84543e-09	0.00311	0.000525372	-1.80728e-06	-1.33446e-08	4.05285e-09
8.04	-3.91599e-08	-0.09428	-0.00351	-1.14179e-05	-5.36386e-07	-2.90999e-09		8.04	-1.95318e-09	-0.00213	-0.000163949	-4.28133e-06	-2.52509e-08	4.8168e-10		8.04	-1.72191e-09	0.00311	0.000524942	-1.80751e-06	-1.31512e-08	3.89008e-09
8.045	-3.87975e-08	-0.09442	-0.00351	-1.17775e-05	-5.32476e-07	-2.93817e-09		8.045	-1.90739e-09	-0.00214	-0.000164313	-4.26682e-06	-2.50207e-08	4.27608e-10		8.045	-1.60087e-09	0.00312	0.000524511	-1.80767e-06	-1.29584e-08	3.72513e-09
8.05	-3.8441e-08	-0.09456	-0.00351	-1.21342e-05	-5.28594e-07	-2.96073e-09		8.05	-1.86307e-09	-0.00214	-0.000164675	-4.25237e-06	-2.47929e-08	3.74243e-10		8.05	-1.48241e-09	0.00313	0.000524079	-1.80775e-06	-1.27664e-08	3.55834e-09
8.055	-3.80903e-08	-0.0947	-0.0035	-1.24882e-05	-5.24742e-07	-2.9778e-09		8.055	-1.82022e-09	-0.00215	-0.000165037	-4.23796e-06	-2.45675e-08	3.21656e-10		8.055	-1.36663e-09	0.00313	0.000523646	-1.80776e-06	-1.25752e-08	3.39001e-09
8.06	-3.77452e-08	-0.09483	-0.0035	-1.28393e-05	-5.20917e-07	-2.98949e-09		8.06	-1.77884e-09	-0.00215	-0.000165398	-4.22361e-06	-2.43446e-08	2.69912e-10		8.06	-1.2536e-09	0.00314	0.000523213	-1.80769e-06	-1.23852e-08	3.22049e-09
8.065	-3.74055e-08	-0.09497	-0.0035	-1.31876e-05	-5.17121e-07	-2.99591e-09		8.065	-1.73891e-09	-0.00216	-0.000165759	-4.2093e-06	-2.4124e-08	2.19076e-10		8.065	-1.14342e-09	0.00315	0.00052278	-1.80756e-06	-1.21963e-08	3.05007e-09
8.07	-3.70711e-08	-0.09511	-0.00349	-1.35331e-05	-5.13353e-07	-2.99719e-09		8.07	-1.70043e-09	-0.00216	-0.000166118	-4.19504e-06	-2.39058e-08	1.69209e-10		8.07	-1.03616e-09	0.00315	0.000522345	-1.80736e-06	-1.20087e-08	2.87906e-09
8.075	-3.67418e-08	-0.09525	-0.00349	-1.38759e-05	-5.09613e-07	-2.99346e-09		8.075	-1.66339e-09	-0.00217	-0.000166477	-4.18083e-06	-2.36901e-08	1.20367e-10		8.075	-9.31881e-10	0.00316	0.00052191	-1.80708e-06	-1.18226e-08	2.70776e-09
8.08	-3.64174e-08	-0.09539	-0.00349	-1.42159e-05	-5.059e-07	-2.98487e-09		8.08	-1.62778e-09	-0.00217	-0.000166834	-4.16667e-06	-2.34768e-08	7.26049e-11		8.08	-8.30652e-10	0.00316	0.000521475	-1.80674e-06	-1.16381e-08	2.53647e-09
8.085	-3.60979e-08	-0.09553	-0.00348	-1.45531e-05	-5.02214e-07	-2.97155e-09		8.085	-1.59358e-09	-0.00218	-0.000167191	-4.15256e-06	-2.3266e-08	2.59736e-11		8.085	-7.32527e-10	0.00317	0.000521038	-1.80633e-06	-1.14554e-08	2.36546e-09
8.09	-3.5783e-08	-0.09567	-0.00348	-1.48877e-05	-4.98556e-07	-2.95364e-09		8.09	-1.56077e-09	-0.00218	-0.000167547	-4.1385e-06	-2.30575e-08	-1.94793e-11		8.09	-6.37555e-10	0.00318	0.000520602	-1.80585e-06	-1.12744e-08	2.19501e-09
8.095	-3.54726e-08	-0.09581	-0.00348	-1.52195e-05	-4.94924e-07	-2.9313e-09		8.095	-1.52934e-09	-0.00219	-0.000167902	-4.12448e-06	-2.28516e-08	-6.37094e-11		8.095	-5.45782e-10	0.00318	0.000520164	-1.80531e-06	-1.10954e-08	2.02539e-09
8.1	-3.51666e-08	-0.09596	-0.00348	-1.55486e-05	-4.91319e-07	-2.90468e-09		8.1	-1.49928e-09	-0.00219	-0.000168257	-4.11052e-06	-2.2648e-08	-1.06675e-10		8.1	-4.57243e-10	0.00319	0.000519726	-1.8047e-06	-1.09185e-08	1.85686e-09
8.105	-3.48648e-08	-0.0961	-0.00347	-1.5875e-05	-4.87741e-07	-2.87393e-09		8.105	-1.47056e-09	-0.0022	-0.000168611	-4.0966e-06	-2.24469e-08	-1.48339e-10		8.105	-3.71972e-10	0.0032	0.000519288	-1.80403e-06	-1.07437e-08	1.68967e-09
8.11	-3.4567e-08	-0.09624	-0.00347	-1.61987e-05	-4.84188e-07	-2.83921e-09		8.11	-1.44316e-09	-0.00221	-0.000168963	-4.08273e-06	-2.22482e-08	-1.88665e-10		8.11	-2.89995e-10	0.0032	0.000518849	-1.8033e-06	-1.05712e-08	1.52406e-09
8.115	-3.42732e-08	-0.09638	-0.00347	-1.65198e-05	-4.80662e-07	-2.80069e-09		8.115	-1.41706e-09	-0.00221	-0.000169315	-4.06891e-06	-2.20519e-08	-2.27623e-10		8.115	-2.11332e-10	0.00321	0.000518409	-1.8025e-06	-1.04011e-08	1.36027e-09
8.12	-3.39831e-08	-0.09653	-0.00347	-1.68382e-05	-4.77161e-07	-2.75852e-09		8.12	-1.39224e-09	-0.00222	-0.000169666	-4.05514e-06	-2.1858e-08	-2.65183e-10		8.12	-1.35998e-10	0.00322	0.000517969	-1.80164e-06	-1.02333e-08	1.19851e-09
8.125	-3.36966e-08	-0.09667	-0.00346	-1.7154e-05	-4.73685e-07	-2.71287e-09		8.125	-1.36867e-09	-0.00222	-0.000170017	-4.04142e-06	-2.16666e-08	-3.0132e-10		8.125	-6.40038e-11	0.00322	0.000517528	-1.80072e-06	-1.00681e-08	1.03901e-09
8.13	-3.34137e-08	-0.09681	-0.00346	-1.74672e-05	-4.70235e-07	-2.66391e-09		8.13	-1.34633e-09	-0.00223	-0.000170366	-4.02774e-06	-2.14775e-08	-3.36011e-10		8.13	4.64654e-12	0.00323	0.000517087	-1.79974e-06	-9.90545e-09	8.81961e-10
8.135	-3.31341e-08	-0.09696	-0.00346	-1.77778e-05	-4.66809e-07	-2.61181e-09		8.135	-1.32519e-09	-0.00223	-0.000170715	-4.01412e-06	-2.12908e-08	-3.69237e-10		8.135	6.99533e-11	0.00323	0.000516646	-1.79869e-06	-9.74547e-09	7.27568e-10
8.14	-3.28578e-08	-0.0971	-0.00346	-1.80857e-05	-4.63409e-07	-2.55673e-09		8.14	-1.30523e-09	-0.00224	-0.000171063	-4.00054e-06	-2.11064e-08	-4.00982e-10		8.14	1.31922e-10	0.00324	0.000516203	-1.79759e-06	-9.58822e-09	5.76014e-10
8.145	-3.25846e-08	-0.09724	-0.00345	-1.83911e-05	-4.60033e-07	-2.49884e-09		8.145	-1.28641e-09	-0.00224	-0.00017141	-3.98701e-06	-2.09244e-08	-4.31231e-10		8.145	1.90562e-10	0.00325	0.000515761	-1.79644e-06	-9.43375e-09	4.27477e-10
8.15	-3.23144e-08	-0.09739	-0.00345	-1.8694e-05	-4.56681e-07	-2.43832e-09		8.15	-1.26872e-09	-0.00225	-0.000171757	-3.97353e-06	-2.07448e-08	-4.59975e-10		8.15	2.45889e-10	0.00325	0.000515318	-1.79522e-06	-9.28211e-09	2.82122e-10
8.155	-3.2047e-08	-0.09753	-0.00345	-1.89942e-05	-4.53353e-07	-2.37533e-09		8.155	-1.25211e-09	-0.00225	-0.000172102	-3.96009e-06	-2.05674e-08	-4.87204e-10		8.155	2.97922e-10	0.00326	0.000514874	-1.79395e-06	-9.13337e-09	1.40107e-10
8.16	-3.17825e-08	-0.09768	-0.00345	-1.9292e-05	-4.50049e-07	-2.31004e-09		8.16	-1.23657e-09	-0.00226	-0.000172447	-3.9467e-06	-2.03923e-08	-5.12913e-10		8.16	3.46685e-10	0.00327	0.00051443	-1.79262e-06	-8.98756e-09	1.57927e-12
8.165	-3.15205e-08	-0.09783	-0.00344	-1.95872e-05	-4.46768e-07	-2.24262e-09		8.165	-1.22206e-09	-0.00227	-0.000172791	-3.93337e-06	-2.02195e-08	-5.371e-10		8.165	3.92205e-10	0.00327	0.000513985	-1.79124e-06	-8.84472e-09	-1.33323e-10
8.17	-3.12612e-08	-0.09797	-0.00344	-1.98799e-05	-4.43511e-07	-2.17325e-09		8.17	-1.20854e-09	-0.00227	-0.000173134	-3.92007e-06	-2.00489e-08	-5.59765e-10		8.17	4.34515e-10	0.00328	0.000513541	-1.7898e-06	-8.70489e-09	-2.64472e-10
8.175	-3.10042e-08	-0.09812	-0.00344	-2.01701e-05	-4.40277e-07	-2.10207e-09		8.175	-1.196e-09	-0.00228	-0.000173477	-3.90683e-06	-1.98806e-08	-5.8091e-10		8.175	4.7365e-10	0.00329	0.000513095	-1.78831e-06	-8.5681e-09	-3.9175e-10
8.18	-3.07496e-08	-0.09827	-0.00344	-2.04578e-05	-4.37066e-07	-2.02927e-09		8.18	-1.18439e-09	-0.00228	-0.000173818	-3.89363e-06	-1.97144e-08	-6.0054e-10		8.18	5.09649e-10	0.00329	0.000512649	-1.78677e-06	-8.43437e-09	-5.15046e-10
8.185	-3.04972e-08	-0.09841	-0.00344	-2.0743e-05	-4.33877e-07	-1.955e-09		8.185	-1.17369e-09	-0.00229	-0.000174159	-3.88048e-06	-1.95505e-08	-6.18663e-10		8.185	5.42557e-10	0.0033	0.000512203	-1.78518e-06	-8.30373e-09	-6.34263e-10
8.19	-3.02469e-08	-0.09856	-0.00343	-2.10258e-05	-4.30711e-07	-1.87942e-09		8.19	-1.16386e-09	-0.00229	-0.000174499	-3.86738e-06	-1.93886e-08	-6.35286e-10		8.19	5.72419e-10	0.0033	0.000511757	-1.78353e-06	-8.17619e-09	-7.49309e-10
8.195	-2.99987e-08	-0.09871	-0.00343	-2.13061e-05	-4.27568e-07	-1.8027e-09		8.195	-1.15487e-09	-0.0023	-0.000174839	-3.85433e-06	-1.92289e-08	-6.50424e-10		8.195	5.99286e-10	0.00331	0.00051131	-1.78183e-06	-8.05176e-09	-8.60105e-10
8.2	-2.97524e-08	-0.09886	-0.00343	-2.1584e-05	-4.24446e-07	-1.72499e-09		8.2	-1.14669e-09	-0.0023	-0.000175177	-3.84132e-06	-1.90713e-08	-6.64088e-10		8.2	6.23211e-10	0.00332	0.000510862	-1.78009e-06	-7.93045e-09	-9.66577e-10
8.205	-2.9508e-08	-0.09901	-0.00343	-2.18594e-05	-4.21346e-07	-1.64645e-09		8.205	-1.13928e-09	-0.00231	-0.000175515	-3.82836e-06	-1.89157e-08	-6.76296e-10		8.205	6.4425e-10	0.00332	0.000510414	-1.77829e-06	-7.81227e-09	-1.06866e-09
8.21	-2.92654e-08	-0.09916	-0.00343	-2.21325e-05	-4.18268e-07	-1.56722e-09		8.21	-1.13261e-09	-0.00232	-0.000175852	-3.81544e-06	-1.87622e-08	-6.87065e-10		8.21	6.62462e-10	0.00333	0.000509966	-1.77645e-06	-7.69721e-09	-1.16631e-09
8.215	-2.90244e-08	-0.0993	-0.00343	-2.24031e-05	-4.15211e-07	-1.48746e-09		8.215	-1.12665e-09	-0.00232	-0.000176189	-3.80258e-06	-1.86106e-08	-6.96416e-10		8.215	6.77908e-10	0.00334	0.000509518	-1.77456e-06	-7.58526e-09	-1.25947e-09
8.22	-2.87851e-08	-0.09945	-0.00342	-2.26714e-05	-4.12175e-07	-1.40731e-09		8.22	-1.12137e-09	-0.00233	-0.000176524	-3.78976e-06	-1.84611e-08	-7.04369e-10		8.22	6.90652e-10	0.00334	0.000509069	-1.77262e-06	-7.47643e-09	-1.34812e-09
8.225	-2.85474e-08	-0.0996	-0.00342	-2.29373e-05	-4.09161e-07	-1.32691e-09		8.225	-1.11673e-09	-0.00233	-0.000176859	-3.77698e-06	-1.83135e-08	-7.10948e-10		8.225	7.00761e-10	0.00335	0.00050862	-1.77064e-06	-7.37069e-09	-1.43221e-09
8.23	-2.83111e-08	-0.09976	-0.00342	-2.32008e-05	-4.06167e-07	-1.24641e-09		8.23	-1.1127e-09	-0.00234	-0.000177193	-3.76426e-06	-1.81677e-08	-7.16179e-10		8.23	7.08304e-10	0.00336	0.00050817	-1.76861e-06	-7.26803e-09	-1.51173e-09
8.235	-2.80763e-08	-0.09991	-0.00342	-2.3462e-05	-4.03194e-07	-1.16594e-09		8.235	-1.10925e-09	-0.00234	-0.000177526	-3.75157e-06	-1.80239e-08	-7.20088e-10		8.235	7.13351e-10	0.00336	0.000507721	-1.76654e-06	-7.16842e-09	-1.58667e-09
8.24	-2.78428e-08	-0.10006	-0.00342	-2.37209e-05	-4.00241e-07	-1.08563e-09		8.24	-1.10634e-09	-0.00235	-0.000177859	-3.73894e-06	-1.78819e-08	-7.22703e-10		8.24	7.15973e-10	0.00337	0.000507271	-1.76442e-06	-7.07185e-09	-1.65703e-09
8.245	-2.76106e-08	-0.10021	-0.00342	-2.39774e-05	-3.97308e-07	-1.00561e-09		8.245	-1.10395e-09	-0.00236	-0.000178191	-3.72635e-06	-1.77417e-08	-7.24053e-10		8.245	7.16247e-10	0.00338	0.00050682	-1.76226e-06	-6.97829e-09	-1.7228e-09
8.25	-2.73796e-08	-0.10036	-0.00341	-2.42316e-05	-3.94396e-07	-9.26004e-10		8.25	-1.10204e-09	-0.00236	-0.000178522	-3.71381e-06	-1.76033e-08	-7.24171e-10		8.25	7.14246e-10	0.00338	0.000506369	-1.76005e-06	-6.88771e-09	-1.78401e-09
8.255	-2.71498e-08	-0.10051	-0.00341	-2.44836e-05	-3.91503e-07	-8.46934e-10		8.255	-1.10057e-09	-0.00237	-0.000178852	-3.70131e-06	-1.74667e-08	-7.23088e-10		8.255	7.10048e-10	0.00339	0.000505918	-1.75781e-06	-6.80007e-09	-1.84066e-09
8.26	-2.69212e-08	-0.10067	-0.00341	-2.47332e-05	-3.8863e-07	-7.68517e-10		8.26	-1.09953e-09	-0.00237	-0.000179182	-3.68886e-06	-1.73317e-08	-7.20837e-10		8.26	7.0373e-10	0.0034	0.000505467	-1.75552e-06	-6.71535e-09	-1.89279e-09
8.265	-2.66937e-08	-0.10082	-0.00341	-2.49806e-05	-3.85777e-07	-6.90864e-10		8.265	-1.09888e-09	-0.00238	-0.000179511	-3.67646e-06	-1.71984e-08	-7.17452e-10		8.265	6.95373e-10	0.0034	0.000505016	-1.75319e-06	-6.63349e-09	-1.94042e-09
8.27	-2.64672e-08	-0.10097	-0.00341	-2.52257e-05	-3.82943e-07	-6.14084e-10		8.27	-1.09858e-09	-0.00238	-0.000179839	-3.6641e-06	-1.70668e-08	-7.1297e-10		8.27	6.85056e-10	0.00341	0.000504564	-1.75082e-06	-6.55445e-09	-1.98359e-09
8.275	-2.62418e-08	-0.10113	-0.00341	-2.54686e-05	-3.80128e-07	-5.38281e-10		8.275	-1.09862e-09	-0.00239	-0.000180166	-3.65178e-06	-1.69368e-08	-7.07425e-10		8.275	6.7286e-10	0.00342	0.000504112	-1.74841e-06	-6.4782e-09	-2.02236e-09
8.28	-2.60173e-08	-0.10128	-0.00341	-2.57092e-05	-3.77332e-07	-4.63556e-10		8.28	-1.09895e-09	-0.0024	-0.000180493	-3.63951e-06	-1.68083e-08	-7.00856e-10		8.28	6.58865e-10	0.00342	0.000503659	-1.74596e-06	-6.40469e-09	-2.05676e-09
8.285	-2.57938e-08	-0.10144	-0.00341	-2.59476e-05	-3.74555e-07	-3.90004e-10		8.285	-1.09956e-09	-0.0024	-0.000180819	-3.62729e-06	-1.66814e-08	-6.933e-10		8.285	6.43155e-10	0.00343	0.000503207	-1.74348e-06	-6.33387e-09	-2.08686e-09
8.29	-2.55711e-08	-0.10159	-0.0034	-2.61838e-05	-3.71796e-07	-3.17715e-10		8.29	-1.1004e-09	-0.00241	-0.000181144	-3.61511e-06	-1.6556e-08	-6.84796e-10		8.29	6.2581e-10	0.00344	0.000502754	-1.74095e-06	-6.26568e-09	-2.11272e-09
8.295	-2.53494e-08	-0.10175	-0.0034	-2.64178e-05	-3.69057e-07	-2.46778e-10		8.295	-1.10147e-09	-0.00241	-0.000181469	-3.60298e-06	-1.64321e-08	-6.75382e-10		8.295	6.06913e-10	0.00344	0.000502301	-1.73839e-06	-6.20008e-09	-2.13441e-09
8.3	-2.51285e-08	-0.1019	-0.0034	-2.66496e-05	-3.66335e-07	-1.77273e-10		8.3	-1.10272e-09	-0.00242	-0.000181792	-3.59089e-06	-1.63096e-08	-6.65098e-10		8.3	5.86546e-10	0.00345	0.000501848	-1.73579e-06	-6.13701e-09	-2.152e-09
8.305	-2.49085e-08	-0.10206	-0.0034	-2.68793e-05	-3.63632e-07	-1.09278e-10		8.305	-1.10413e-09	-0.00242	-0.000182115	-3.57884e-06	-1.61885e-08	-6.53983e-10		8.305	5.64792e-10	0.00345	0.000501395	-1.73316e-06	-6.07641e-09	-2.16557e-09
8.31	-2.46893e-08	-0.10221	-0.0034	-2.71068e-05	-3.60946e-07	-4.28676e-11		8.31	-1.10568e-09	-0.00243	-0.000182438	-3.56684e-06	-1.60688e-08	-6.42079e-10		8.31	5.41732e-10	0.00346	0.000500941	-1.73049e-06	-6.01823e-09	-2.1752e-09
8.315	-2.44709e-08	-0.10237	-0.0034	-2.73321e-05	-3.58279e-07	2.18908e-11		8.315	-1.10734e-09	-0.00244	-0.00018276	-3.55488e-06	-1.59504e-08	-6.29424e-10		8.315	5.17448e-10	0.00347	0.000500487	-1.72778e-06	-5.9624e-09	-2.18099e-09
8.32	-2.42532e-08	-0.10253	-0.0034	-2.75553e-05	-3.55629e-07	8.49327e-11		8.32	-1.10909e-09	-0.00244	-0.000183081	-3.54297e-06	-1.58333e-08	-6.16061e-10		8.32	4.9202e-10	0.00347	0.000500033	-1.72504e-06	-5.90887e-09	-2.18301e-09
8.325	-2.40364e-08	-0.10269	-0.0034	-2.77763e-05	-3.52997e-07	1.46199e-10		8.325	-1.11091e-09	-0.00245	-0.000183401	-3.5311e-06	-1.57175e-08	-6.02029e-10		8.325	4.65531e-10	0.00348	0.000499579	-1.72226e-06	-5.85757e-09	-2.18137e-09
8.33	-2.38203e-08	-0.10284	-0.0034	-2.79953e-05	-3.50383e-07	2.05634e-10		8.33	-1.11276e-09	-0.00245	-0.00018372	-3.51928e-06	-1.56029e-08	-5.87369e-10		8.33	4.38058e-10	0.00349	0.000499125	-1.71946e-06	-5.80844e-09	-2.17616e-09
8.335	-2.3605e-08	-0.103	-0.0034	-2.82121e-05	-3.47786e-07	2.63187e-10		8.335	-1.11463e-09	-0.00246	-0.000184039	-3.5075e-06	-1.54896e-08	-5.72122e-10		8.335	4.09682e-10	0.00349	0.00049867	-1.71661e-06	-5.76141e-09	-2.16749e-09
8.34	-2.33904e-08	-0.10316	-0.0034	-2.84268e-05	-3.45206e-07	3.18813e-10		8.34	-1.1165e-09	-0.00246	-0.000184358	-3.49576e-06	-1.53774e-08	-5.56328e-10		8.34	3.80481e-10	0.0035	0.000498216	-1.71374e-06	-5.71643e-09	-2.15546e-09
8.345	-2.31766e-08	-0.10332	-0.0034	-2.86395e-05	-3.42643e-07	3.72469e-10		8.345	-1.11834e-09	-0.00247	-0.000184675	-3.48407e-06	-1.52663e-08	-5.40028e-10		8.345	3.50532e-10	0.00351	0.000497761	-1.71084e-06	-5.67342e-09	-2.14017e-09
8.35	-2.29635e-08	-0.10348	-0.00339	-2.88501e-05	-3.40097e-07	4.24119e-10		8.35	-1.12014e-09	-0.00248	-0.000184992	-3.47242e-06	-1.51564e-08	-5.23263e-10		8.35	3.19912e-10	0.00351	0.000497306	-1.7079e-06	-5.63232e-09	-2.12175e-09
8.355	-2.27512e-08	-0.10364	-0.00339	-2.90586e-05	-3.37568e-07	4.7373e-10		8.355	-1.12188e-09	-0.00248	-0.000185308	-3.46081e-06	-1.50475e-08	-5.06071e-10		8.355	2.88695e-10	0.00352	0.000496851	-1.70493e-06	-5.59305e-09	-2.10031e-09
8.36	-2.25396e-08	-0.1038	-0.00339	-2.92651e-05	-3.35055e-07	5.21273e-10		8.36	-1.12354e-09	-0.00249	-0.000185624	-3.44925e-06	-1.49397e-08	-4.88492e-10		8.36	2.56956e-10	0.00353	0.000496396	-1.70193e-06	-5.55557e-09	-2.07595e-09
8.365	-2.23288e-08	-0.10396	-0.00339	-2.94696e-05	-3.3256e-07	5.66723e-10		8.365	-1.1251e-09	-0.00249	-0.000185938	-3.43773e-06	-1.48329e-08	-4.70566e-10		8.365	2.24768e-10	0.00353	0.000495941	-1.6989e-06	-5.51978e-09	-2.04879e-09
8.37	-2.21187e-08	-0.10412	-0.00339	-2.9672e-05	-3.3008e-07	6.1006e-10		8.37	-1.12654e-09	-0.0025	-0.000186252	-3.42625e-06	-1.47271e-08	-4.52331e-10		8.37	1.92201e-10	0.00354	0.000495486	-1.69584e-06	-5.48564e-09	-2.01895e-09
8.375	-2.19094e-08	-0.10428	-0.00339	-2.98724e-05	-3.27617e-07	6.51268e-10		8.375	-1.12786e-09	-0.00251	-0.000186566	-3.41482e-06	-1.46223e-08	-4.33826e-10		8.375	1.59326e-10	0.00355	0.00049503	-1.69275e-06	-5.45307e-09	-1.98656e-09
8.38	-2.17009e-08	-0.10445	-0.00339	-3.00709e-05	-3.25171e-07	6.90335e-10		8.38	-1.12902e-09	-0.00251	-0.000186879	-3.40342e-06	-1.45184e-08	-4.15087e-10		8.38	1.26211e-10	0.00355	0.000494575	-1.68964e-06	-5.42199e-09	-1.95173e-09
8.385	-2.14932e-08	-0.10461	-0.00339	-3.02673e-05	-3.2274e-07	7.27252e-10		8.385	-1.13003e-09	-0.00252	-0.000187191	-3.39207e-06	-1.44154e-08	-3.96153e-10		8.385	9.29238e-11	0.00356	0.000494119	-1.68649e-06	-5.39235e-09	-1.91458e-09
8.39	-2.12862e-08	-0.10477	-0.00339	-3.04617e-05	-3.20326e-07	7.62014e-10		8.39	-1.13086e-09	-0.00252	-0.000187502	-3.38076e-06	-1.43132e-08	-3.77058e-10		8.39	5.95286e-11	0.00357	0.000493664	-1.68332e-06	-5.36408e-09	-1.87524e-09
8.395	-2.10801e-08	-0.10493	-0.00339	-3.06542e-05	-3.17927e-07	7.94622e-10		8.395	-1.1315e-09	-0.00253	-0.000187813	-3.3695e-06	-1.4212e-08	-3.5784e-10		8.395	2.60895e-11	0.00357	0.000493208	-1.68012e-06	-5.33711e-09	-1.83383e-09
8.4	-2.08748e-08	-0.1051	-0.00339	-3.08448e-05	-3.15545e-07	8.25076e-10		8.4	-1.13195e-09	-0.00254	-0.000188123	-3.35827e-06	-1.41116e-08	-3.38533e-10		8.4	-7.33174e-12	0.00358	0.000492752	-1.67689e-06	-5.31136e-09	-1.79047e-09
8.405	-2.06703e-08	-0.10526	-0.00339	-3.10334e-05	-3.13178e-07	8.53384e-10		8.405	-1.13218e-09	-0.00254	-0.000188433	-3.34709e-06	-1.40119e-08	-3.19172e-10		8.405	-4.06749e-11	0.00359	0.000492297	-1.67364e-06	-5.28678e-09	-1.74528e-09
8.41	-2.04667e-08	-0.10542	-0.00339	-3.122e-05	-3.10827e-07	8.79555e-10		8.41	-1.1322e-09	-0.00255	-0.000188741	-3.33594e-06	-1.39131e-08	-2.99788e-10		8.41	-7.38819e-11	0.00359	0.000491841	-1.67036e-06	-5.2633e-09	-1.69838e-09
8.415	-2.0264e-08	-0.10559	-0.00339	-3.14047e-05	-3.08491e-07	9.03602e-10		8.415	-1.13198e-09	-0.00255	-0.000189049	-3.32484e-06	-1.3815e-08	-2.80416e-10		8.415	-1.06896e-10	0.0036	0.000491385	-1.66705e-06	-5.24086e-09	-1.64991e-09
8.42	-2.00621e-08	-0.10575	-0.00339	-3.15876e-05	-3.06171e-07	9.25541e-10		8.42	-1.13153e-09	-0.00256	-0.000189357	-3.31378e-06	-1.37176e-08	-2.61087e-10		8.42	-1.39663e-10	0.00361	0.000490929	-1.66372e-06	-5.21938e-09	-1.59997e-09
8.425	-1.98612e-08	-0.10592	-0.00339	-3.17685e-05	-3.03866e-07	9.4539e-10		8.425	-1.13082e-09	-0.00257	-0.000189664	-3.30276e-06	-1.3621e-08	-2.41832e-10		8.425	-1.7213e-10	0.00362	0.000490473	-1.66036e-06	-5.19881e-09	-1.5487e-09
8.43	-1.96612e-08	-0.10609	-0.00339	-3.19475e-05	-3.01576e-07	9.63171e-10		8.43	-1.12987e-09	-0.00257	-0.00018997	-3.29179e-06	-1.3525e-08	-2.2268e-10		8.43	-2.04247e-10	0.00362	0.000490018	-1.65698e-06	-5.17907e-09	-1.4962e-09
8.435	-1.94622e-08	-0.10625	-0.00339	-3.21247e-05	-2.99302e-07	9.7891e-10		8.435	-1.12865e-09	-0.00258	-0.000190276	-3.28085e-06	-1.34297e-08	-2.03661e-10		8.435	-2.35965e-10	0.00363	0.000489562	-1.65357e-06	-5.16012e-09	-1.4426e-09
8.44	-1.92641e-08	-0.10642	-0.00339	-3.22999e-05	-2.97043e-07	9.92634e-10		8.44	-1.12717e-09	-0.00258	-0.000190581	-3.26995e-06	-1.33351e-08	-1.84802e-10		8.44	-2.67237e-10	0.00364	0.000489106	-1.65014e-06	-5.14189e-09	-1.38802e-09
8.445	-1.9067e-08	-0.10659	-0.00339	-3.24734e-05	-2.94798e-07	1.00437e-09		8.445	-1.12541e-09	-0.00259	-0.000190885	-3.25909e-06	-1.32411e-08	-1.66131e-10		8.445	-2.9802e-10	0.00364	0.00048865	-1.64669e-06	-5.12431e-09	-1.33257e-09
8.45	-1.88709e-08	-0.10675	-0.00339	-3.26449e-05	-2.92569e-07	1.01416e-09		8.45	-1.12338e-09	-0.0026	-0.000191188	-3.24828e-06	-1.31477e-08	-1.47672e-10		8.45	-3.28269e-10	0.00365	0.000488194	-1.64321e-06	-5.10734e-09	-1.27636e-09
8.455	-1.86759e-08	-0.10692	-0.00339	-3.28147e-05	-2.90355e-07	1.02203e-09		8.455	-1.12107e-09	-0.0026	-0.000191491	-3.2375e-06	-1.30549e-08	-1.29453e-10		8.455	-3.57946e-10	0.00366	0.000487738	-1.63971e-06	-5.0909e-09	-1.21952e-09
8.46	-1.84819e-08	-0.10709	-0.00339	-3.29826e-05	-2.88155e-07	1.02802e-09		8.46	-1.11847e-09	-0.00261	-0.000191794	-3.22677e-06	-1.29626e-08	-1.11495e-10		8.46	-3.87012e-10	0.00366	0.000487283	-1.63619e-06	-5.07496e-09	-1.16214e-09
8.465	-1.8289e-08	-0.10726	-0.00339	-3.31487e-05	-2.8597e-07	1.03216e-09		8.465	-1.11559e-09	-0.00261	-0.000192096	-3.21607e-06	-1.2871e-08	-9.38224e-11		8.465	-4.1543e-10	0.00367	0.000486827	-1.63265e-06	-5.05944e-09	-1.10434e-09
8.47	-1.80972e-08	-0.10743	-0.00339	-3.3313e-05	-2.838e-07	1.03451e-09		8.47	-1.11242e-09	-0.00262	-0.000192397	-3.20541e-06	-1.27798e-08	-7.64565e-11		8.47	-4.43166e-10	0.00368	0.000486371	-1.62908e-06	-5.0443e-09	-1.04623e-09
8.475	-1.79066e-08	-0.1076	-0.00339	-3.34755e-05	-2.81644e-07	1.0351e-09		8.475	-1.10897e-09	-0.00263	-0.000192697	-3.19479e-06	-1.26892e-08	-5.94182e-11		8.475	-4.70188e-10	0.00368	0.000485916	-1.62549e-06	-5.02949e-09	-9.87906e-10
8.48	-1.77171e-08	-0.10777	-0.00339	-3.36362e-05	-2.79503e-07	1.03398e-09		8.48	-1.10522e-09	-0.00263	-0.000192997	-3.18421e-06	-1.25991e-08	-4.27269e-11		8.48	-4.96467e-10	0.00369	0.00048546	-1.62188e-06	-5.01495e-09	-9.29473e-10
8.485	-1.75288e-08	-0.10794	-0.00339	-3.37952e-05	-2.77376e-07	1.03119e-09		8.485	-1.10119e-09	-0.00264	-0.000193297	-3.17367e-06	-1.25095e-08	-2.64013e-11		8.485	-5.21973e-10	0.0037	0.000485005	-1.61825e-06	-5.00063e-09	-8.71031e-10
8.49	-1.73416e-08	-0.10811	-0.00339	-3.39524e-05	-2.75264e-07	1.02678e-09		8.49	-1.09687e-09	-0.00265	-0.000193595	-3.16317e-06	-1.24204e-08	-1.04588e-11		8.49	-5.46682e-10	0.0037	0.00048455	-1.6146e-06	-4.98649e-09	-8.12676e-10
8.495	-1.71557e-08	-0.10828	-0.0034	-3.41078e-05	-2.73166e-07	1.02081e-09		8.495	-1.09226e-09	-0.00265	-0.000193893	-3.15271e-06	-1.23318e-08	5.08424e-12		8.495	-5.70569e-10	0.00371	0.000484094	-1.61093e-06	-4.97248e-09	-7.54503e-10
8.5	-1.6971e-08	-0.10845	-0.0034	-3.42615e-05	-2.71082e-07	1.01332e-09		8.5	-1.08737e-09	-0.00266	-0.000194191	-3.14229e-06	-1.22436e-08	2.02125e-11		8.5	-5.93612e-10	0.00372	0.000483639	-1.60724e-06	-4.95856e-09	-6.96604e-10
8.505	-1.67876e-08	-0.10862	-0.0034	-3.44135e-05	-2.69012e-07	1.00437e-09		8.505	-1.08219e-09	-0.00266	-0.000194488	-3.1319e-06	-1.21559e-08	3.49118e-11		8.505	-6.15791e-10	0.00372	0.000483184	-1.60353e-06	-4.94467e-09	-6.39067e-10
8.51	-1.66055e-08	-0.10879	-0.0034	-3.45638e-05	-2.66956e-07	9.94006e-10		8.51	-1.07673e-09	-0.00267	-0.000194784	-3.12155e-06	-1.20686e-08	4.9169e-11		8.51	-6.37088e-10	0.00373	0.000482729	-1.5998e-06	-4.93079e-09	-5.81977e-10
8.515	-1.64247e-08	-0.10897	-0.0034	-3.47123e-05	-2.64915e-07	9.82284e-10		8.515	-1.071e-09	-0.00268	-0.00019508	-3.11124e-06	-1.19817e-08	6.29721e-11		8.515	-6.57487e-10	0.00374	0.000482274	-1.59605e-06	-4.91687e-09	-5.25419e-10
8.52	-1.62452e-08	-0.10914	-0.0034	-3.48591e-05	-2.62887e-07	9.6926e-10		8.52	-1.06499e-09	-0.00268	-0.000195375	-3.10097e-06	-1.18953e-08	7.631e-11		8.52	-6.76974e-10	0.00375	0.00048182	-1.59228e-06	-4.90287e-09	-4.69471e-10
8.525	-1.60671e-08	-0.10931	-0.0034	-3.50043e-05	-2.60873e-07	9.54989e-10		8.525	-1.05872e-09	-0.00269	-0.000195669	-3.09074e-06	-1.18093e-08	8.91728e-11		8.525	-6.95536e-10	0.00375	0.000481365	-1.58849e-06	-4.88875e-09	-4.14211e-10
8.53	-1.58904e-08	-0.10949	-0.0034	-3.51478e-05	-2.58873e-07	9.39528e-10		8.53	-1.05218e-09	-0.0027	-0.000195963	-3.08054e-06	-1.17236e-08	1.01552e-10		8.53	-7.13163e-10	0.00376	0.000480911	-1.58469e-06	-4.87449e-09	-3.59711e-10
8.535	-1.5715e-08	-0.10966	-0.0034	-3.52896e-05	-2.56887e-07	9.22934e-10		8.535	-1.04538e-09	-0.0027	-0.000196256	-3.07038e-06	-1.16384e-08	1.13439e-10		8.535	-7.29845e-10	0.00377	0.000480457	-1.58086e-06	-4.86004e-09	-3.06042e-10
8.54	-1.5541e-08	-0.10984	-0.0034	-3.54297e-05	-2.54915e-07	9.05263e-10		8.54	-1.03833e-09	-0.00271	-0.000196549	-3.06026e-06	-1.15536e-08	1.24827e-10		8.54	-7.45577e-10	0.00377	0.000480002	-1.57702e-06	-4.84537e-09	-2.53271e-10
8.545	-1.53685e-08	-0.11001	-0.0034	-3.55682e-05	-2.52956e-07	8.86574e-10		8.545	-1.03103e-09	-0.00271	-0.000196841	-3.05018e-06	-1.14691e-08	1.35711e-10		8.545	-7.60352e-10	0.00378	0.000479548	-1.57316e-06	-4.83045e-09	-2.01463e-10
8.55	-1.51974e-08	-0.11019	-0.0034	-3.57051e-05	-2.51011e-07	8.66924e-10		8.55	-1.02349e-09	-0.00272	-0.000197133	-3.04013e-06	-1.1385e-08	1.46086e-10		8.55	-7.74167e-10	0.00379	0.000479095	-1.56929e-06	-4.81526e-09	-1.50677e-10
8.555	-1.50278e-08	-0.11036	-0.00341	-3.58403e-05	-2.49079e-07	8.4637e-10		8.555	-1.01571e-09	-0.00273	-0.000197424	-3.03012e-06	-1.13013e-08	1.55947e-10		8.555	-7.8702e-10	0.00379	0.000478641	-1.56539e-06	-4.79977e-09	-1.00971e-10
8.56	-1.48597e-08	-0.11054	-0.00341	-3.59739e-05	-2.47161e-07	8.2497e-10		8.56	-1.0077e-09	-0.00273	-0.000197714	-3.02015e-06	-1.1218e-08	1.65292e-10		8.56	-7.9891e-10	0.0038	0.000478188	-1.56148e-06	-4.78395e-09	-5.23982e-11
8.565	-1.46931e-08	-0.11072	-0.00341	-3.61059e-05	-2.45256e-07	8.02782e-10		8.565	-9.99475e-10	-0.00274	-0.000198004	-3.01021e-06	-1.1135e-08	1.7412e-10		8.565	-8.09839e-10	0.00381	0.000477734	-1.55756e-06	-4.76777e-09	-5.01035e-12
8.57	-1.4528e-08	-0.11089	-0.00341	-3.62363e-05	-2.43365e-07	7.79864e-10		8.57	-9.91033e-10	-0.00275	-0.000198293	-3.00031e-06	-1.10524e-08	1.82428e-10		8.57	-8.19809e-10	0.00381	0.000477281	-1.55362e-06	-4.75122e-09	4.11456e-11
8.575	-1.43644e-08	-0.11107	-0.00341	-3.63651e-05	-2.41486e-07	7.56271e-10		8.575	-9.82384e-10	-0.00275	-0.000198582	-2.99045e-06	-1.09701e-08	1.90217e-10		8.575	-8.28824e-10	0.00382	0.000476829	-1.54966e-06	-4.73428e-09	8.60256e-11
8.58	-1.42023e-08	-0.11125	-0.00341	-3.64923e-05	-2.39621e-07	7.32062e-10		8.58	-9.73536e-10	-0.00276	-0.00019887	-2.98062e-06	-1.08882e-08	1.97487e-10		8.58	-8.3689e-10	0.00383	0.000476376	-1.54569e-06	-4.71692e-09	1.29589e-10
8.585	-1.40418e-08	-0.11143	-0.00341	-3.6618e-05	-2.3777e-07	7.07292e-10		8.585	-9.64497e-10	-0.00276	-0.000199157	-2.97082e-06	-1.08066e-08	2.0424e-10		8.585	-8.44014e-10	0.00384	0.000475924	-1.5417e-06	-4.69913e-09	1.71798e-10
8.59	-1.38829e-08	-0.11161	-0.00341	-3.67421e-05	-2.35931e-07	6.82017e-10		8.59	-9.55275e-10	-0.00277	-0.000199444	-2.96107e-06	-1.07254e-08	2.10479e-10		8.59	-8.50204e-10	0.00384	0.000475471	-1.53769e-06	-4.68089e-09	2.12618e-10
8.595	-1.37255e-08	-0.11179	-0.00342	-3.68646e-05	-2.34105e-07	6.56292e-10		8.595	-9.45878e-10	-0.00278	-0.000199731	-2.95135e-06	-1.06445e-08	2.16206e-10		8.595	-8.5547e-10	0.00385	0.000475019	-1.53367e-06	-4.66218e-09	2.52018e-10
8.6	-1.35698e-08	-0.11196	-0.00342	-3.69856e-05	-2.32293e-07	6.3017e-10		8.6	-9.36315e-10	-0.00278	-0.000200016	-2.94166e-06	-1.0564e-08	2.21425e-10		8.6	-8.59822e-10	0.00386	0.000474568	-1.52964e-06	-4.64301e-09	2.8997e-10
8.605	-1.34156e-08	-0.11215	-0.00342	-3.71051e-05	-2.30493e-07	6.03707e-10		8.605	-9.26595e-10	-0.00279	-0.000200302	-2.93201e-06	-1.04838e-08	2.26142e-10		8.605	-8.63272e-10	0.00386	0.000474116	-1.52559e-06	-4.62334e-09	3.26449e-10
8.61	-1.32631e-08	-0.11233	-0.00342	-3.7223e-05	-2.28706e-07	5.76954e-10		8.61	-9.16726e-10	-0.0028	-0.000200586	-2.9224e-06	-1.0404e-08	2.3036e-10		8.61	-8.65834e-10	0.00387	0.000473665	-1.52153e-06	-4.60318e-09	3.61434e-10
8.615	-1.31121e-08	-0.11251	-0.00342	-3.73394e-05	-2.26932e-07	5.49962e-10		8.615	-9.06717e-10	-0.0028	-0.000200871	-2.91281e-06	-1.03245e-08	2.34088e-10		8.615	-8.67521e-10	0.00388	0.000473214	-1.51746e-06	-4.58252e-09	3.94906e-10
8.62	-1.29628e-08	-0.11269	-0.00342	-3.74544e-05	-2.25171e-07	5.22784e-10		8.62	-8.96576e-10	-0.00281	-0.000201154	-2.90327e-06	-1.02454e-08	2.37331e-10		8.62	-8.68349e-10	0.00389	0.000472763	-1.51337e-06	-4.56134e-09	4.26848e-10
8.625	-1.28152e-08	-0.11287	-0.00342	-3.75678e-05	-2.23423e-07	4.95468e-10		8.625	-8.86314e-10	-0.00282	-0.000201437	-2.89376e-06	-1.01666e-08	2.40096e-10		8.625	-8.68334e-10	0.00389	0.000472313	-1.50926e-06	-4.53964e-09	4.57249e-10
8.63	-1.26691e-08	-0.11305	-0.00343	-3.76798e-05	-2.21687e-07	4.68064e-10		8.63	-8.75938e-10	-0.00282	-0.00020172	-2.88428e-06	-1.00882e-08	2.42392e-10		8.63	-8.67492e-10	0.0039	0.000471863	-1.50515e-06	-4.51742e-09	4.86097e-10
8.635	-1.25247e-08	-0.11324	-0.00343	-3.77902e-05	-2.19964e-07	4.40618e-10		8.635	-8.65458e-10	-0.00283	-0.000202002	-2.87484e-06	-1.00101e-08	2.44226e-10		8.635	-8.65843e-10	0.00391	0.000471413	-1.50102e-06	-4.49468e-09	5.13387e-10
8.64	-1.23819e-08	-0.11342	-0.00343	-3.78992e-05	-2.18253e-07	4.13178e-10		8.64	-8.54884e-10	-0.00284	-0.000202284	-2.86543e-06	-9.93231e-09	2.45609e-10		8.64	-8.63405e-10	0.00391	0.000470963	-1.49687e-06	-4.4714e-09	5.39113e-10
8.645	-1.22408e-08	-0.1136	-0.00343	-3.80068e-05	-2.16555e-07	3.85788e-10		8.645	-8.44223e-10	-0.00284	-0.000202564	-2.85606e-06	-9.85492e-09	2.46549e-10		8.645	-8.60197e-10	0.00392	0.000470514	-1.49272e-06	-4.44761e-09	5.63274e-10
8.65	-1.21014e-08	-0.11379	-0.00343	-3.81129e-05	-2.14869e-07	3.58493e-10		8.65	-8.33486e-10	-0.00285	-0.000202845	-2.84672e-06	-9.77788e-09	2.47057e-10		8.65	-8.5624e-10	0.00393	0.000470065	-1.48855e-06	-4.42328e-09	5.85871e-10
8.655	-1.19635e-08	-0.11397	-0.00344	-3.82176e-05	-2.13195e-07	3.31335e-10		8.655	-8.22682e-10	-0.00286	-0.000203125	-2.83742e-06	-9.7012e-09	2.47142e-10		8.655	-8.51554e-10	0.00394	0.000469616	-1.48437e-06	-4.39843e-09	6.06907e-10
8.66	-1.18274e-08	-0.11416	-0.00344	-3.83208e-05	-2.11534e-07	3.04355e-10		8.66	-8.11818e-10	-0.00286	-0.000203404	-2.82814e-06	-9.62488e-09	2.46817e-10		8.66	-8.46162e-10	0.00394	0.000469168	-1.48018e-06	-4.37305e-09	6.26389e-10
8.665	-1.16928e-08	-0.11434	-0.00344	-3.84226e-05	-2.09885e-07	2.77593e-10		8.665	-8.00905e-10	-0.00287	-0.000203683	-2.81891e-06	-9.54892e-09	2.46091e-10		8.665	-8.40085e-10	0.00395	0.00046872	-1.47598e-06	-4.34716e-09	6.44324e-10
8.67	-1.156e-08	-0.11453	-0.00344	-3.8523e-05	-2.08248e-07	2.51089e-10		8.67	-7.89951e-10	-0.00287	-0.000203961	-2.8097e-06	-9.47333e-09	2.44978e-10		8.67	-8.33346e-10	0.00396	0.000468272	-1.47176e-06	-4.32075e-09	6.60724e-10
8.675	-1.14287e-08	-0.11471	-0.00344	-3.8622e-05	-2.06624e-07	2.24878e-10		8.675	-7.78965e-10	-0.00288	-0.000204239	-2.80053e-06	-9.39811e-09	2.43488e-10		8.675	-8.25969e-10	0.00396	0.000467825	-1.46754e-06	-4.29384e-09	6.75601e-10
8.68	-1.12992e-08	-0.1149	-0.00345	-3.87196e-05	-2.05011e-07	1.98997e-10		8.68	-7.67955e-10	-0.00289	-0.000204516	-2.79139e-06	-9.32326e-09	2.41634e-10		8.68	-8.17975e-10	0.00397	0.000467378	-1.4633e-06	-4.26643e-09	6.88971e-10
8.685	-1.11712e-08	-0.11509	-0.00345	-3.88158e-05	-2.03411e-07	1.7348e-10		8.685	-7.56931e-10	-0.00289	-0.000204793	-2.78229e-06	-9.24878e-09	2.39429e-10		8.685	-8.09391e-10	0.00398	0.000466931	-1.45905e-06	-4.23853e-09	7.00851e-10
8.69	-1.10449e-08	-0.11528	-0.00345	-3.89107e-05	-2.01822e-07	1.4836e-10		8.69	-7.45901e-10	-0.0029	-0.00020507	-2.77322e-06	-9.17469e-09	2.36885e-10		8.69	-8.00239e-10	0.00399	0.000466485	-1.4548e-06	-4.21014e-09	7.11261e-10
8.695	-1.09202e-08	-0.11546	-0.00345	-3.90041e-05	-2.00245e-07	1.23668e-10		8.695	-7.34873e-10	-0.00291	-0.000205345	-2.76418e-06	-9.10097e-09	2.34015e-10		8.695	-7.90544e-10	0.00399	0.000466039	-1.45053e-06	-4.18128e-09	7.20221e-10
8.7	-1.07971e-08	-0.11565	-0.00345	-3.90963e-05	-1.9868e-07	9.94334e-11		8.7	-7.23855e-10	-0.00291	-0.000205621	-2.75517e-06	-9.02765e-09	2.30833e-10		8.7	-7.80331e-10	0.004	0.000465593	-1.44625e-06	-4.15196e-09	7.27754e-10
8.705	-1.06756e-08	-0.11584	-0.00346	-3.9187e-05	-1.97127e-07	7.56847e-11		8.705	-7.12855e-10	-0.00292	-0.000205895	-2.7462e-06	-8.95471e-09	2.27352e-10		8.705	-7.69624e-10	0.00401	0.000465148	-1.44196e-06	-4.12219e-09	7.33886e-10
8.71	-1.05558e-08	-0.11603	-0.00346	-3.92764e-05	-1.95585e-07	5.24486e-11		8.71	-7.01882e-10	-0.00293	-0.00020617	-2.73726e-06	-8.88217e-09	2.23586e-10		8.71	-7.58449e-10	0.00401	0.000464703	-1.43766e-06	-4.09198e-09	7.38643e-10
8.715	-1.04375e-08	-0.11622	-0.00346	-3.93645e-05	-1.94055e-07	2.97501e-11		8.715	-6.90943e-10	-0.00293	-0.000206443	-2.72835e-06	-8.81002e-09	2.19549e-10		8.715	-7.46831e-10	0.00402	0.000464258	-1.43335e-06	-4.06134e-09	7.42054e-10
8.72	-1.03208e-08	-0.11641	-0.00346	-3.94513e-05	-1.92537e-07	7.61283e-12		8.72	-6.80045e-10	-0.00294	-0.000206717	-2.71947e-06	-8.73828e-09	2.15253e-10		8.72	-7.34795e-10	0.00403	0.000463814	-1.42904e-06	-4.03029e-09	7.44147e-10
8.725	-1.02057e-08	-0.1166	-0.00347	-3.95368e-05	-1.9103e-07	-1.39413e-11		8.725	-6.69196e-10	-0.00295	-0.000206989	-2.71063e-06	-8.66694e-09	2.10713e-10		8.725	-7.22365e-10	0.00404	0.000463371	-1.42471e-06	-3.99884e-09	7.44954e-10
8.73	-1.00922e-08	-0.11679	-0.00347	-3.96209e-05	-1.89534e-07	-3.48917e-11		8.73	-6.58403e-10	-0.00295	-0.000207262	-2.70182e-06	-8.59601e-09	2.05943e-10		8.73	-7.09568e-10	0.00404	0.000462927	-1.42038e-06	-3.96701e-09	7.44507e-10
8.735	-9.98016e-09	-0.11699	-0.00347	-3.97038e-05	-1.8805e-07	-5.52195e-11		8.735	-6.47673e-10	-0.00296	-0.000207533	-2.69303e-06	-8.5255e-09	2.00957e-10		8.735	-6.96427e-10	0.00405	0.000462484	-1.41603e-06	-3.93481e-09	7.4284e-10
8.74	-9.8697e-09	-0.11718	-0.00347	-3.97853e-05	-1.86577e-07	-7.49074e-11		8.74	-6.37012e-10	-0.00297	-0.000207805	-2.68429e-06	-8.45541e-09	1.95769e-10		8.74	-6.82969e-10	0.00406	0.000462042	-1.41168e-06	-3.90226e-09	7.39987e-10
8.745	-9.76077e-09	-0.11737	-0.00347	-3.98656e-05	-1.85115e-07	-9.39394e-11		8.745	-6.26428e-10	-0.00297	-0.000208076	-2.67557e-06	-8.38573e-09	1.90393e-10		8.745	-6.69217e-10	0.00407	0.0004616	-1.40732e-06	-3.86937e-09	7.35985e-10
8.75	-9.65336e-09	-0.11756	-0.00348	-3.99446e-05	-1.83665e-07	-1.12301e-10		8.75	-6.15927e-10	-0.00298	-0.000208346	-2.66688e-06	-8.31648e-09	1.84842e-10		8.75	-6.55197e-10	0.00407	0.000461158	-1.40295e-06	-3.83616e-09	7.3087e-10
8.755	-9.54744e-09	-0.11776	-0.00348	-4.00224e-05	-1.82226e-07	-1.2998e-10		8.755	-6.05514e-10	-0.00299	-0.000208616	-2.65823e-06	-8.24767e-09	1.7913e-10		8.755	-6.40933e-10	0.00408	0.000460717	-1.39857e-06	-3.80265e-09	7.24679e-10
8.76	-9.44301e-09	-0.11795	-0.00348	-4.00988e-05	-1.80797e-07	-1.46964e-10		8.76	-5.95195e-10	-0.00299	-0.000208885	-2.6496e-06	-8.17928e-09	1.73271e-10		8.76	-6.26449e-10	0.00409	0.000460276	-1.39419e-06	-3.76885e-09	7.17452e-10
8.765	-9.34005e-09	-0.11815	-0.00349	-4.01741e-05	-1.7938e-07	-1.63244e-10		8.765	-5.84977e-10	-0.003	-0.000209154	-2.64101e-06	-8.11133e-09	1.67279e-10		8.765	-6.11769e-10	0.0041	0.000459836	-1.3898e-06	-3.73479e-09	7.09227e-10
8.77	-9.23855e-09	-0.11834	-0.00349	-4.02481e-05	-1.77973e-07	-1.78811e-10		8.77	-5.74864e-10	-0.00301	-0.000209423	-2.63245e-06	-8.04382e-09	1.61167e-10		8.77	-5.96916e-10	0.0041	0.000459396	-1.3854e-06	-3.70047e-09	7.00043e-10
8.775	-9.13848e-09	-0.11854	-0.00349	-4.03209e-05	-1.76577e-07	-1.93658e-10		8.775	-5.64863e-10	-0.00302	-0.000209691	-2.62392e-06	-7.97676e-09	1.54949e-10		8.775	-5.81915e-10	0.00411	0.000458957	-1.38099e-06	-3.66592e-09	6.89942e-10
8.78	-9.03983e-09	-0.11873	-0.00349	-4.03924e-05	-1.75192e-07	-2.0778e-10		8.78	-5.54977e-10	-0.00302	-0.000209958	-2.61542e-06	-7.91014e-09	1.48636e-10		8.78	-5.66787e-10	0.00412	0.000458518	-1.37658e-06	-3.63116e-09	6.78964e-10
8.785	-8.94259e-09	-0.11893	-0.0035	-4.04627e-05	-1.73818e-07	-2.21171e-10		8.785	-5.45211e-10	-0.00303	-0.000210225	-2.60695e-06	-7.84398e-09	1.42244e-10		8.785	-5.51556e-10	0.00412	0.000458079	-1.37216e-06	-3.59621e-09	6.67151e-10
8.79	-8.84674e-09	-0.11913	-0.0035	-4.05319e-05	-1.72455e-07	-2.33829e-10		8.79	-5.3557e-10	-0.00304	-0.000210492	-2.59851e-06	-7.77827e-09	1.35783e-10		8.79	-5.36244e-10	0.00413	0.000457641	-1.36774e-06	-3.56107e-09	6.54543e-10
8.795	-8.75226e-09	-0.11932	-0.0035	-4.05998e-05	-1.71101e-07	-2.45753e-10		8.795	-5.26059e-10	-0.00304	-0.000210758	-2.5901e-06	-7.71302e-09	1.29267e-10		8.795	-5.20872e-10	0.00414	0.000457204	-1.3633e-06	-3.52578e-09	6.41182e-10
8.8	-8.65913e-09	-0.11952	-0.0035	-4.06665e-05	-1.69759e-07	-2.56941e-10		8.8	-5.16681e-10	-0.00305	-0.000211024	-2.58172e-06	-7.64822e-09	1.22707e-10		8.8	-5.05462e-10	0.00415	0.000456767	-1.35887e-06	-3.49035e-09	6.2711e-10
8.805	-8.56733e-09	-0.11972	-0.00351	-4.07321e-05	-1.68427e-07	-2.67395e-10		8.805	-5.0744e-10	-0.00306	-0.000211289	-2.57338e-06	-7.58389e-09	1.16117e-10		8.805	-4.90035e-10	0.00415	0.00045633	-1.35442e-06	-3.4548e-09	6.12369e-10
8.81	-8.47685e-09	-0.11992	-0.00351	-4.07965e-05	-1.67105e-07	-2.77116e-10		8.81	-4.98339e-10	-0.00306	-0.000211554	-2.56506e-06	-7.52003e-09	1.09507e-10		8.81	-4.74611e-10	0.00416	0.000455894	-1.34997e-06	-3.41915e-09	5.97e-10
8.815	-8.38767e-09	-0.12012	-0.00351	-4.08597e-05	-1.65793e-07	-2.86108e-10		8.815	-4.89383e-10	-0.00307	-0.000211818	-2.55677e-06	-7.45664e-09	1.02889e-10		8.815	-4.59209e-10	0.00417	0.000455458	-1.34552e-06	-3.38342e-09	5.81047e-10
8.82	-8.29976e-09	-0.12032	-0.00352	-4.09217e-05	-1.64492e-07	-2.94375e-10		8.82	-4.80573e-10	-0.00308	-0.000212082	-2.54851e-06	-7.39371e-09	9.62748e-11		8.82	-4.4385e-10	0.00418	0.000455023	-1.34106e-06	-3.34762e-09	5.64549e-10
8.825	-8.21311e-09	-0.12052	-0.00352	-4.09826e-05	-1.632e-07	-3.01921e-10		8.825	-4.71914e-10	-0.00308	-0.000212345	-2.54029e-06	-7.33127e-09	8.96742e-11		8.825	-4.28552e-10	0.00418	0.000454589	-1.33659e-06	-3.31178e-09	5.4755e-10
8.83	-8.1277e-09	-0.12072	-0.00352	-4.10424e-05	-1.61919e-07	-3.08754e-10		8.83	-4.63406e-10	-0.00309	-0.000212608	-2.53209e-06	-7.26929e-09	8.30982e-11		8.83	-4.13333e-10	0.00419	0.000454155	-1.33212e-06	-3.2759e-09	5.30089e-10
8.835	-8.04351e-09	-0.12092	-0.00353	-4.1101e-05	-1.60648e-07	-3.14881e-10		8.835	-4.55054e-10	-0.0031	-0.000212871	-2.52392e-06	-7.2078e-09	7.6557e-11		8.835	-3.9821e-10	0.0042	0.000453721	-1.32765e-06	-3.24002e-09	5.12209e-10
8.84	-7.96051e-09	-0.12112	-0.00353	-4.11585e-05	-1.59386e-07	-3.20309e-10		8.84	-4.46858e-10	-0.0031	-0.000213133	-2.51578e-06	-7.14679e-09	7.00604e-11		8.84	-3.83202e-10	0.00421	0.000453288	-1.32317e-06	-3.20415e-09	4.93949e-10
8.845	-7.8787e-09	-0.12132	-0.00353	-4.12149e-05	-1.58135e-07	-3.25049e-10		8.845	-4.38822e-10	-0.00311	-0.000213395	-2.50767e-06	-7.08625e-09	6.36181e-11		8.845	-3.68324e-10	0.00421	0.000452856	-1.31869e-06	-3.16831e-09	4.7535e-10
8.85	-7.79804e-09	-0.12152	-0.00354	-4.12702e-05	-1.56893e-07	-3.2911e-10		8.85	-4.30945e-10	-0.00312	-0.000213656	-2.49959e-06	-7.0262e-09	5.72392e-11		8.85	-3.53591e-10	0.00422	0.000452424	-1.3142e-06	-3.13251e-09	4.56451e-10
8.855	-7.71852e-09	-0.12173	-0.00354	-4.13243e-05	-1.55661e-07	-3.32504e-10		8.855	-4.23231e-10	-0.00313	-0.000213917	-2.49153e-06	-6.96664e-09	5.09327e-11		8.855	-3.39021e-10	0.00423	0.000451992	-1.30971e-06	-3.09678e-09	4.37291e-10
8.86	-7.64011e-09	-0.12193	-0.00354	-4.13774e-05	-1.54439e-07	-3.35242e-10		8.86	-4.1568e-10	-0.00313	-0.000214177	-2.48351e-06	-6.90756e-09	4.4707e-11		8.86	-3.24626e-10	0.00424	0.000451562	-1.30522e-06	-3.06112e-09	4.1791e-10
8.865	-7.56281e-09	-0.12213	-0.00355	-4.14293e-05	-1.53226e-07	-3.37337e-10		8.865	-4.08293e-10	-0.00314	-0.000214437	-2.47552e-06	-6.84897e-09	3.85703e-11		8.865	-3.1042e-10	0.00424	0.000451131	-1.30072e-06	-3.02557e-09	3.98344e-10
8.87	-7.48657e-09	-0.12234	-0.00355	-4.14802e-05	-1.52023e-07	-3.38802e-10		8.87	-4.01071e-10	-0.00315	-0.000214697	-2.46755e-06	-6.79087e-09	3.25303e-11		8.87	-2.96418e-10	0.00425	0.000450702	-1.29622e-06	-2.99012e-09	3.78631e-10
8.875	-7.4114e-09	-0.12254	-0.00355	-4.15301e-05	-1.50829e-07	-3.39651e-10		8.875	-3.94014e-10	-0.00315	-0.000214956	-2.45962e-06	-6.73326e-09	2.65947e-11		8.875	-2.82632e-10	0.00426	0.000450272	-1.29171e-06	-2.95481e-09	3.58807e-10
8.88	-7.33726e-09	-0.12275	-0.00356	-4.15788e-05	-1.49644e-07	-3.39898e-10		8.88	-3.87123e-10	-0.00316	-0.000215215	-2.45171e-06	-6.67613e-09	2.07703e-11		8.88	-2.69074e-10	0.00427	0.000449844	-1.2872e-06	-2.91963e-09	3.38909e-10
8.885	-7.26414e-09	-0.12296	-0.00356	-4.16265e-05	-1.48469e-07	-3.3956e-10		8.885	-3.80398e-10	-0.00317	-0.000215473	-2.44383e-06	-6.6195e-09	1.5064e-11		8.885	-2.55755e-10	0.00427	0.000449416	-1.28269e-06	-2.88463e-09	3.18971e-10
8.89	-7.19201e-09	-0.12316	-0.00356	-4.16731e-05	-1.47303e-07	-3.38652e-10		8.89	-3.73839e-10	-0.00318	-0.000215731	-2.43598e-06	-6.56335e-09	9.48201e-12		8.89	-2.42686e-10	0.00428	0.000448988	-1.27818e-06	-2.84979e-09	2.99027e-10
8.895	-7.12085e-09	-0.12337	-0.00357	-4.17187e-05	-1.46146e-07	-3.3719e-10		8.895	-3.67446e-10	-0.00318	-0.000215989	-2.42815e-06	-6.5077e-09	4.03041e-12		8.895	-2.29878e-10	0.00429	0.000448562	-1.27367e-06	-2.81515e-09	2.7911e-10
8.9	-7.05065e-09	-0.12358	-0.00357	-4.17633e-05	-1.44998e-07	-3.35191e-10		8.9	-3.61218e-10	-0.00319	-0.000216246	-2.42036e-06	-6.45253e-09	-1.28524e-12		8.9	-2.17339e-10	0.0043	0.000448135	-1.26915e-06	-2.78071e-09	2.59252e-10
8.905	-6.98139e-09	-0.12378	-0.00357	-4.18068e-05	-1.43859e-07	-3.32673e-10		8.905	-3.55154e-10	-0.0032	-0.000216502	-2.41259e-06	-6.39786e-09	-6.45968e-12		8.905	-2.05078e-10	0.00431	0.00044771	-1.26463e-06	-2.74649e-09	2.39486e-10
8.91	-6.91304e-09	-0.12399	-0.00358	-4.18493e-05	-1.42729e-07	-3.29652e-10		8.91	-3.49254e-10	-0.0032	-0.000216759	-2.40485e-06	-6.34367e-09	-1.14881e-11		8.91	-1.93105e-10	0.00431	0.000447285	-1.26011e-06	-2.71251e-09	2.1984e-10
8.915	-6.84558e-09	-0.1242	-0.00358	-4.18908e-05	-1.41608e-07	-3.26149e-10		8.915	-3.43517e-10	-0.00321	-0.000217015	-2.39714e-06	-6.28997e-09	-1.63658e-11		8.915	-1.81425e-10	0.00432	0.00044686	-1.25559e-06	-2.67877e-09	2.00345e-10
8.92	-6.779e-09	-0.12441	-0.00359	-4.19313e-05	-1.40496e-07	-3.2218e-10		8.92	-3.37942e-10	-0.00322	-0.00021727	-2.38946e-06	-6.23676e-09	-2.10889e-11		8.92	-1.70047e-10	0.00433	0.000446436	-1.25106e-06	-2.64529e-09	1.81029e-10
8.925	-6.71328e-09	-0.12462	-0.00359	-4.19707e-05	-1.39392e-07	-3.17764e-10		8.925	-3.32526e-10	-0.00323	-0.000217525	-2.3818e-06	-6.18403e-09	-2.56535e-11		8.925	-1.58977e-10	0.00434	0.000446013	-1.24654e-06	-2.61207e-09	1.61919e-10
8.93	-6.64839e-09	-0.12483	-0.00359	-4.20092e-05	-1.38297e-07	-3.12921e-10		8.93	-3.2727e-10	-0.00323	-0.00021778	-2.37417e-06	-6.13179e-09	-3.00562e-11		8.93	-1.4822e-10	0.00434	0.000445591	-1.24201e-06	-2.57915e-09	1.43042e-10
8.935	-6.58432e-09	-0.12504	-0.0036	-4.20467e-05	-1.37211e-07	-3.0767e-10		8.935	-3.22171e-10	-0.00324	-0.000218034	-2.36657e-06	-6.08003e-09	-3.42938e-11		8.935	-1.37782e-10	0.00435	0.000445169	-1.23749e-06	-2.54651e-09	1.24421e-10
8.94	-6.52105e-09	-0.12525	-0.0036	-4.20832e-05	-1.36133e-07	-3.0203e-10		8.94	-3.17227e-10	-0.00325	-0.000218288	-2.359e-06	-6.02875e-09	-3.83639e-11		8.94	-1.27667e-10	0.00436	0.000444747	-1.23296e-06	-2.51418e-09	1.06083e-10
8.945	-6.45856e-09	-0.12546	-0.0036	-4.21188e-05	-1.35064e-07	-2.96021e-10		8.945	-3.12437e-10	-0.00325	-0.000218542	-2.35145e-06	-5.97796e-09	-4.22638e-11		8.945	-1.17878e-10	0.00437	0.000444327	-1.22843e-06	-2.48216e-09	8.8049e-11
8.95	-6.39683e-09	-0.12568	-0.00361	-4.21533e-05	-1.34003e-07	-2.89662e-10		8.95	-3.07799e-10	-0.00326	-0.000218795	-2.34393e-06	-5.92764e-09	-4.59918e-11		8.95	-1.08421e-10	0.00438	0.000443906	-1.2239e-06	-2.45047e-09	7.03414e-11
8.955	-6.33585e-09	-0.12589	-0.00361	-4.21869e-05	-1.3295e-07	-2.82973e-10		8.955	-3.03309e-10	-0.00327	-0.000219048	-2.33644e-06	-5.8778e-09	-4.9546e-11		8.955	-9.92965e-11	0.00438	0.000443487	-1.21937e-06	-2.41911e-09	5.2981e-11
8.96	-6.27559e-09	-0.1261	-0.00362	-4.22196e-05	-1.31905e-07	-2.75974e-10		8.96	-2.98968e-10	-0.00328	-0.0002193	-2.32898e-06	-5.82843e-09	-5.29252e-11		8.96	-9.05077e-11	0.00439	0.000443068	-1.21485e-06	-2.38809e-09	3.59874e-11
8.965	-6.21605e-09	-0.12632	-0.00362	-4.22513e-05	-1.30869e-07	-2.68684e-10		8.965	-2.9477e-10	-0.00328	-0.000219553	-2.32154e-06	-5.77954e-09	-5.61284e-11		8.965	-8.20562e-11	0.0044	0.00044265	-1.21032e-06	-2.35742e-09	1.9379e-11
8.97	-6.15719e-09	-0.12653	-0.00362	-4.22821e-05	-1.29841e-07	-2.61123e-10		8.97	-2.90716e-10	-0.00329	-0.000219804	-2.31413e-06	-5.73111e-09	-5.91548e-11		8.97	-7.39433e-11	0.00441	0.000442233	-1.20579e-06	-2.32712e-09	3.17323e-12
8.975	-6.09901e-09	-0.12674	-0.00363	-4.23119e-05	-1.2882e-07	-2.53311e-10		8.975	-2.86801e-10	-0.0033	-0.000220056	-2.30674e-06	-5.68315e-09	-6.20041e-11		8.975	-6.61695e-11	0.00441	0.000441816	-1.20126e-06	-2.29717e-09	-1.26136e-11
8.98	-6.04149e-09	-0.12696	-0.00363	-4.23408e-05	-1.27808e-07	-2.45268e-10		8.98	-2.83023e-10	-0.00331	-0.000220307	-2.29938e-06	-5.63565e-09	-6.46762e-11		8.98	-5.8735e-11	0.00442	0.0004414	-1.19674e-06	-2.2676e-09	-2.79665e-11
8.985	-5.98461e-09	-0.12718	-0.00364	-4.23688e-05	-1.26804e-07	-2.37012e-10		8.985	-2.79379e-10	-0.00331	-0.000220557	-2.29205e-06	-5.58862e-09	-6.71713e-11		8.985	-5.16395e-11	0.00443	0.000440984	-1.19221e-06	-2.23841e-09	-4.28713e-11
8.99	-5.92836e-09	-0.12739	-0.00364	-4.23959e-05	-1.25807e-07	-2.28562e-10		8.99	-2.75867e-10	-0.00332	-0.000220807	-2.28475e-06	-5.54204e-09	-6.949e-11		8.99	-4.48821e-11	0.00444	0.000440569	-1.18768e-06	-2.2096e-09	-5.73152e-11
8.995	-5.87272e-09	-0.12761	-0.00365	-4.24221e-05	-1.24818e-07	-2.19939e-10		8.995	-2.72483e-10	-0.00333	-0.000221057	-2.27747e-06	-5.49592e-09	-7.16331e-11		8.995	-3.84616e-11	0.00445	0.000440155	-1.18316e-06	-2.18119e-09	-7.12863e-11
9	-5.81767e-09	-0.12783	-0.00365	-4.24474e-05	-1.23837e-07	-2.1116e-10		9	-2.69225e-10	-0.00333	-0.000221307	-2.27022e-06	-5.45025e-09	-7.36015e-11		9	-3.23762e-11	0.00445	0.000439742	-1.17864e-06	-2.15316e-09	-8.47739e-11
9.005	-5.76321e-09	-0.12804	-0.00365	-4.24717e-05	-1.22864e-07	-2.02245e-10		9.005	-2.6609e-10	-0.00334	-0.000221556	-2.26299e-06	-5.40503e-09	-7.53968e-11		9.005	-2.66237e-11	0.00446	0.000439329	-1.17412e-06	-2.12554e-09	-9.77684e-11
9.01	-5.70931e-09	-0.12826	-0.00366	-4.24952e-05	-1.21898e-07	-1.93211e-10		9.01	-2.63074e-10	-0.00335	-0.000221805	-2.25579e-06	-5.36025e-09	-7.70203e-11		9.01	-2.12015e-11	0.00447	0.000438917	-1.1696e-06	-2.09832e-09	-1.10261e-10
9.015	-5.65597e-09	-0.12848	-0.00366	-4.25179e-05	-1.2094e-07	-1.84077e-10		9.015	-2.60175e-10	-0.00336	-0.000222053	-2.24861e-06	-5.31592e-09	-7.8474e-11		9.015	-1.61065e-11	0.00448	0.000438506	-1.16508e-06	-2.0715e-09	-1.22245e-10
9.02	-5.60316e-09	-0.1287	-0.00367	-4.25396e-05	-1.19989e-07	-1.7486e-10		9.02	-2.57388e-10	-0.00336	-0.000222302	-2.24146e-06	-5.27202e-09	-7.97599e-11		9.02	-1.13353e-11	0.00449	0.000438095	-1.16057e-06	-2.04509e-09	-1.33713e-10
9.025	-5.55088e-09	-0.12892	-0.00367	-4.25605e-05	-1.19045e-07	-1.65578e-10		9.025	-2.54711e-10	-0.00337	-0.000222549	-2.23434e-06	-5.22855e-09	-8.08803e-11		9.025	-6.88417e-12	0.00449	0.000437685	-1.15605e-06	-2.0191e-09	-1.44659e-10
9.03	-5.4991e-09	-0.12914	-0.00368	-4.25805e-05	-1.18109e-07	-1.56248e-10		9.03	-2.52141e-10	-0.00338	-0.000222797	-2.22724e-06	-5.18552e-09	-8.18376e-11		9.03	-2.74882e-12	0.0045	0.000437276	-1.15154e-06	-1.99352e-09	-1.5508e-10
9.035	-5.44783e-09	-0.12936	-0.00368	-4.25997e-05	-1.1718e-07	-1.46886e-10		9.035	-2.49674e-10	-0.00339	-0.000223044	-2.22017e-06	-5.14291e-09	-8.26346e-11		9.035	1.07524e-12	0.00451	0.000436868	-1.14703e-06	-1.96835e-09	-1.64972e-10
9.04	-5.39705e-09	-0.12958	-0.00369	-4.2618e-05	-1.16258e-07	-1.37508e-10		9.04	-2.47307e-10	-0.00339	-0.000223291	-2.21312e-06	-5.10072e-09	-8.32742e-11		9.04	4.59286e-12	0.00452	0.00043646	-1.14253e-06	-1.9436e-09	-1.74332e-10
9.045	-5.34674e-09	-0.12981	-0.00369	-4.26354e-05	-1.15344e-07	-1.28131e-10		9.045	-2.45037e-10	-0.0034	-0.000223537	-2.2061e-06	-5.05896e-09	-8.37593e-11		9.045	7.80923e-12	0.00452	0.000436053	-1.13802e-06	-1.91926e-09	-1.83159e-10
9.05	-5.29689e-09	-0.13003	-0.00369	-4.26521e-05	-1.14436e-07	-1.18771e-10		9.05	-2.42859e-10	-0.00341	-0.000223783	-2.19911e-06	-5.0176e-09	-8.40932e-11		9.05	1.07298e-11	0.00453	0.000435647	-1.13352e-06	-1.89534e-09	-1.91452e-10
9.055	-5.24749e-09	-0.13025	-0.0037	-4.26679e-05	-1.13536e-07	-1.09441e-10		9.055	-2.40772e-10	-0.00342	-0.000224029	-2.19213e-06	-4.97665e-09	-8.42794e-11		9.055	1.33604e-11	0.00454	0.000435241	-1.12903e-06	-1.87184e-09	-1.99211e-10
9.06	-5.19854e-09	-0.13047	-0.0037	-4.26829e-05	-1.12642e-07	-1.00157e-10		9.06	-2.3877e-10	-0.00342	-0.000224275	-2.18519e-06	-4.93611e-09	-8.43213e-11		9.06	1.57069e-11	0.00455	0.000434836	-1.12453e-06	-1.84875e-09	-2.06438e-10
9.065	-5.15002e-09	-0.1307	-0.00371	-4.2697e-05	-1.11756e-07	-9.09329e-11		9.065	-2.36852e-10	-0.00343	-0.00022452	-2.17827e-06	-4.89597e-09	-8.42228e-11		9.065	1.77758e-11	0.00456	0.000434432	-1.12004e-06	-1.82608e-09	-2.13134e-10
9.07	-5.10191e-09	-0.13092	-0.00371	-4.27104e-05	-1.10876e-07	-8.17823e-11		9.07	-2.35013e-10	-0.00344	-0.000224765	-2.17137e-06	-4.85623e-09	-8.39875e-11		9.07	1.95734e-11	0.00457	0.000434029	-1.11555e-06	-1.80382e-09	-2.19302e-10
9.075	-5.05422e-09	-0.13115	-0.00372	-4.27229e-05	-1.10003e-07	-7.27183e-11		9.075	-2.3325e-10	-0.00345	-0.000225009	-2.1645e-06	-4.81688e-09	-8.36195e-11		9.075	2.11065e-11	0.00457	0.000433626	-1.11107e-06	-1.78198e-09	-2.24947e-10
9.08	-5.00693e-09	-0.13137	-0.00372	-4.27347e-05	-1.09136e-07	-6.37538e-11		9.08	-2.31561e-10	-0.00345	-0.000225254	-2.15765e-06	-4.77791e-09	-8.31229e-11		9.08	2.2382e-11	0.00458	0.000433224	-1.10659e-06	-1.76054e-09	-2.30071e-10
9.085	-4.96003e-09	-0.1316	-0.00373	-4.27457e-05	-1.08277e-07	-5.49009e-11		9.085	-2.2994e-10	-0.00346	-0.000225497	-2.15083e-06	-4.73933e-09	-8.25017e-11		9.085	2.3407e-11	0.00459	0.000432823	-1.10211e-06	-1.73951e-09	-2.34681e-10
9.09	-4.91351e-09	-0.13183	-0.00373	-4.27558e-05	-1.07424e-07	-4.61714e-11		9.09	-2.28386e-10	-0.00347	-0.000225741	-2.14403e-06	-4.70112e-09	-8.17604e-11		9.09	2.41888e-11	0.0046	0.000432423	-1.09764e-06	-1.71888e-09	-2.38781e-10
9.095	-4.86737e-09	-0.13205	-0.00374	-4.27652e-05	-1.06577e-07	-3.75764e-11		9.095	-2.26894e-10	-0.00348	-0.000225984	-2.13726e-06	-4.66329e-09	-8.09032e-11		9.095	2.47348e-11	0.00461	0.000432023	-1.09317e-06	-1.69866e-09	-2.4238e-10
9.1	-4.8216e-09	-0.13228	-0.00374	-4.27738e-05	-1.05737e-07	-2.91266e-11		9.1	-2.25463e-10	-0.00349	-0.000226227	-2.13051e-06	-4.62582e-09	-7.99346e-11		9.1	2.50527e-11	0.00461	0.000431625	-1.08871e-06	-1.67883e-09	-2.45483e-10
9.105	-4.77618e-09	-0.13251	-0.00375	-4.27817e-05	-1.04904e-07	-2.08323e-11		9.105	-2.24087e-10	-0.00349	-0.00022647	-2.12378e-06	-4.58872e-09	-7.88591e-11		9.105	2.51499e-11	0.00462	0.000431227	-1.08425e-06	-1.65939e-09	-2.48099e-10
9.11	-4.73112e-09	-0.13274	-0.00375	-4.27888e-05	-1.04077e-07	-1.2703e-11		9.11	-2.22765e-10	-0.0035	-0.000226712	-2.11708e-06	-4.55198e-09	-7.76813e-11		9.11	2.50345e-11	0.00463	0.000430829	-1.07979e-06	-1.64035e-09	-2.50236e-10
9.115	-4.68641e-09	-0.13297	-0.00376	-4.27951e-05	-1.03256e-07	-4.74797e-12		9.115	-2.21493e-10	-0.00351	-0.000226954	-2.1104e-06	-4.51559e-09	-7.64057e-11		9.115	2.47141e-11	0.00464	0.000430433	-1.07534e-06	-1.62169e-09	-2.51903e-10
9.12	-4.64203e-09	-0.1332	-0.00376	-4.28007e-05	-1.02442e-07	3.02428e-12		9.12	-2.20267e-10	-0.00352	-0.000227196	-2.10375e-06	-4.47955e-09	-7.50371e-11		9.12	2.41969e-11	0.00465	0.000430037	-1.0709e-06	-1.60341e-09	-2.53109e-10
9.125	-4.59799e-09	-0.13343	-0.00377	-4.28055e-05	-1.01633e-07	1.06057e-11		9.125	-2.19086e-10	-0.00352	-0.000227438	-2.09712e-06	-4.44386e-09	-7.35802e-11		9.125	2.34909e-11	0.00465	0.000429642	-1.06646e-06	-1.58551e-09	-2.53865e-10
9.13	-4.55427e-09	-0.13366	-0.00377	-4.28096e-05	-1.00831e-07	1.79887e-11		9.13	-2.17946e-10	-0.00353	-0.000227679	-2.09051e-06	-4.40851e-09	-7.20396e-11		9.13	2.2604e-11	0.00466	0.000429248	-1.06202e-06	-1.56798e-09	-2.54182e-10
9.135	-4.51087e-09	-0.13389	-0.00378	-4.2813e-05	-1.00035e-07	2.51662e-11		9.135	-2.16844e-10	-0.00354	-0.00022792	-2.08393e-06	-4.37349e-09	-7.04202e-11		9.135	2.15446e-11	0.00467	0.000428855	-1.05759e-06	-1.55082e-09	-2.5407e-10
9.14	-4.46779e-09	-0.13412	-0.00378	-4.28156e-05	-9.92455e-08	3.21319e-11		9.14	-2.15776e-10	-0.00355	-0.00022816	-2.07737e-06	-4.3388e-09	-6.87266e-11		9.14	2.03206e-11	0.00468	0.000428463	-1.05316e-06	-1.53401e-09	-2.5354e-10
9.145	-4.42502e-09	-0.13435	-0.00379	-4.28175e-05	-9.84617e-08	3.88796e-11		9.145	-2.14742e-10	-0.00355	-0.000228401	-2.07084e-06	-4.30444e-09	-6.69636e-11		9.145	1.89403e-11	0.00469	0.000428071	-1.04874e-06	-1.51756e-09	-2.52605e-10
9.15	-4.38256e-09	-0.13459	-0.00379	-4.28187e-05	-9.76839e-08	4.54041e-11		9.15	-2.13736e-10	-0.00356	-0.000228641	-2.06433e-06	-4.2704e-09	-6.5136e-11		9.15	1.74118e-11	0.0047	0.00042768	-1.04433e-06	-1.50146e-09	-2.51276e-10
9.155	-4.3404e-09	-0.13482	-0.0038	-4.28192e-05	-9.6912e-08	5.17003e-11		9.155	-2.12758e-10	-0.00357	-0.000228881	-2.05784e-06	-4.23668e-09	-6.32484e-11		9.155	1.57433e-11	0.0047	0.00042729	-1.03992e-06	-1.4857e-09	-2.49566e-10
9.16	-4.29853e-09	-0.13505	-0.0038	-4.2819e-05	-9.6146e-08	5.77638e-11		9.16	-2.11804e-10	-0.00358	-0.00022912	-2.05137e-06	-4.20327e-09	-6.13056e-11		9.16	1.39429e-11	0.00471	0.000426901	-1.03551e-06	-1.47027e-09	-2.47489e-10
9.165	-4.25696e-09	-0.13529	-0.00381	-4.2818e-05	-9.53859e-08	6.35907e-11		9.165	-2.10872e-10	-0.00359	-0.000229359	-2.04493e-06	-4.17016e-09	-5.93123e-11		9.165	1.20188e-11	0.00472	0.000426513	-1.03112e-06	-1.45518e-09	-2.45056e-10
9.17	-4.21568e-09	-0.13552	-0.00382	-4.28164e-05	-9.46315e-08	6.91775e-11		9.17	-2.09959e-10	-0.00359	-0.000229598	-2.03851e-06	-4.13736e-09	-5.72729e-11		9.17	9.97884e-12	0.00473	0.000426125	-1.02672e-06	-1.44041e-09	-2.42281e-10
9.175	-4.17468e-09	-0.13576	-0.00382	-4.28141e-05	-9.38829e-08	7.45214e-11		9.175	-2.09063e-10	-0.0036	-0.000229837	-2.03212e-06	-4.10485e-09	-5.51922e-11		9.175	7.83115e-12	0.00474	0.000425738	-1.02234e-06	-1.42595e-09	-2.39179e-10
9.18	-4.13397e-09	-0.136	-0.00383	-4.28111e-05	-9.314e-08	7.96199e-11		9.18	-2.08181e-10	-0.00361	-0.000230075	-2.02574e-06	-4.07264e-09	-5.30747e-11		9.18	5.58363e-12	0.00475	0.000425352	-1.01796e-06	-1.41181e-09	-2.35761e-10
9.185	-4.09354e-09	-0.13623	-0.00383	-4.28074e-05	-9.24028e-08	8.44709e-11		9.185	-2.07311e-10	-0.00362	-0.000230313	-2.01939e-06	-4.04072e-09	-5.09247e-11		9.185	3.24411e-12	0.00475	0.000424967	-1.01359e-06	-1.39797e-09	-2.32044e-10
9.19	-4.05339e-09	-0.13647	-0.00384	-4.28031e-05	-9.16711e-08	8.9073e-11		9.19	-2.06452e-10	-0.00363	-0.000230551	-2.01306e-06	-4.00909e-09	-4.87468e-11		9.19	8.2035e-13	0.00476	0.000424583	-1.00922e-06	-1.38442e-09	-2.28039e-10
9.195	-4.01351e-09	-0.13671	-0.00384	-4.27981e-05	-9.09451e-08	9.34251e-11		9.195	-2.056e-10	-0.00363	-0.000230789	-2.00676e-06	-3.97773e-09	-4.65453e-11		9.195	-1.67999e-12	0.00477	0.0004242	-1.00486e-06	-1.37116e-09	-2.23763e-10
9.2	-3.9739e-09	-0.13695	-0.00385	-4.27924e-05	-9.02245e-08	9.75265e-11		9.2	-2.04755e-10	-0.00364	-0.000231026	-2.00047e-06	-3.94665e-09	-4.43244e-11		9.2	-4.24935e-12	0.00478	0.000423817	-1.0005e-06	-1.35818e-09	-2.19228e-10
9.205	-3.93457e-09	-0.13719	-0.00385	-4.27861e-05	-8.95095e-08	1.01377e-10		9.205	-2.03913e-10	-0.00365	-0.000231263	-1.99421e-06	-3.91584e-09	-4.20882e-11		9.205	-6.88031e-12	0.00479	0.000423436	-9.96155e-07	-1.34548e-09	-2.14449e-10
9.21	-3.8955e-09	-0.13743	-0.00386	-4.27791e-05	-8.87998e-08	1.04977e-10		9.21	-2.03073e-10	-0.00366	-0.0002315	-1.98797e-06	-3.8853e-09	-3.9841e-11		9.21	-9.56555e-12	0.0048	0.000423055	-9.91813e-07	-1.33304e-09	-2.0944e-10
9.215	-3.8567e-09	-0.13767	-0.00387	-4.27714e-05	-8.80956e-08	1.08327e-10		9.215	-2.02233e-10	-0.00366	-0.000231737	-1.98176e-06	-3.85502e-09	-3.75866e-11		9.215	-1.22979e-11	0.0048	0.000422675	-9.87479e-07	-1.32087e-09	-2.04216e-10
9.22	-3.81817e-09	-0.13791	-0.00387	-4.27632e-05	-8.73967e-08	1.11428e-10		9.22	-2.01392e-10	-0.00367	-0.000231973	-1.97556e-06	-3.825e-09	-3.5329e-11		9.22	-1.50703e-11	0.00481	0.000422296	-9.83151e-07	-1.30894e-09	-1.9879e-10
9.225	-3.77991e-09	-0.13815	-0.00388	-4.27543e-05	-8.67032e-08	1.14281e-10		9.225	-2.00548e-10	-0.00368	-0.000232209	-1.96939e-06	-3.79524e-09	-3.30721e-11		9.225	-1.78759e-11	0.00482	0.000421918	-9.78831e-07	-1.29726e-09	-1.93178e-10
9.23	-3.7419e-09	-0.13839	-0.00388	-4.27447e-05	-8.60149e-08	1.16889e-10		9.23	-1.99699e-10	-0.00369	-0.000232445	-1.96324e-06	-3.76572e-09	-3.08194e-11		9.23	-2.07079e-11	0.00483	0.00042154	-9.74517e-07	-1.28582e-09	-1.87393e-10
9.235	-3.70417e-09	-0.13863	-0.00389	-4.27346e-05	-8.53318e-08	1.19252e-10		9.235	-1.98844e-10	-0.0037	-0.000232681	-1.95711e-06	-3.73646e-09	-2.85747e-11		9.235	-2.35597e-11	0.00484	0.000421164	-9.70211e-07	-1.27461e-09	-1.81449e-10
9.24	-3.66669e-09	-0.13888	-0.00389	-4.27238e-05	-8.4654e-08	1.21375e-10		9.24	-1.97981e-10	-0.0037	-0.000232916	-1.95101e-06	-3.70743e-09	-2.63414e-11		9.24	-2.6425e-11	0.00485	0.000420788	-9.65911e-07	-1.26362e-09	-1.75361e-10
9.245	-3.62947e-09	-0.13912	-0.0039	-4.27124e-05	-8.39812e-08	1.23259e-10		9.245	-1.97109e-10	-0.00371	-0.000233151	-1.94492e-06	-3.67865e-09	-2.41229e-11		9.245	-2.92974e-11	0.00486	0.000420413	-9.61619e-07	-1.25285e-09	-1.69142e-10
9.25	-3.59252e-09	-0.13936	-0.00391	-4.27003e-05	-8.33136e-08	1.24908e-10		9.25	-1.96227e-10	-0.00372	-0.000233386	-1.93886e-06	-3.6501e-09	-2.19225e-11		9.25	-3.21709e-11	0.00486	0.00042004	-9.57335e-07	-1.24229e-09	-1.62805e-10
9.255	-3.55583e-09	-0.13961	-0.00391	-4.26877e-05	-8.26511e-08	1.26325e-10		9.255	-1.95333e-10	-0.00373	-0.000233621	-1.93281e-06	-3.62178e-09	-1.97434e-11		9.255	-3.50397e-11	0.00487	0.000419667	-9.53057e-07	-1.23192e-09	-1.56365e-10
9.26	-3.5194e-09	-0.13985	-0.00392	-4.26745e-05	-8.19936e-08	1.27514e-10		9.26	-1.94428e-10	-0.00374	-0.000233855	-1.92679e-06	-3.59369e-09	-1.75886e-11		9.26	-3.7898e-11	0.00488	0.000419295	-9.48788e-07	-1.22175e-09	-1.49835e-10
9.265	-3.48322e-09	-0.1401	-0.00392	-4.26607e-05	-8.13411e-08	1.28479e-10		9.265	-1.93508e-10	-0.00375	-0.00023409	-1.92079e-06	-3.56583e-09	-1.5461e-11		9.265	-4.07402e-11	0.00489	0.000418923	-9.44526e-07	-1.21177e-09	-1.43228e-10
9.27	-3.44731e-09	-0.14035	-0.00393	-4.26463e-05	-8.06936e-08	1.29224e-10		9.27	-1.92574e-10	-0.00375	-0.000234324	-1.91482e-06	-3.53818e-09	-1.33635e-11		9.27	-4.35612e-11	0.0049	0.000418553	-9.40271e-07	-1.20196e-09	-1.36557e-10
9.275	-3.41166e-09	-0.14059	-0.00394	-4.26313e-05	-8.0051e-08	1.29754e-10		9.275	-1.91625e-10	-0.00376	-0.000234557	-1.90886e-06	-3.51076e-09	-1.12987e-11		9.275	-4.63556e-11	0.00491	0.000418184	-9.36024e-07	-1.19233e-09	-1.29834e-10
9.28	-3.37627e-09	-0.14084	-0.00394	-4.26157e-05	-7.94133e-08	1.30073e-10		9.28	-1.9066e-10	-0.00377	-0.000234791	-1.90292e-06	-3.48355e-09	-9.26924e-12		9.28	-4.91186e-11	0.00492	0.000417815	-9.31786e-07	-1.18287e-09	-1.23073e-10
9.285	-3.34115e-09	-0.14109	-0.00395	-4.25996e-05	-7.87804e-08	1.30187e-10		9.285	-1.89679e-10	-0.00378	-0.000235024	-1.89701e-06	-3.45655e-09	-7.2775e-12		9.285	-5.18455e-11	0.00492	0.000417448	-9.27555e-07	-1.17356e-09	-1.16284e-10
9.29	-3.30628e-09	-0.14134	-0.00395	-4.25828e-05	-7.81524e-08	1.301e-10		9.29	-1.8868e-10	-0.00379	-0.000235257	-1.89111e-06	-3.42975e-09	-5.3258e-12		9.29	-5.45316e-11	0.00493	0.000417081	-9.23332e-07	-1.16441e-09	-1.09481e-10
9.295	-3.27168e-09	-0.14159	-0.00396	-4.25655e-05	-7.75291e-08	1.29818e-10		9.295	-1.87662e-10	-0.00379	-0.00023549	-1.88524e-06	-3.40317e-09	-3.41635e-12		9.295	-5.71727e-11	0.00494	0.000416715	-9.19117e-07	-1.1554e-09	-1.02675e-10
9.3	-3.23733e-09	-0.14184	-0.00397	-4.25477e-05	-7.69106e-08	1.29347e-10		9.3	-1.86627e-10	-0.0038	-0.000235723	-1.87939e-06	-3.37678e-09	-1.55121e-12		9.3	-5.97646e-11	0.00495	0.00041635	-9.1491e-07	-1.14653e-09	-9.58771e-11
9.305	-3.20325e-09	-0.14209	-0.00397	-4.25293e-05	-7.62968e-08	1.28693e-10		9.305	-1.85573e-10	-0.00381	-0.000235956	-1.87355e-06	-3.3506e-09	2.67695e-13		9.305	-6.23033e-11	0.00496	0.000415987	-9.10711e-07	-1.1378e-09	-8.90985e-11
9.31	-3.16944e-09	-0.14234	-0.00398	-4.25103e-05	-7.56877e-08	1.2786e-10		9.31	-1.84499e-10	-0.00382	-0.000236188	-1.86774e-06	-3.32461e-09	2.03855e-12		9.31	-6.47851e-11	0.00497	0.000415624	-9.06521e-07	-1.12919e-09	-8.23498e-11
9.315	-3.13588e-09	-0.14259	-0.00399	-4.24908e-05	-7.50832e-08	1.26856e-10		9.315	-1.83406e-10	-0.00383	-0.00023642	-1.86195e-06	-3.29881e-09	3.75968e-12		9.315	-6.72065e-11	0.00498	0.000415261	-9.02339e-07	-1.1207e-09	-7.56415e-11
9.32	-3.10259e-09	-0.14284	-0.00399	-4.24708e-05	-7.44833e-08	1.25687e-10		9.32	-1.82293e-10	-0.00384	-0.000236652	-1.85618e-06	-3.2732e-09	5.42953e-12		9.32	-6.95642e-11	0.00498	0.0004149	-8.98165e-07	-1.11232e-09	-6.89836e-11
9.325	-3.06957e-09	-0.14309	-0.004	-4.24502e-05	-7.3888e-08	1.24358e-10		9.325	-1.8116e-10	-0.00384	-0.000236883	-1.85043e-06	-3.24779e-09	7.04667e-12		9.325	-7.18549e-11	0.00499	0.00041454	-8.93999e-07	-1.10405e-09	-6.23859e-11
9.33	-3.03681e-09	-0.14335	-0.00401	-4.2429e-05	-7.32973e-08	1.22876e-10		9.33	-1.80007e-10	-0.00385	-0.000237115	-1.8447e-06	-3.22255e-09	8.60981e-12		9.33	-7.40758e-11	0.005	0.000414181	-8.89842e-07	-1.09589e-09	-5.58576e-11
9.335	-3.00432e-09	-0.1436	-0.00401	-4.24074e-05	-7.27111e-08	1.21248e-10		9.335	-1.78834e-10	-0.00386	-0.000237346	-1.83899e-06	-3.1975e-09	1.01178e-11		9.335	-7.62242e-11	0.00501	0.000413823	-8.85694e-07	-1.08782e-09	-4.94078e-11
9.34	-2.97209e-09	-0.14386	-0.00402	-4.23852e-05	-7.21293e-08	1.1948e-10		9.34	-1.77641e-10	-0.00387	-0.000237577	-1.8333e-06	-3.17264e-09	1.15695e-11		9.34	-7.82974e-11	0.00502	0.000413465	-8.81554e-07	-1.07985e-09	-4.3045e-11
9.345	-2.94014e-09	-0.14411	-0.00402	-4.23625e-05	-7.1552e-08	1.17578e-10		9.345	-1.76428e-10	-0.00388	-0.000237808	-1.82763e-06	-3.14794e-09	1.2964e-11		9.345	-8.02932e-11	0.00503	0.000413109	-8.77423e-07	-1.07196e-09	-3.67776e-11
9.35	-2.90845e-09	-0.14437	-0.00403	-4.23393e-05	-7.09792e-08	1.1555e-10		9.35	-1.75195e-10	-0.00389	-0.000238039	-1.82198e-06	-3.12343e-09	1.43006e-11		9.35	-8.22093e-11	0.00504	0.000412753	-8.73301e-07	-1.06415e-09	-3.06133e-11
9.355	-2.87703e-09	-0.14462	-0.00404	-4.23156e-05	-7.04107e-08	1.13403e-10		9.355	-1.73942e-10	-0.00389	-0.000238269	-1.81635e-06	-3.09909e-09	1.55784e-11		9.355	-8.4044e-11	0.00505	0.000412399	-8.69187e-07	-1.05642e-09	-2.45598e-11
9.36	-2.84588e-09	-0.14488	-0.00404	-4.22913e-05	-6.98466e-08	1.11142e-10		9.36	-1.72669e-10	-0.0039	-0.0002385	-1.81073e-06	-3.07492e-09	1.67971e-11		9.36	-8.57953e-11	0.00506	0.000412045	-8.65082e-07	-1.04875e-09	-1.8624e-11
9.365	-2.815e-09	-0.14514	-0.00405	-4.22666e-05	-6.92868e-08	1.08774e-10		9.365	-1.71377e-10	-0.00391	-0.00023873	-1.80514e-06	-3.05092e-09	1.7956e-11		9.365	-8.74617e-11	0.00506	0.000411692	-8.60986e-07	-1.04116e-09	-1.28128e-11
[truncated: 2,127 more rows]

## Sheet: data in Fig 11
t	EXTENDED							t	EXTENDED							t	EXTENDED
[truncated: 4,001 more rows]
